# Supplementary material for: NitroSynapsin therapy for a mouse MEF2C haploinsufficiency model of human autism
Source: Nat Commun. 2017 Nov 14;8:1488. doi: 10.1038/s41467-017-01563-8 (PMC5684358; doi:10.1038/s41467-017-01563-8)
Supplement: Supplementary file 3 — Supplementary Data 1 [file 41467_2017_1563_MOESM3_ESM.xlsx]

## Sheet: DE_hippo_4Wk_Allgenes
Supplementary Data 1. NitroSynapsin therapy for the mouse MEF2C haploinsufficiency model of human autism
SYMBOL	ID	log2FC	t	P.Value	adj.P.Val	B	Z_score.Sample_64706	Z_score.Sample_62606	Z_score.Sample_61906	Z_score.Sample_61706	Normalized_Sample_62906.exp	Normalized_Sample_64706.exp	Normalized_Sample_62706.exp	Normalized_Sample_62606.exp	Normalized_Sample_61906.exp	Normalized_Sample_61706.exp	Normalized_Sample_61806.exp	Normalized_Sample_62806.exp	ILMN_GENE	CHROMOSOME	DEFINITION	SYNONYMS	SOURCE	TRANSCRIPT	SOURCE_REFERENCE_ID	REFSEQ_ID	ENTREZ_GENE_ID	GI	ACCESSION
Ccl9	ILMN_2776603	-0.775798	-8.6887	2.01344e-07	0.00266097	0.492788	-10.9401	-14.4056	-16.7049	-13.4038	8.44167	7.76858	8.30972	7.57465	7.44598	7.63071	8.36876	8.40297	CCL9				MEEBO	ILMN_221458	scl39819.5_328		NA	6755433	NM_011338
Akr1c18	ILMN_1260323	0.385663	4.73666	0.000229132	0.994982	-1.5178	4.78791	4.24922	5.8142	1.52231	7.82945	8.2785	7.83228	8.22775	8.37519	7.97083	7.70867	7.93922	AKR1C18	13	Mus musculus aldo-keto reductase family 1, member C18 (Akr1c18), mRNA.	AW146047	RefSeq	ILMN_215518	NM_134066.1	NM_134066.1	105349	19527283	NM_134066.1
Kcnma1	ILMN_1256814	-0.363621	-4.72903	0.000232717	0.994982	-1.52362	-3.24208	-2.80992	-3.24713	-1.6523	8.95266	8.63081	9.17027	8.68821	8.63014	8.84195	9.18225	8.94042	KCNMA1				MEEBO	ILMN_193853	scl016531.1_18		NA	6754435	NM_010610
BC046386	ILMN_2731331	-0.212418	-4.30686	0.000554019	0.994982	-1.85878	-4.54846	-4.61936	-5.20169	-4.73586	7.70518	7.50103	7.74681	7.49788	7.47198	7.4927	7.64185	7.71943	BC046386	19	Mus musculus polycystic kidney disease 2-like 1 (Pkd2l1), mRNA.	PCL; BC046386; B830002B15; Pkdl; PKD2L; TRPP3	RefSeq	ILMN_221125	NM_181422.2	NM_181422.2	329064	31340854	NM_181422.2
Ms4a6d	ILMN_1241695	0.389621	4.25151	0.000621436	0.994982	-1.90461	6.97756	4.26458	2.70556	5.30415	7.82401	8.34573	7.82401	8.12611	7.9999	8.21026	7.8159	7.65959	MS4A6D				MEEBO	ILMN_208807	scl064382.1_42	NM_026835.1	NA	13386171	NM_026835.1
Myl1	ILMN_2878542	-0.629889	-4.18605	0.000712036	0.994982	-1.95936	-2.74578	-1.06358	-2.6028	-2.80802	9.06596	8.00694	8.80286	8.46663	8.04601	7.98993	8.40139	8.75885	MYL1	1	Mus musculus myosin, light polypeptide 1 (Myl1), mRNA.	Mylf; AI325107; MLC1f; MLC3f	RefSeq	ILMN_218373	NM_021285.1	NM_021285.1	17901	29789015	NM_021285.1
Enpp6	ILMN_2766894	-0.373538	-3.88405	0.00133853	0.994982	-2.21942	-1.71943	-1.56702	-2.47551	-1.10771	9.24138	8.87834	9.08161	8.91149	8.71389	9.01139	9.12387	9.56241	ENPP6	8	Mus musculus ectonucleotide pyrophosphatase/phosphodiesterase 6 (Enpp6), mRNA.	B830047L21Rik; 4833421B01Rik; D8Ertd514e; Npp6	RefSeq	ILMN_223331	NM_177304.2	NM_177304.2	320981	31343292	NM_177304.2
Ly6g6e	ILMN_2991389	0.356622	3.75621	0.00175062	0.994982	-2.33298	3.62202	0.32393	4.21864	3.26579	8.49076	9.06036	8.60418	8.64877	9.13482	9.01591	8.55637	8.78206	LY6G6E	17	Mus musculus lymphocyte antigen 6 complex, locus G6E (Ly6g6e), mRNA.	G6e; 2310011I02Rik	RefSeq	ILMN_259052	NM_027366.1	NM_027366.1	70274	51243046	NM_027366.1
Rbm26	ILMN_2852756	-0.29462	-3.74423	0.00179523	0.994982	-2.34372	-1.83132	-2.6209	-3.66369	-1.14719	9.03766	8.95098	9.11779	8.85053	8.71786	9.03802	9.30011	9.28032	RBM26	14	Mus musculus RNA binding motif protein 26 (Rbm26), mRNA.	Pro1777; 1700009P03Rik; C230097K14Rik; C86225; Se70-2; AI447318	RefSeq	ILMN_252441	NM_134077.4	NM_134077.4	74213	123701990	NM_134077.4
Tpd52l1	ILMN_2434472	0.32512	3.68113	0.00204987	0.994982	-2.40056	1.61898	2.02749	2.65565	1.34742	8.95232	9.24409	9.15735	9.31354	9.42034	9.19793	9.01727	8.74849	TPD52L1	10	Mus musculus tumor protein D52-like 1 (Tpd52l1), mRNA.	D53	RefSeq	ILMN_185695	NM_009413.1	NM_009413.1	21987	6678408	NM_009413.1
Spag9	ILMN_1229777	-0.230263	-3.66064	0.00214013	0.994982	-2.41911	-2.93122	-3.81874	-5.19539	-1.86006	7.54158	7.43593	7.67395	7.37672	7.28487	7.50739	7.68942	7.62102	SPAG9	11			MEEBO	ILMN_209773	scl070834.2_16	NM_027569.1	NA	25014085	NM_027569.1
Cnnm1	ILMN_3001341	-0.416891	-3.65438	0.00216852	0.994982	-2.42479	-11.6653	0.494816	-14.0525	-7.14498	8.5934	7.98473	8.6206	8.61121	7.86175	8.21762	8.61821	8.51067	CNNM1	19	Mus musculus cyclin M1 (Cnnm1), mRNA.	CLP-1; Acdp1; AI846314	RefSeq	ILMN_215265	NM_031396.1	NM_031396.1	83674	13878234	NM_031396.1
Rspo2	ILMN_2910230	0.321442	3.64319	0.00222014	0.994982	-2.43495	10.7419	13.7408	18.5352	26.4443	8.76636	8.94361	8.74826	8.99912	9.08787	9.23427	8.72139	8.74307	RSPO2	15	Mus musculus R-spondin 2 homolog (Xenopus laevis) (Rspo2), mRNA.	AA673245; D430027K22; 2610028F08Rik	RefSeq	ILMN_215554	NM_172815.1	NM_172815.1	239405	27370215	NM_172815.1
Gpd1	ILMN_2808811	0.219328	3.63431	0.00226197	0.994982	-2.44301	2.01452	2.82085	2.41593	1.92572	8.21688	8.4769	8.22729	8.55398	8.51527	8.46841	8.42359	8.26949	GPD1	15	Mus musculus glycerol-3-phosphate dehydrogenase 1 (soluble) (Gpd1), mRNA.	Gdc1; AI747587; KIAA4010; mKIAA4010; Gdc-1	RefSeq	ILMN_220351	NM_010271.2	NM_010271.2	14555	31542905	NM_010271.2
Capn1	ILMN_2981550	0.24991	3.59703	0.0024465	0.994982	-2.47699	4.59612	4.76112	7.75846	0.904169	7.84204	8.10307	7.77412	8.11223	8.2785	7.89826	7.90423	7.87203	CAPN1	19	Mus musculus calpain 1 (Capn1), mRNA.	mu-calpin; Capa-1; Capa1	RefSeq	ILMN_223665	NM_007600.2	NM_007600.2	12333	31982478	NM_007600.2
Bmp1	ILMN_1218116	-0.268508	-3.55905	0.00264996	0.994982	-2.51175	-3.72315	-1.26975	-4.84252	-1.43723	9.29071	9.04453	9.46764	9.27829	8.93788	9.26233	9.34876	9.48995	BMP1	14	Mus musculus bone morphogenetic protein 1 (Bmp1), mRNA.	TLD	RefSeq	ILMN_217705	NM_009755.2	NM_009755.2	12153	42734446	NM_009755.2
Steap2	ILMN_2797726	-0.21242	-3.54461	0.00273171	0.994982	-2.52501	-3.38087	-4.08098	-2.52981	-1.72448	7.64222	7.45795	7.69915	7.40717	7.51967	7.57807	7.66507	7.8061	STEAP2		Mus musculus six transmembrane epithelial antigen of prostate 2 (Steap2), mRNA. XM_900299 XM_905527 XM_919398 XM_919422 XM_919426 XM_919434 XM_919444 XM_979606 XM_979649 XM_979723 XM_979751 XM_979777 XM_979804	STMP; AI930049; PCANAP1; STAMP1; IPCA1; 4921538B17Rik; IPCA-1	RefSeq	ILMN_261623	NM_028734.2	NM_028734.2	74051	124249343	NM_028734.2
Pdpk1	ILMN_2594855	-0.628222	-3.51287	0.00292026	0.994982	-2.55421	-1.63742	-3.05333	-2.98849	-0.646843	8.61713	8.55828	9.30011	8.13095	8.15052	8.85725	9.09727	9.19537	PDPK1				MEEBO	ILMN_209338	scl50221.17.1_145	NM_011062.1	NA	6755019	NM_011062.1
Cyfip1	ILMN_2861469	-0.193069	-3.46107	0.00325641	0.994982	-2.60209	-2.55328	-3.07458	-4.76709	-2.68393	8.49102	8.40985	8.61991	8.37907	8.27913	8.40214	8.53377	8.59777	CYFIP1	7	Mus musculus cytoplasmic FMR1 interacting protein 1 (Cyfip1), mRNA.	mKIAA0068; E030028J09Rik; KIAA0068; Sra-1; Shyc; P140SRA-1	RefSeq	ILMN_210843	NM_011370.1	NM_011370.1	20430	7242204	NM_011370.1
Actb	ILMN_1377923	-0.3673	-3.42692	0.00349881	0.994982	-2.63378	-2.23158	-3.5777	-3.12802	-1.33316	12.978	12.8373	13.2002	12.6447	12.709	12.9658	13.1276	13.3202	ACTB	5	Mus musculus actin, beta, cytoplasmic (Actb), mRNA.	beta-actin; Actx; E430023M04Rik	RefSeq	ILMN_207561	NM_007393.1	NM_007393.1	11461	6671508	NM_007393.1
Fgf1	ILMN_2701233	-0.22576	-3.42271	0.00352991	0.994982	-2.6377	-2.77255	-4.52365	-4.0574	-0.802424	9.93841	9.8343	10.0415	9.70421	9.73885	9.98065	10.1142	10.0669	FGF1				MEEBO	ILMN_218868	scl51485.9_146	NM_010197.2	NA	31560588	NM_010197.2
AA408296	ILMN_2612564	-0.204293	-3.42077	0.00354435	0.994982	-2.6395	-6.79321	-7.72484	-11.7241	-2.26902	8.28667	8.08962	8.32347	8.06291	7.94829	8.21929	8.26924	8.25789	AA408296				MEEBO	ILMN_211104	scl15748.11.135_10	NM_145415.1	NA	21703827	NM_145415.1
4932408F19Rik	ILMN_1219682	-0.277388	-3.35547	0.00406557	0.994982	-2.70042	-5.36803	-4.7484	-3.97973	-1.63129	9.55868	9.22769	9.64869	9.27141	9.32563	9.49131	9.53545	9.68277	4932408F19RIK	1	Mus musculus histone deacetylase 4 (Hdac4), mRNA.	AI047285; 4932408F19Rik	RefSeq	ILMN_222988	NM_207225.1	NM_207225.1	208727	46402200	NM_207225.1
C77668	ILMN_2697279	-0.265303	-3.34887	0.00412227	0.994982	-2.7066	-2.75473	-3.07753	-2.61989	-1.96948	8.29829	8.15528	8.41907	8.12241	8.16901	8.23524	8.51697	8.5088	C77668	3	Mus musculus integrator complex subunit 3 (Ints3), transcript variant 1, mRNA.	C77668	RefSeq	ILMN_209955	NM_145540.2	NM_145540.2	229543	31652265	NM_145540.2
Akap2	ILMN_3116504	-0.278928	-3.34392	0.00416534	0.994982	-2.71123	-2.46186	-3.52555	-2.19807	-1.15614	8.38334	8.09312	8.23725	7.96608	8.12463	8.24907	8.39883	8.52918	AKAP2	4	Mus musculus A kinase (PRKA) anchor protein 2 (Akap2), transcript variant 3, mRNA.	AKAP-KL; AI649048; B230340M18Rik; AA959716	RefSeq	ILMN_232844	NM_009649.2	NM_009649.2	11641	78711831	NM_009649.2
Creg2	ILMN_2731854	-0.455077	-3.34103	0.00419077	0.994982	-2.71395	-3.29637	-0.368865	-3.02032	-1.44562	9.01975	7.98243	8.75948	8.6378	8.04423	8.39675	8.52017	8.58212	CREG2				MEEBO	ILMN_221169	scl16828.4_391	NM_170597.2	NA	31542418	NM_170597.2
Siat4a	ILMN_1224619	0.20584	3.27807	0.00478271	0.994982	-2.77308	2.62184	1.63528	4.24802	2.9198	7.23705	7.46667	7.29158	7.39557	7.58386	7.48814	7.20935	7.3729	SIAT4A				MEEBO	ILMN_210811	scl47120.10_266		NA	54262157	NM_009177
Arl3	ILMN_1238801	2.01571	3.27694	0.00479409	0.994982	-2.77414	2.33766	-0.0258319	2.40819	2.03692	8.45013	11.4076	8.22305	8.58732	11.4918	11.0487	10.3013	7.49812	ARL3	19	Mus musculus ADP-ribosylation factor-like 3 (Arl3), mRNA.		RefSeq	ILMN_215008	NM_019718.2	NM_019718.2	56350	40254549	NM_019718.2
Rnf134	ILMN_1251165	-0.231377	-3.27663	0.00479718	0.994982	-2.77443	-2.17656	-0.889518	-2.53172	-1.40848	9.29396	9.14694	9.37874	9.31695	9.10002	9.2484	9.60416	9.46097	RNF134	19	Mus musculus polycomb group ring finger 6 (Pcgf6), mRNA.	4933407A11Rik; MBLR; AI604840; MGC106622; Rnf134	RefSeq	ILMN_222533	NM_027654.1	NM_027654.1	71041	28076972	NM_027654.1
Selpl	ILMN_2820893	-0.230026	-3.26258	0.00494061	0.994982	-2.78767	-1.2364	-2.4917	-1.89639	-1.77668	9.90501	9.84704	9.89128	9.69098	9.76499	9.77987	10.149	10.0577	SELPL	5	Mus musculus selectin, platelet (p-selectin) ligand (Selplg), mRNA.	Selplg; Psgl1; Selpl; CD162; Psgl-1	RefSeq	ILMN_220694	NM_009151.2	NM_009151.2	20345	31982018	NM_009151.2
Scgn	ILMN_2827997	-0.242006	-3.25551	0.00501438	0.994982	-2.79433	-1.50689	-1.25474	-1.8794	-1.67419	7.65811	7.6003	7.74734	7.63895	7.5432	7.57465	7.97407	7.94558	SCGN	13	Mus musculus secretagogin, EF-hand calcium binding protein (Scgn), mRNA.	MGC27615; RP23-462P2.6	RefSeq	ILMN_211087	NM_145399.1	NM_145399.1	214189	21703797	NM_145399.1
Lancl1	ILMN_2731792	0.269311	3.25069	0.00506527	0.994982	-2.79888	1.8095	1.25295	1.96266	1.14635	10.8181	11.2323	11.0441	11.1351	11.259	11.1165	11.0821	10.7215	LANCL1	1	Mus musculus LanC (bacterial lantibiotic synthetase component C)-like 1 (Lancl1), mRNA.	Gpr69; Gpr69a; p40; AW124738	RefSeq	ILMN_213321	NM_021295.1	NM_021295.1	14768	21489936	NM_021295.1
Ephb1	ILMN_2672903	-0.312355	-3.22208	0.0053783	0.994982	-2.82591	-1.97514	-1.71699	-2.7848	-1.77192	10.7351	10.4066	10.4854	10.4457	10.284	10.4374	10.7773	10.8253	EPHB1	9	Mus musculus Eph receptor B1 (Ephb1), mRNA.	Elkh; Hek6; Net; Elk; Cek6; AW488255; 9330129L11	RefSeq	ILMN_216588	NM_173447.2	NM_173447.2	270190	40254273	NM_173447.2
Irs2	ILMN_3144164	-0.401864	-3.18037	0.005869	0.994982	-2.86539	-2.46559	-1.22093	-3.07314	-1.31564	9.08054	8.82157	9.30106	9.06933	8.70063	9.05047	9.30079	9.56706	IRS2	8	Mus musculus insulin receptor substrate 2 (Irs2), mRNA.	Irs-2	RefSeq	ILMN_231797	NM_001081212.1	NM_001081212.1	384783	124487072	NM_001081212.1
Bmx	ILMN_2857993	-0.205437	-3.15948	0.00613115	0.994982	-2.88521	-3.90253	-2.42465	-2.96924	-1.35593	7.70337	7.42943	7.84419	7.54343	7.50142	7.62588	7.67238	7.70197	BMX	X	Mus musculus BMX non-receptor tyrosine kinase (Bmx), mRNA.	Etk; Etk/Bmx; Tyro8	RefSeq	ILMN_220822	NM_009759.2	NM_009759.2	12169	31981879	NM_009759.2
Zadh1	ILMN_2476885	0.167895	3.15691	0.00616419	0.994982	-2.88765	3.08081	0.921014	3.52874	3.47459	7.61833	7.74662	7.59574	7.61482	7.77396	7.77065	7.53794	7.48246	ZADH1				MEEBO	ILMN_191185	scl077219.10_12	NM_029880.1	NA	21313355	NM_029880.1
Stk23	ILMN_2684515	-0.203785	-3.14	0.00638598	0.994982	-2.90371	-3.46485	-2.68198	-3.96102	-0.676055	8.28024	8.09635	8.31849	8.15553	8.05885	8.30715	8.38155	8.45275	STK23	X	Mus musculus serine/arginine-rich protein specific kinase 3 (Srpk3), mRNA.	Mssk1; Stk23	RefSeq	ILMN_217542	NM_019684.1	NM_019684.1	56504	9790110	NM_019684.1
Cplx2	ILMN_1238436	-0.31421	-3.1013	0.00692354	0.994982	-2.94052	-2.13397	-1.23888	-2.31885	-0.673057	9.35251	9.12953	9.41974	9.30628	9.09302	9.41801	9.7709	9.66054	CPLX2				MEEBO	ILMN_219945	scl012890.1_4	NM_009946.1	NA	6753507	NM_009946.1
C230071H18Rik	ILMN_1223511	-0.227902	-3.09825	0.00696778	0.994982	-2.94343	-1.00658	-2.0542	-1.38148	-1.29727	7.388	7.45284	7.7589	7.28644	7.39329	7.40667	7.67109	7.63286	C230071H18RIK	2	Mus musculus RIKEN cDNA C230071H18 gene (C230071H18Rik), mRNA.		RefSeq	ILMN_217653	NM_207265.1	NM_207265.1	399569	46402286	NM_207265.1
Dpp8	ILMN_1215849	-0.306718	-3.08204	0.0072074	0.994982	-2.95887	-1.653	-0.880084	-1.52345	-1.16693	9.49743	9.20384	9.56241	9.38538	9.23427	9.318	9.38229	9.92622	DPP8	9	Mus musculus dipeptidylpeptidase 8 (Dpp8), mRNA.	4932434F09Rik; 2310004I03Rik; AI666706	RefSeq	ILMN_223760	NM_028906.2	NM_028906.2	74388	31542570	NM_028906.2
4931407K02Rik	ILMN_1249844	0.231658	3.06775	0.00742541	0.994982	-2.9725	2.23788	1.60229	5.67935	7.74836	7.75749	7.93556	7.86299	7.90145	8.12024	8.23126	7.78219	7.8592	4931407K02RIK				MEEBO	ILMN_215530	scl0002575.1_141		NA	42734488	NM_029946
Lpin2	ILMN_1220680	-0.195289	-3.06772	0.00742594	0.994982	-2.97253	-2.99416	-6.01102	-8.41719	-2.67544	7.95817	7.85825	7.98945	7.74099	7.64747	7.87063	7.93049	8.02038	LPIN2				MEEBO	ILMN_192385	scl50520.22_31		NA	31543128	NM_022882
Hps1	ILMN_2722129	0.460683	3.06025	0.00754246	0.994982	-2.97966	2.07981	-0.164069	2.32087	2.66043	7.32958	8.00768	7.33155	7.40817	8.07209	8.16281	7.85198	7.29492	HPS1				MEEBO	ILMN_220445	scl52469.21.1_7	NM_019424.1	NA	9506572	NM_019424.1
E330018D03Rik	ILMN_2605031	-0.304363	-3.05843	0.00757103	0.994982	-2.98139	-4.07122	-1.78421	-4.61522	-0.287008	8.2573	7.88113	8.23785	8.13995	7.81957	8.30939	8.47267	8.39968	E330018D03RIK	19	Mus musculus RIKEN cDNA E330018D03 gene (E330018D03Rik), mRNA.	FLJ10126	RefSeq	ILMN_196575	NM_177133.1	NM_177133.1	320319	33239384	NM_177133.1
2310004L02Rik	ILMN_2666225	0.189039	3.03986	0.0078697	0.994982	-2.99912	3.61608	2.06197	4.67197	1.23923	10.2104	10.5131	10.3667	10.4117	10.582	10.358	10.2613	10.2703	2310004L02RIK	7	Mus musculus RIKEN cDNA 2310004L02 gene (2310004L02Rik), mRNA.	C030044E10Rik	RefSeq	ILMN_216000	NM_025504.2	NM_025504.2	66349	31560248	NM_025504.2
Dctn4	ILMN_2712305	-0.177037	-3.03373	0.00797067	0.994982	-3.00497	-3.32336	-2.85136	-4.35363	-0.836662	11.6248	11.4756	11.639	11.505	11.4114	11.6306	11.7089	11.7582	DCTN4				MEEBO	ILMN_212786	scl067665.1_0	NM_026302.2	NA	31542551	NM_026302.2
Scn1a	ILMN_2762701	-0.380155	-3.01564	0.00827644	0.994982	-3.02226	-2.29798	-1.73709	-1.63845	-0.577153	9.12598	8.72394	9.16813	8.86039	8.88439	9.14257	9.64557	9.19224	SCN1A				MEEBO	ILMN_223337	scl020265.1_263	NM_018733.1	NA	9055327	NM_018733.1
Wfdc1	ILMN_2466164	-0.208052	-3.00648	0.0084356	0.994982	-3.03102	-1.44379	-4.2875	-4.22343	-3.26224	9.03458	8.89193	9.03242	8.71288	8.71691	8.77743	8.90367	8.96069	WFDC1				MEEBO	ILMN_189984	scl33257.7.1_7	NM_023395.1	NA	12963658	NM_023395.1
F2r	ILMN_2740852	0.309235	3.00081	0.00853575	0.994982	-3.03645	1.80183	1.51796	0.765891	3.09217	9.46638	9.90267	9.44015	9.85376	9.72415	10.125	9.80712	9.65504	F2R	13	Mus musculus coagulation factor II (thrombin) receptor (F2r), mRNA.	Cf2r; Par1; AI482343; ThrR; MGC28086	RefSeq	ILMN_221818	NM_010169.2	NM_010169.2	14062	22165401	NM_010169.2
E130303B06Rik	ILMN_2706129	0.227198	2.9925	0.00868441	0.994982	-3.0444	13.1034	12.1025	22.2077	2.99152	7.27326	7.50184	7.24507	7.4838	7.66599	7.31953	7.25765	7.28638	E130303B06RIK	8	Mus musculus RIKEN cDNA E130303B06 gene (E130303B06Rik), mRNA.	AI606951	RefSeq	ILMN_219244	NM_198299.1	NM_198299.1	102124	38142469	NM_198299.1
Exdl2	ILMN_2728539	-0.204394	-2.99019	0.00872615	0.994982	-3.0466	-4.92464	-2.45832	-3.46775	-1.56576	11.427	11.1708	11.563	11.3332	11.2667	11.392	11.5385	11.4518	EXDL2	12	Mus musculus exonuclease 3''-5'' domain-like 2 (Exdl2), mRNA.	C85658; 4930539P14Rik	RefSeq	ILMN_208913	NM_133798.1	NM_133798.1	97827	19527013	NM_133798.1
Erich1	ILMN_2849753	-0.216856	-2.94872	0.00951056	0.994982	-3.08631	-2.12528	-2.77326	-3.64576	-0.859983	8.05305	7.98567	8.21323	7.9259	7.84543	8.10238	8.27065	8.18987	ERICH1	8	Mus musculus glutamate-rich 1 (Erich1), mRNA.		RefSeq	ILMN_227534	NM_001034862.1	NM_001034862.1	234086	85702198	NM_001034862.1
Ccdc64	ILMN_2847304	-0.180866	-2.94177	0.00964863	0.994982	-3.09297	-2.07631	-2.7461	-3.37504	-1.04608	7.55364	7.47262	7.63747	7.4202	7.37097	7.55326	7.74028	7.60912	CCDC64	5	Mus musculus coiled-coil domain containing 64 (Ccdc64), mRNA.	2210403N09Rik; MGC143541	RefSeq	ILMN_238586	NM_001080808.1	NM_001080808.1	75665	124248513	NM_001080808.1
D630003M21Rik	ILMN_2677541	-0.206231	-2.92356	0.0100196	0.994982	-3.11042	-3.61511	-2.25127	-2.25295	-1.82709	7.45188	7.19475	7.39983	7.30786	7.30772	7.34304	7.57732	7.54926	D630003M21RIK	2	Mus musculus RIKEN cDNA D630003M21 gene (D630003M21Rik), mRNA.		RefSeq	ILMN_216967	NM_177657.2	NM_177657.2	228846	31343529	NM_177657.2
Kcna1	ILMN_1237059	-0.273191	-2.9216	0.0100605	0.994982	-3.11231	-3.17776	-1.31431	-3.85858	-0.590938	8.04423	7.73476	8.00047	7.9625	7.65156	8.0509	8.26408	8.18369	KCNA1				MEEBO	ILMN_220782	scl016485.1_19	NM_010595.2	NA	31560569	NM_010595.2
Slk	ILMN_2888786	-0.234319	-2.92094	0.0100742	0.994982	-3.11294	-2.86909	-0.576396	-3.14139	-3.01137	8.48494	8.13946	8.36963	8.36335	8.11287	8.12557	8.30776	8.5162	SLK	19	Mus musculus STE20-like kinase (yeast) (Slk), mRNA.	SMAK; 9A2; AV021402; mSLK; Stk2; mKIAA0204; Etk4; AW411554	RefSeq	ILMN_243008	NM_009289.1	NM_009289.1	20874	7106426	NM_009289.1
Gpr34	ILMN_2742840	-0.198925	-2.91506	0.0101976	0.994982	-3.11858	-2.08834	-3.61846	-1.78012	-5.29359	8.38512	8.3283	8.44865	8.23304	8.34749	8.12875	8.46274	8.53679	GPR34	X	Mus musculus G protein-coupled receptor 34 (Gpr34), mRNA.		RefSeq	ILMN_221971	NM_011823.2	NM_011823.2	23890	31560527	NM_011823.2
Xpo7	ILMN_1251572	-0.237806	-2.88313	0.0108937	0.994982	-3.14921	-1.88531	-1.86885	-2.14733	-0.4687	7.51609	7.34594	7.68257	7.3484	7.30682	7.55748	7.49769	7.81351	XPO7				MEEBO	ILMN_192511	scl0065246.1_38	NM_023045.1	NA	12746421	NM_023045.1
D5Ertd585e	ILMN_2737158	-0.178533	-2.88231	0.0109122	0.994982	-3.14999	-1.79908	-2.3415	-5.04132	-1.67864	10.1	10.0799	10.2213	10.0442	9.86666	10.0878	10.2356	10.2356	D5ERTD585E	5	Mus musculus DNA segment, Chr 5, ERATO Doi 585, expressed (D5Ertd585e), mRNA.	AI661024; 1110001J12Rik	RefSeq	ILMN_213195	NM_027922.1	NM_027922.1	71782	40789238	NM_027922.1
2610014H22Rik	ILMN_2699833	-0.194843	-2.87138	0.0111615	0.994982	-3.16049	-2.30112	-1.77092	-3.70987	-1.86707	9.09669	8.91529	9.05282	8.95811	8.8015	8.95034	9.2165	9.0386	2610014H22RIK				MEEBO	ILMN_218760	scl31519.31.1_2	XM_194342.3	NA	38086226	XM_194342.3
Trpc2	ILMN_1256523	-0.217127	-2.86506	0.0113079	0.994982	-3.16654	-1.23226	-1.06281	-1.77155	-1.41302	7.74935	7.63461	7.64849	7.66147	7.54914	7.60596	7.98945	7.9324	TRPC2	7	Mus musculus transient receptor potential cation channel, subfamily C, member 2 (Trpc2), mRNA.	trp2; 3010009O07Rik; AI115608; Trrp2; mTrp2; TRPC2b; TRPC2a; smTRPC2	RefSeq	ILMN_192626	NM_011644.1	NM_011644.1	22064	6755886	NM_011644.1
2610042L04Rik	ILMN_3059346	-0.251635	-2.85546	0.0115343	0.994982	-3.17576	-1.48023	-0.88696	-1.49901	-3.16093	7.55278	7.49705	7.65918	7.58202	7.49436	7.25631	7.73036	7.89395	2610042L04RIK	14	Mus musculus RIKEN cDNA 2610042L04 gene (2610042L04Rik), mRNA.		RefSeq	ILMN_226632	NM_001024713.1	NM_001024713.1	545015	67010056	NM_001024713.1
Crls1	ILMN_3140091	0.28272	2.85184	0.0116207	0.994982	-3.17923	3.13257	3.34522	3.33387	0.00706192	7.69206	7.90944	7.5669	7.93393	7.93263	7.54946	7.52177	7.41384	CRLS1	2	Mus musculus cardiolipin synthase 1 (Crls1), transcript variant 1, mRNA.	0610009I22Rik; 4930557M15Rik; 5730490M08Rik; RP23-77H16.4	RefSeq	ILMN_260217	NM_001024385.1	NM_001024385.1	66586	66932979	NM_001024385.1
1190002H23Rik	ILMN_2593774	0.319833	2.84586	0.0117649	0.994982	-3.18497	6.8543	0.0522159	2.94492	6.52487	10.9923	11.5794	10.9619	11.048	11.274	11.5536	11.1107	11.1107	1190002H23RIK				MEEBO	ILMN_209224	scl45267.5.1_68	NM_025427.1	NA	13384823	NM_025427.1
Ptp4a3	ILMN_2655260	0.201269	2.84562	0.0117708	0.994982	-3.18521	3.72921	3.51055	1.84749	2.93018	8.65247	8.96069	8.71505	8.94604	8.83463	8.90716	8.80341	8.6725	PTP4A3	15	Mus musculus protein tyrosine phosphatase 4a3 (Ptp4a3), mRNA.	AV088979; Prl-3; pPtp4a3; Ptp4a3	RefSeq	ILMN_213418	NM_008975.2	NM_008975.2	19245	31543526	NM_008975.2
Appbp2	ILMN_2724868	-0.362186	-2.83693	0.0119835	0.994982	-3.19355	-1.93773	-1.28625	-4.2606	-1.49115	10.22	10.1458	10.5733	10.251	9.7709	10.2179	10.5345	10.5066	APPBP2				MEEBO	ILMN_192159	scl39796.13_278		NA	31981176	NM_025825
5830472M02Rik	ILMN_3136789	-0.242943	-2.83301	0.0120806	0.994982	-3.19731	-5.75534	-6.49761	-2.75187	-3.81583	9.46692	9.10842	9.36095	9.07009	9.2635	9.20856	9.3648	9.42966	5830472M02RIK	2	Mus musculus RIKEN cDNA 5830472M02 gene (5830472M02Rik), transcript variant 1, mRNA.	3110080A02Rik	RefSeq	ILMN_236127	NM_029512.2	NM_029512.2	76080	112821701	NM_029512.2
Mbldc1	ILMN_2618526	-0.224836	-2.83215	0.0121021	0.994982	-3.19814	-2.05652	-1.90931	-2.08887	-0.166723	9.32218	9.24028	9.63272	9.26156	9.2356	9.51346	9.5945	9.60084	MBLDC1	5	Mus musculus cDNA sequence AB112350 (AB112350), mRNA.	NAPE-PLD; Mbldc1; A530089G06	RefSeq	ILMN_211687	NM_178728.3	NM_178728.3	242864	31560831	NM_178728.3
Prpf8	ILMN_2637661	-0.239895	-2.82969	0.0121637	0.994982	-3.2005	-8.74459	-4.72136	-11.667	-0.703948	8.06445	7.72211	8.00897	7.87153	7.61357	8.02074	8.0901	8.024	PRPF8				MEEBO	ILMN_211086	scl41264.42.1_0	NM_138659.1	NA	20149741	NM_138659.1
3110001A13Rik	ILMN_2807335	-0.252332	-2.82836	0.012197	0.994982	-3.20178	-2.5249	-1.81141	-1.26243	-1.43625	8.07904	7.82476	8.0901	7.92713	8.00589	7.98096	8.38874	8.19018	3110001A13RIK	2	Mus musculus RIKEN cDNA 3110001A13 gene (3110001A13Rik), mRNA.	AA959793; AA589595; AI132312	RefSeq	ILMN_212938	NM_025626.3	NM_025626.3	66540	31541934	NM_025626.3
Rab38	ILMN_2806250	0.212457	2.82679	0.0122364	0.994982	-3.20328	0.740764	1.03229	2.64882	1.59036	7.42737	7.38219	7.35209	7.42339	7.65189	7.50228	7.10732	7.22313	RAB38	7	Mus musculus Rab38, member of RAS oncogene family (Rab38), mRNA.	AU043391; cht; MGC107581; 2310011F14Rik	RefSeq	ILMN_214856	NM_028238.5	NM_028238.5	72433	31981684	NM_028238.5
Gadd45b	ILMN_2900653	-0.227071	-2.82401	0.0123068	0.994982	-3.20595	-0.477847	-1.75991	-1.14964	-2.58145	8.1972	8.29943	8.52963	8.10434	8.1972	7.97932	8.29748	8.46426	GADD45B	10	Mus musculus growth arrest and DNA-damage-inducible 45 beta (Gadd45b), mRNA.	Myd118; AI323528	RefSeq	ILMN_223355	NM_008655.1	NM_008655.1	17873	6678979	NM_008655.1
Stk25	ILMN_1223819	-0.188328	-2.824	0.012307	0.994982	-3.20596	-4.31033	-3.31572	-3.55163	-1.6431	10.3571	10.0238	10.2836	10.0822	10.0684	10.1805	10.2252	10.2422	STK25				MEEBO	ILMN_209686	scl000828.1_34	NM_021537.2	NA	31981192	NM_021537.2
2016-09-03	ILMN_1218471	-0.309458	-2.82366	0.0123156	0.994982	-3.20629	-5.18791	-2.90278	-8.31391	-0.468786	10.3051	9.91764	10.2809	10.0853	9.68831	10.2638	10.3922	10.2147	2016-09-03				MEEBO	ILMN_219865	scl024050.9_20	NM_011889.1	NA	6755467	NM_011889.1
Hspa1a	ILMN_2829594	-0.228424	-2.82091	0.0123857	0.994982	-3.20894	-1.61709	-0.708288	-2.74194	-0.927663	8.22629	8.13457	8.2752	8.27308	7.96313	8.23964	8.52862	8.49399	HSPA1A	17	Mus musculus heat shock protein 1A (Hspa1a), mRNA.	Hsp70-3; hsp68; Hsp72; hsp70A1; Hsp70.3	RefSeq	ILMN_257431	NM_010479.2	NM_010479.2	193740	124339828	NM_010479.2
Chka	ILMN_2702540	0.286681	2.81842	0.0124493	0.994982	-3.21132	1.84369	1.80956	2.07593	0.968884	7.53321	7.68887	7.50608	7.68303	7.72863	7.53911	7.1967	7.25693	CHKA				MEEBO	ILMN_218969	scl52792.14_158	NM_013490.1	NA	7304958	NM_013490.1
C230078M08Rik	ILMN_1245335	-0.266834	-2.81569	0.0125195	0.994982	-3.21395	-3.7321	-1.69634	-1.95722	-1.13228	9.63272	9.17786	9.52632	9.43295	9.40026	9.50363	9.8211	9.60191	C230078M08RIK	17	Mus musculus RIKEN cDNA C230078M08 gene (C230078M08Rik), mRNA.		RefSeq	ILMN_213969	NM_176995.2	NM_176995.2	319749	31342547	NM_176995.2
Wnt2	ILMN_1258734	0.380637	2.7994	0.0129462	0.994982	-3.22959	2.26561	1.52612	3.47209	0.44192	8.49743	8.689	8.26459	8.54289	8.92739	8.32867	8.17911	8.02426	WNT2	6	Mus musculus wingless-related MMTV integration site 2 (Wnt2), mRNA.	Wnt-2; 2610510E18Rik; Mirp; Irp; Int1l1; Wnt2a; m-irp	RefSeq	ILMN_190272	NM_023653.3	NM_023653.3	22413	31980720	NM_023653.3
Ccl4	ILMN_1223257	-0.197151	-2.79153	0.0131573	0.994982	-3.23715	-1.01631	-1.30212	-1.40506	-1.96761	7.52953	7.46033	7.46615	7.42073	7.40647	7.32851	7.78477	7.62419	CCL4				MEEBO	ILMN_222651	scl0001448.1_45	NM_013652.1	NA	7305458	NM_013652.1
Pvrl2	ILMN_2996683	0.170896	2.77675	0.0135626	0.994982	-3.25133	3.36327	3.53623	2.81205	1.34167	7.54331	7.79408	7.52277	7.80478	7.75999	7.66906	7.6414	7.63685	PVRL2	7	Mus musculus poliovirus receptor-related 2 (Pvrl2), mRNA.	Pvr; AI325026; nectin-2; MPH; AI987993; Cd112; Pvs	RefSeq	ILMN_214203	NM_008990.2	NM_008990.2	19294	31982076	NM_008990.2
Snx24	ILMN_2623064	-0.157841	-2.77392	0.0136418	0.994982	-3.25406	-12.1329	-7.91218	-11.9722	-2.14437	10.3772	10.1484	10.3511	10.2264	10.1514	10.333	10.3952	10.3671	SNX24	18	Mus musculus sorting nexing 24 (Snx24), mRNA.	2810011K15Rik; AI451341; 5730433I16Rik	RefSeq	ILMN_212128	NM_029394.2	NM_029394.2	69226	31982614	NM_029394.2
Vip	ILMN_2943387	0.449481	2.76837	0.0137979	0.994982	-3.25938	0.999141	1.14562	1.46548	0.429305	10.2409	10.2274	10.0844	10.2926	10.435	9.9738	9.35463	9.45095	VIP	10	Mus musculus vasoactive intestinal polypeptide (Vip), mRNA.	MGC107202	RefSeq	ILMN_190087	NM_011702.1	NM_011702.1	22353	30794515	NM_011702.1
Perq1	ILMN_2600453	-0.169401	-2.7536	0.0142223	0.994982	-3.27356	-1.68428	-0.942882	-2.88072	-2.67514	7.40285	7.32411	7.48795	7.3855	7.22504	7.24206	7.39336	7.57015	PERQ1				MEEBO	ILMN_186255	scl057330.18_270		NA	13937398	NM_031408
Rpp21	ILMN_2726308	0.152226	2.75296	0.014241	0.994982	-3.27418	2.05184	2.50243	1.96078	1.96078	10.8545	10.9869	10.9332	11.0193	10.9804	10.9804	10.802	10.7683	RPP21	17	Mus musculus ribonuclease P 21 subunit (human) (Rpp21), mRNA.	0610037N01Rik	RefSeq	ILMN_220751	NM_026308.1	NM_026308.1	67676	13385803	NM_026308.1
Rnps1	ILMN_3123120	-0.156405	-2.74856	0.0143699	0.994982	-3.2784	-3.72634	-4.5766	-5.19218	-2.24495	11.3663	11.2722	11.4553	11.2384	11.2139	11.3311	11.4443	11.4154	RNPS1	17	Mus musculus ribonucleic acid binding protein S1 (Rnps1), transcript variant 2, mRNA.		RefSeq	ILMN_256049	NM_001080127.1	NM_001080127.1	19826	121674789	NM_001080127.1
Wasl	ILMN_1231129	-0.184937	-2.74784	0.0143912	0.994982	-3.27909	-2.25516	-2.32668	-2.3826	-1.56206	12.2617	12.1902	12.4088	12.184	12.1791	12.2503	12.464	12.4088	WASL				MEEBO	ILMN_186158	scl29233.13_53	XM_133026.3	NA	38083701	XM_133026.3
Ryk	ILMN_2667020	-0.19507	-2.74766	0.0143965	0.994982	-3.27927	-4.28692	-4.42235	-6.54005	-1.02376	9.80663	9.66802	9.87281	9.66153	9.55998	9.82448	9.89959	9.91527	RYK				MEEBO	ILMN_216073	scl36548.17_86	NM_013649.2	NA	46048240	NM_013649.2
Syngr2	ILMN_2706231	-0.196514	-2.7372	0.0147085	0.994982	-3.28931	-1.17622	-2.29016	-3.23741	-3.68095	7.46757	7.48342	7.5768	7.3991	7.3274	7.29383	7.5991	7.64634	SYNGR2	11	Mus musculus synaptogyrin 2 (Syngr2), mRNA.	cellugyrin; Clast2	RefSeq	ILMN_212433	NM_009304.1	NM_009304.1	20973	7106428	NM_009304.1
AA407659	ILMN_2876010	-0.15421	-2.73526	0.0147667	0.994982	-3.29117	-2.4909	-3.85322	-2.42718	-0.967546	10.6603	10.5913	10.805	10.505	10.5953	10.6878	10.75	10.7809	AA407659	5	Mus musculus expressed sequence AA407659 (AA407659), mRNA.	AI414892	RefSeq	ILMN_208916	NM_175352.2	NM_175352.2	106840	31341686	NM_175352.2
Socs2	ILMN_2628178	-0.200515	-2.72446	0.0150969	0.994982	-3.30154	-2.27684	-1.6533	-3.35076	-0.388929	10.4338	10.2461	10.5653	10.3113	10.1338	10.4435	10.5766	10.3611	SOCS2				MEEBO	ILMN_212590	scl00216233.1_1004	NM_007706.1	NA	6671755	NM_007706.1
Grit	ILMN_1225037	-0.421218	-2.72084	0.015209	0.994982	-3.30501	-4.50026	-0.696237	-6.98985	-1.75012	9.29229	8.84515	9.43849	9.30504	8.54416	9.17763	9.28876	9.53732	GRIT	9	Mus musculus Rho GTPase-activating protein (Grit), mRNA.	KIAA0712; mKIAA0712; RICS; GC-GAP; p250GAP; p200RhoGAP	RefSeq	ILMN_210612	NM_177379.2	NM_177379.2	330914	31340796	NM_177379.2
Pdhb	ILMN_3041839	0.265565	2.71985	0.01524	0.994982	-3.30597	1.88688	1.97914	2.52929	0.627772	10.9974	11.1491	10.9907	11.163	11.2463	10.9586	10.7153	10.7514	PDHB	14	Mus musculus pyruvate dehydrogenase (lipoamide) beta (Pdhb), mRNA.	2610103L06Rik; AL024199; C81408	RefSeq	ILMN_213240	NM_024221.3	NM_024221.3	68263	110227587	NM_024221.3
Rpl3	ILMN_2974021	0.228973	2.71963	0.0152466	0.994982	-3.30617	1.65588	1.28919	2.35176	0.425163	14.0074	14.2883	14.2534	14.2296	14.3997	14.0913	13.8983	13.9337	RPL3	15	Mus musculus ribosomal protein L3 (Rpl3), mRNA.	MGC103388; F2; J1	RefSeq	ILMN_230547	NM_013762.1	NM_013762.1	27367	7305440	NM_013762.1
Rit2	ILMN_1237399	0.2449	2.71644	0.0153465	0.994982	-3.30924	3.71213	2.11476	2.98224	1.11056	11.7068	11.9894	11.6854	11.8316	11.9173	11.7324	11.4881	11.6108	RIT2				MEEBO	ILMN_190673	scl51572.6_195		NA	31982829	NM_009065
Tmem2	ILMN_2430220	-0.285342	-2.7157	0.0153696	0.994982	-3.30994	-5.37164	-3.92768	-7.79344	-1.31718	8.48003	8.19462	8.52048	8.28414	8.04447	8.44599	8.49295	8.61713	TMEM2	19			MEEBO	ILMN_185813	scl0083921.1_123	NM_031997.2	NA	37694073	NM_031997.2
Dag1	ILMN_2853957	-0.23746	-2.70868	0.015592	0.994982	-3.31669	-1.45548	-1.62666	-1.8741	-0.309934	8.12438	8.06831	8.25806	8.03743	7.9928	8.27493	8.39729	8.54358	DAG1	9	Mus musculus dystroglycan 1 (Dag1), mRNA.	Dp71; DG; D9Wsu13e; Dp427	RefSeq	ILMN_220537	NM_010017.1	NM_010017.1	13138	33859531	NM_010017.1
Snag1	ILMN_2597886	-0.208469	-2.69332	0.0160884	0.994982	-3.33142	-1.40276	-1.58897	-1.33615	-1.0525	10.1845	10.1221	10.3007	10.0932	10.1324	10.1763	10.3185	10.5542	SNAG1				MEEBO	ILMN_209654	scl43488.6_364	NM_130796.1	NA	18644889	NM_130796.1
Sv2a	ILMN_1213495	-0.240473	-2.68292	0.0164336	0.994982	-3.3414	-4.7423	-1.6244	-3.50239	-0.572866	11.9941	11.5761	12.0319	11.8634	11.6904	11.9602	12.1242	11.9018	SV2A				MEEBO	ILMN_218994	scl064051.13_189	NM_022030.2	NA	31543791	NM_022030.2
Arl6ip2	ILMN_3138157	-0.204338	-2.67277	0.0167769	0.994982	-3.35113	-4.65055	-7.24179	-3.62063	-2.06754	7.93433	7.77372	7.97143	7.65324	7.8216	7.8938	8.03935	8.01461	ARL6IP2	17			MEEBO	ILMN_215568	scl0056298.2_141	NM_019717.1	NA	9789868	NM_019717.1
Sox8	ILMN_2784686	-0.193286	-2.66167	0.0171608	0.994982	-3.36178	-3.88556	-3.1957	-1.60048	-3.61943	9.06827	8.8888	9.20708	8.93216	9.03242	8.90553	9.16098	9.09571	SOX8	17	Mus musculus SRY-box containing gene 8 (Sox8), mRNA.		RefSeq	ILMN_221672	NM_011447.1	NM_011447.1	20681	33563275	NM_011447.1
Apg4d	ILMN_2601710	-0.157682	-2.65576	0.0173685	0.994982	-3.36745	-2.58992	-1.63634	-2.1592	-1.29905	7.59415	7.33039	7.43893	7.40866	7.36574	7.43634	7.51757	7.62121	APG4D				MEEBO	ILMN_188027	scl37228.10_481		NA	29135260	NM_153583
Dusp22	ILMN_3162564	-0.155245	-2.65357	0.0174457	0.994982	-3.36954	-3.37291	-5.65248	-4.94392	-2.29334	8.02443	7.92823	8.03186	7.84118	7.86824	7.96945	8.06341	8.10838	DUSP22	13	Mus musculus dual specificity phosphatase 22 (Dusp22), transcript variant 1, mRNA.	AW212235; MKPX; JSP1; JKAP; MGC118031; 1110028K04Rik; RP23-217J3.1	RefSeq	ILMN_230849	NM_001037955.1	NM_001037955.1	105352	83816914	NM_001037955.1
Vldlr	ILMN_1218264	-0.280574	-2.65328	0.0174563	0.994982	-3.36982	-1.91798	-1.46724	-2.40791	-0.259592	10.054	9.87476	10.1867	9.95834	9.78392	10.1823	10.4919	10.189	VLDLR	19	Mus musculus very low density lipoprotein receptor (Vldlr), mRNA.	AI451093; AA408956; AW047288	RefSeq	ILMN_188056	NM_013703.1	NM_013703.1	22359	7305628	NM_013703.1
LOC228777	ILMN_1231743	0.203923	2.63564	0.0180935	0.994982	-3.38672	2.24829	-0.124831	2.03229	2.79289	8.75454	9.15087	9.02941	8.87229	9.12551	9.2148	8.92351	8.84032	LOC228777				RefSeq	ILMN_197331	XM_130718.5	XM_130718.5	NA	38075177	XM_130718.5
Aof2	ILMN_1254253	-0.386019	-2.63247	0.0182103	0.994982	-3.38976	-0.804028	0.25348	-10.1681	-8.54538	10.9193	10.9231	11.048	11.0079	10.1726	10.3026	11.0654	10.9176	AOF2	4	Mus musculus amine oxidase (flavin containing) domain 2 (Aof2), mRNA.	LSD1; D4Ertd478e; mKIAA0601; 1810043O07Rik; AA408884	RefSeq	ILMN_218917	NM_133872.1	NM_133872.1	99982	39930514	NM_133872.1
Pex19	ILMN_1239087	0.150575	2.62959	0.018317	0.994982	-3.39251	2.50362	0.684133	2.44552	2.91683	11.7366	11.9344	11.8391	11.8062	11.9303	11.9635	11.6731	11.7833	PEX19	1	Mus musculus peroxisome biogenesis factor 19 (Pex19), mRNA.	Pxf	RefSeq	ILMN_209858	NM_023041.2	NM_023041.2	19298	31543532	NM_023041.2
Tnfrsf25	ILMN_2510383	-0.323675	-2.62689	0.0184179	0.994982	-3.39511	-1.92684	-0.22897	-1.36134	-0.938369	8.93262	8.80848	9.50495	9.30185	8.97281	9.09571	9.52032	9.51566	TNFRSF25				MEEBO	ILMN_193234	scl0002622.1_51	NM_033042.2	NA	24475728	NM_033042.2
Dbt	ILMN_2820948	-0.166879	-2.62535	0.0184756	0.994982	-3.39658	-2.94827	-1.24243	-4.74265	-1.80976	8.82265	8.54708	8.71012	8.65307	8.43559	8.61782	8.69004	8.69828	DBT	3	Mus musculus dihydrolipoamide branched chain transacylase E2 (Dbt), mRNA.	D3Wsu60e	RefSeq	ILMN_234672	NM_010022.1	NM_010022.1	13171	6753609	NM_010022.1
Rps26	ILMN_2794676	0.147278	2.62384	0.0185323	0.994982	-3.39803	1.373	2.42135	2.16597	1.22128	12.9041	12.9165	12.7107	13.0025	12.9816	12.9041	12.7735	12.8273	RPS26	10	Mus musculus ribosomal protein S26 (Rps26), mRNA.		RefSeq	ILMN_234107	NM_013765.1	NM_013765.1	27370	7305446	NM_013765.1
Mbldc1	ILMN_2902492	-0.214878	-2.62245	0.0185845	0.994982	-3.39936	-1.97536	-1.87512	-2.06212	-0.0760237	9.45423	9.23611	9.35025	9.25049	9.22365	9.50871	9.66229	9.6117	MBLDC1	5	Mus musculus cDNA sequence AB112350 (AB112350), mRNA.	NAPE-PLD; Mbldc1; A530089G06	RefSeq	ILMN_211687	NM_178728.3	NM_178728.3	242864	31560831	NM_178728.3
Bex2	ILMN_3065164	0.176194	2.62099	0.0186397	0.994982	-3.40076	2.19433	2.78937	2.36939	2.90743	11.6725	11.9173	11.8326	11.9581	11.9293	11.9663	11.7638	11.7972	BEX2	X	Mus musculus brain expressed X-linked 2 (Bex2), mRNA.	AL024066; Bex1	RefSeq	ILMN_254932	NM_009749.1	NM_009749.1	12069	6753183	NM_009749.1
Serpina3g	ILMN_2725927	0.218056	2.61794	0.0187555	0.994982	-3.40368	1.58498	-0.110678	1.86302	3.04071	7.96505	8.19126	8.0434	7.95937	8.22928	8.39033	7.78746	8.10211	SERPINA3G				MEEBO	ILMN_220729	scl020715.6_281	XM_354694.1	NA	38073716	XM_354694.1
Catnal1	ILMN_1232261	-0.192499	-2.6079	0.0191409	0.994982	-3.41328	-1.78697	-2.31922	-2.51636	-0.271803	9.77143	9.49131	9.54641	9.43187	9.40985	9.66054	9.65956	9.78617	CATNAL1	4	Mus musculus catenin (cadherin associated protein), alpha-like 1 (Ctnnal1), mRNA.	C86009; AW545119; AI616177; Catnal1; ACRP	RefSeq	ILMN_214433	NM_018761.2	NM_018761.2	54366	31542342	NM_018761.2
Mfap3	ILMN_2686125	-0.274313	-2.60262	0.0193469	0.994982	-3.41834	-2.18863	-0.382503	-3.25353	-1.98189	9.00047	8.83702	9.05047	9.09088	8.68734	8.86608	9.23923	9.2884	MFAP3				MEEBO	ILMN_217666	scl0216760.3_93	NM_145426.1	NA	21703849	NM_145426.1
Mcc	ILMN_2918907	-0.193375	-2.60126	0.0194002	0.994982	-3.41964	-4.999	-9.66949	-8.4908	0.476831	9.48541	9.27385	9.40228	9.11458	9.15478	9.46059	9.44076	9.44885	MCC	18	Mus musculus mutated in colorectal cancers (Mcc), mRNA.	D18Ertd451e; E330037C19	RefSeq	ILMN_247906	NM_001033406.1	NM_001033406.1	328949	85701908	NM_001033406.1
Gabrd	ILMN_2865082	-0.213097	-2.60112	0.0194056	0.994982	-3.41977	-1.94974	-3.56942	-1.76964	-2.54829	9.06147	9.00901	9.16363	8.86867	9.02462	8.95715	9.2532	9.23354	GABRD	4	Mus musculus gamma-aminobutyric acid (GABA-A) receptor, subunit delta (Gabrd), mRNA.	MGC151213; AI853201; MGC151209	RefSeq	ILMN_218631	NM_008072.1	NM_008072.1	14403	6679912	NM_008072.1
Lamc1	ILMN_2974798	-0.169667	-2.59685	0.0195745	0.994982	-3.42387	-3.10894	-3.71968	-6.76567	-4.55796	8.61991	8.52918	8.62954	8.50635	8.39247	8.47501	8.701	8.63122	LAMC1	1	Mus musculus laminin, gamma 1 (Lamc1), mRNA.	Lamb2	RefSeq	ILMN_232528	NM_010683.1	NM_010683.1	226519	31791056	NM_010683.1
Egln2	ILMN_2781805	0.294076	2.59579	0.0196163	0.994982	-3.42487	1.75273	2.06276	3.47984	0.0571457	8.39324	8.70538	8.59922	8.75499	8.9817	8.43411	8.22093	8.48649	EGLN2	7	Mus musculus EGL nine homolog 2 (C. elegans) (Egln2), mRNA.	Phd1; C85656; MGC101954; SM-20; Ier4; 0610011A13Rik	RefSeq	ILMN_211645	NM_053208.2	NM_053208.2	112406	21450782	NM_053208.2
9830124H08Rik	ILMN_1231971	-0.196499	-2.59353	0.0197063	0.994982	-3.42704	-1.61013	-1.05771	-4.12344	-0.874788	9.03201	8.79722	8.99174	8.85386	8.53953	8.87261	9.01494	8.81051	9830124H08RIK				MEEBO	ILMN_219770	scl0219105.1_166		NA	31559960	NM_144842
4933426L22Rik	ILMN_1240566	-0.196606	-2.57715	0.0203703	0.994982	-3.44271	-7.88975	-4.67337	-11.7387	-1.46661	7.73938	7.52843	7.7591	7.62659	7.41097	7.72446	7.7668	7.81159	4933426L22RIK				MEEBO	ILMN_222297	scl0071098.2_41	NM_027672.1	NA	27229116	NM_027672.1
Ndufb7	ILMN_2717460	0.182702	2.57438	0.0204846	0.994982	-3.44535	1.79875	0.686033	2.824	1.03396	9.57846	9.73104	9.35212	9.60284	9.84917	9.64292	9.56617	9.59842	NDUFB7	8	Mus musculus NADH dehydrogenase (ubiquinone) 1 beta subcomplex, 7 (Ndufb7), mRNA.	1110002H15Rik	RefSeq	ILMN_220088	NM_025843.1	NM_025843.1	66916	13385321	NM_025843.1
Vkorc1l1	ILMN_3163029	-0.193728	-2.57155	0.0206018	0.994982	-3.44805	-2.10944	-2.2112	-2.85347	-1.17174	9.37165	9.21113	9.29899	9.20168	9.14205	9.2982	9.44208	9.51525	VKORC1L1	5	Mus musculus vitamin K epoxide reductase complex, subunit 1-like 1 (Vkorc1l1), transcript variant 2, mRNA.	2310024K08Rik	RefSeq	ILMN_233161	NM_001001327.1	NM_001001327.1	69568	47717108	NM_001001327.1
Pdk4	ILMN_1259322	-0.173562	-2.56915	0.0207021	0.994982	-3.45035	-0.68161	-1.1975	-1.76347	-1.27482	8.20775	8.03442	8.00616	7.96159	7.88169	7.95067	8.01792	8.29079	PDK4				MEEBO	ILMN_220588	scl29310.11_209	NM_013743.1	NA	7305374	NM_013743.1
Skiv2l	ILMN_2748317	-0.227102	-2.562	0.0210029	0.994982	-3.45718	-4.38619	-3.62702	-4.68392	0.497232	8.96647	8.71525	9.01781	8.77178	8.69308	9.07887	9.03945	9.14367	SKIV2L				MEEBO	ILMN_222348	scl50011.20.1_22	NM_021337.1	NA	10946649	NM_021337.1
Cnp1	ILMN_1257097	-0.293902	-2.56052	0.021066	0.994982	-3.4586	-1.46499	-1.15546	-2.95109	-0.595223	10.1382	9.96214	10.1124	10.0211	9.67884	10.128	10.1921	10.523	CNP1	11	Mus musculus 2',3'-cyclic nucleotide 3' phosphodiesterase (Cnp), mRNA.	CNPase; Cnp; Cnp1; Cnp-1	RefSeq	ILMN_222860	NM_009923.1	NM_009923.1	12799	6753475	NM_009923.1
4930451C15Rik	ILMN_3006143	0.238735	2.55696	0.0212179	0.994982	-3.462	4.02136	2.7956	2.50346	9.74046	7.24707	7.38681	7.12844	7.3254	7.31076	7.67333	7.1676	7.19825	4930451C15RIK		Mus musculus RIKEN cDNA 4930451C15 gene (4930451C15Rik), mRNA. XM_922208 XM_990304 XM_990331 XM_990387	mCP17390; mCG12354	RefSeq	ILMN_247795	NM_029053.1	NM_029053.1	74685	110625988	NM_029053.1
2700088M22Rik	ILMN_1214187	0.187699	2.54738	0.0216314	0.994982	-3.47114	2.46179	2.30847	1.13239	1.4581	10.6137	10.7202	10.4659	10.7046	10.5846	10.6178	10.4111	10.3858	2700088M22RIK				MEEBO	ILMN_218846	scl46821.2.2_6		NA	21313087	NM_026025
Cart	ILMN_2719755	-0.26449	-2.54606	0.0216892	0.994982	-3.4724	-1.16621	-1.44444	-2.31328	-0.965653	8.12985	8.08875	8.15867	8.03877	7.8827	8.12478	8.42441	8.48003	CART				MEEBO	ILMN_220251	scl43607.3.1_1	NM_013732.3	NA	42476056	NM_013732.3
Isgf3g	ILMN_1233461	-0.155823	-2.53684	0.0220958	0.994982	-3.4812	-2.27967	-1.41936	-1.98967	-1.96575	8.14161	7.98488	8.29195	8.05494	8.0085	8.01045	8.12051	8.12798	ISGF3G	14	Mus musculus interferon dependent positive acting transcription factor 3 gamma (Isgf3g), mRNA.	Irf-9; p48	RefSeq	ILMN_213365	NM_008394.2	NM_008394.2	16391	31982244	NM_008394.2
2900010M23Rik	ILMN_2877367	0.245545	2.53349	0.0222454	0.994982	-3.4844	2.41566	1.87697	2.80948	0.125618	13.0102	13.2434	13.0518	13.1702	13.2969	12.9322	12.7789	12.8196	2900010M23RIK	17	Mus musculus RIKEN cDNA 2900010M23 gene (2900010M23Rik), mRNA.		RefSeq	ILMN_212351	NM_026063.1	NM_026063.1	67267	13385559	NM_026063.1
Klf13	ILMN_1218206	-0.313373	-2.53257	0.0222867	0.994982	-3.48528	-1.02394	-2.59023	-2.23351	-0.480948	9.94063	9.93145	10.148	9.62122	9.69187	10.039	10.4029	10.0456	KLF13				MEEBO	ILMN_211638	scl31250.6.4_21		NA	31981129	NM_021366
Cap1	ILMN_2648661	-0.214953	-2.53229	0.0222989	0.994982	-3.48554	-1.16731	-2.80925	-2.03204	-1.14304	10.1103	10.1231	10.2409	9.92572	10.0192	10.126	10.3958	10.3068	CAP1	4	Mus musculus CAP, adenylate cyclase-associated protein 1 (yeast) (Cap1), mRNA.		RefSeq	ILMN_214505	NM_007598.2	NM_007598.2	12331	31560729	NM_007598.2
D6Wsu176e	ILMN_2755492	-0.146506	-2.53141	0.0223385	0.994982	-3.48638	-1.62214	-1.72918	-1.64881	-1.16858	11.1014	11.0896	11.2989	11.0794	11.0871	11.1327	11.2859	11.2885	D6WSU176E				MEEBO	ILMN_220048	scl29247.11.6_29	NM_138587.3	NA	42734495	NM_138587.3
Baalc	ILMN_1240833	-0.182288	-2.51884	0.0229106	0.994982	-3.49837	-2.17572	-0.535008	-2.36101	-0.773911	8.69218	8.5676	8.80558	8.77226	8.54449	8.74246	8.86679	8.99141	BAALC				MEEBO	ILMN_184339	scl47964.4_199		NA	46849761	NM_080640
Klhdc1	ILMN_2649636	-0.162379	-2.51622	0.0230315	0.994982	-3.50086	-1.34096	-4.91525	-5.46369	-2.14104	8.99349	8.96148	9.05621	8.79399	8.76829	8.92399	8.97571	9.07183	KLHDC1	12	Mus musculus kelch domain containing 1 (Klhdc1), mRNA.	MGC141301; MGC141300	RefSeq	ILMN_214591	NM_178253.2	NM_178253.2	271005	31342364	NM_178253.2
1700023O11Rik	ILMN_2660028	0.163009	2.5029	0.0236557	0.994982	-3.51355	1.31201	0.709666	3.30375	1.43102	9.0923	9.15337	8.88338	9.09525	9.34559	9.16486	9.07099	9.06036	1700023O11RIK	7	Mus musculus coiled-coil domain containing 101 (Ccdc101), mRNA.	9530025I05Rik; 1700023O11Rik	RefSeq	ILMN_215478	NM_029339.2	NM_029339.2	75565	31981319	NM_029339.2
Ets1	ILMN_3157483	-0.195786	-2.50267	0.0236669	0.994982	-3.51377	-1.84195	-1.48563	-2.93804	-0.811624	8.69733	8.5817	8.68734	8.62113	8.46041	8.69571	8.90993	8.84749	ETS1	9	Mus musculus E26 avian leukemia oncogene 1, 5' domain (Ets1), transcript variant 2, mRNA.	MGC130355; AI448617; AI196000; MGC18571; D230050P06; Tpl1; Ets-1	RefSeq	ILMN_233668	NM_001038642.1	NM_001038642.1	23871	84579949	NM_001038642.1
Vasp	ILMN_1229273	0.147612	2.50178	0.0237091	0.994982	-3.51462	1.72834	4.96397	2.93521	8.7022	7.37119	7.38924	7.34445	7.49347	7.42811	7.61388	7.29514	7.32347	VASP	7	Mus musculus vasodilator-stimulated phosphoprotein (Vasp), mRNA.	AA107290	RefSeq	ILMN_187998	NM_009499.1	NM_009499.1	22323	33469092	NM_009499.1
Calb2	ILMN_2827729	0.19262	2.50014	0.0237872	0.994982	-3.51618	1.58648	4.35515	4.52921	6.18341	11.6281	11.6932	11.6809	11.8213	11.8293	11.9059	11.5952	11.575	CALB2	8	Mus musculus calbindin 2 (Calb2), mRNA.	CR	RefSeq	ILMN_209607	NM_007586.1	NM_007586.1	12308	34098930	NM_007586.1
Siat7f	ILMN_2655373	-0.204537	-2.49952	0.0238168	0.994982	-3.51677	-1.38867	-2.19861	-3.38968	-0.465147	8.40496	8.25827	8.36761	8.16923	8.03829	8.3598	8.56428	8.30687	SIAT7F	2			MEEBO	ILMN_215086	scl050935.8_5	NM_016973.1	NA	8394268	NM_016973.1
Ap3b1	ILMN_2610861	-0.155494	-2.4988	0.0238512	0.994982	-3.51746	-1.65928	-0.428872	-2.23951	-1.73034	8.36386	8.29809	8.54686	8.42441	8.23852	8.29079	8.56577	8.39729	AP3B1	13	Mus musculus adaptor-related protein complex 3, beta 1 subunit (Ap3b1), mRNA.	C78395; AU015684; Hps2; beta3A; rim2; pearl; pe	RefSeq	ILMN_210945	NM_009680.2	NM_009680.2	11774	7106253	NM_009680.2
Acin1	ILMN_2724347	0.281745	2.49819	0.0238807	0.994982	-3.51804	1.46954	2.20592	1.69668	1.48783	8.04447	8.1207	7.99405	8.24167	8.15801	8.1237	7.76493	7.71366	ACIN1	14	Mus musculus apoptotic chromatin condensation inducer 1 (Acin1), transcript variant 2, mRNA.	2610036I19Rik; acinusL; 2610510L13Rik; mKIAA0670; acinusS; ACN; C79325; Acinus	RefSeq	ILMN_220608	NM_023190.1	NM_023190.1	56215	12963562	NM_023190.1
Dusp11	ILMN_1259683	-0.238256	-2.49377	0.0240931	0.994982	-3.52225	-1.95471	-1.20751	-2.25596	-0.276776	10.3747	10.1092	10.2893	10.2343	10.0588	10.39	10.6763	10.4051	DUSP11	6	Mus musculus dual specificity phosphatase 11 (RNA/RNP complex 1-interacting) (Dusp11), mRNA.	AI481497; 2010300F21Rik	RefSeq	ILMN_214107	NM_028099.2	NM_028099.2	72102	46519172	NM_028099.2
Trhr	ILMN_2521340	0.292604	2.49024	0.0242641	0.994982	-3.5256	0.74149	0.696485	1.48725	0.907315	8.14246	8.26328	8.26899	8.24953	8.49102	8.31392	8.14873	7.58715	TRHR	15	Mus musculus thyrotropin releasing hormone receptor (Trhr), mRNA.	MGC124381; MGC124380	RefSeq	ILMN_196069	NM_013696.1	NM_013696.1	22045	7305592	NM_013696.1
Mcam	ILMN_2955919	-0.176275	-2.48848	0.0243502	0.994982	-3.52728	-1.63699	-0.450455	-3.86694	-2.32367	8.8221	8.56208	8.62646	8.66314	8.37213	8.50359	8.69537	8.66211	MCAM	9	Mus musculus melanoma cell adhesion molecule (Mcam), mRNA.	s-endo; s-gicerin; Muc18; CD146; CD149; AV025631; 1-gicerin	RefSeq	ILMN_211310	NM_023061.1	NM_023061.1	84004	12746443	NM_023061.1
Lhx9	ILMN_3160067	-0.194415	-2.48796	0.0243754	0.994982	-3.52778	-4.14937	-3.04666	-4.24836	-1.22998	7.51336	7.33817	7.57696	7.40583	7.3321	7.5173	7.65052	7.63022	LHX9	1	Mus musculus LIM homeobox protein 9 (Lhx9), transcript variant 1, mRNA.	LH2B; BB104635	RefSeq	ILMN_238051	NM_001025565.2	NM_001025565.2	16876	118131184	NM_001025565.2
D330024H06Rik	ILMN_1242456	-0.222928	-2.4747	0.0250311	0.994982	-3.54038	-2.86323	-0.952155	-2.94242	-0.332019	10.1166	9.68456	9.9798	9.92493	9.6746	10.0029	9.90323	10.1791	D330024H06RIK				MEEBO	ILMN_223226	scl53255.10.1_6	NM_181404.3	NA	40254338	NM_181404.3
1110007A13Rik	ILMN_2660082	-0.256496	-2.46611	0.0254653	0.994982	-3.54855	-1.35947	-1.33227	-2.26043	-0.0630842	8.77226	8.75126	9.17633	8.75683	8.56695	9.01647	9.2105	8.95839	1110007A13RIK				MEEBO	ILMN_214325	scl30612.1.70_7	NM_145955.2	NA	31542194	NM_145955.2
8430438D04Rik	ILMN_2657031	-0.144051	-2.46589	0.0254763	0.994982	-3.54876	-4.68943	-2.27258	-2.59755	-0.714357	7.66937	7.45298	7.69088	7.58852	7.5703	7.67592	7.79691	7.70675	8430438D04RIK				MEEBO	ILMN_215233	scl066807.1_5	NM_025775.1	NA	21313303	NM_025775.1
Rcl1	ILMN_1254929	-0.16313	-2.4655	0.0254961	0.994982	-3.54913	-2.22828	-2.38477	-2.42095	-1.34815	9.77987	9.6969	9.83248	9.68472	9.6819	9.76542	9.92201	9.9471	RCL1	19	Mus musculus RNA terminal phosphate cyclase-like 1 (Rcl1), mRNA.	AI789745; 2310040A02Rik; RPCL1; C76567; Rnac	RefSeq	ILMN_220432	NM_021525.2	NM_021525.2	59028	31581584	NM_021525.2
Vldlr	ILMN_2515601	-0.300738	-2.46474	0.0255351	0.994982	-3.54986	-1.59964	-1.3838	-2.97512	-0.213609	10.002	9.9008	10.2363	9.94287	9.63272	10.1709	10.4666	10.1453	VLDLR	19	Mus musculus very low density lipoprotein receptor (Vldlr), mRNA.	AI451093; AA408956; AW047288	RefSeq	ILMN_188056	NM_013703.1	NM_013703.1	22359	7305628	NM_013703.1
4930535E21Rik	ILMN_2881312	0.207769	2.45854	0.0258534	0.994982	-3.55574	1.39842	0.93939	1.10403	5.05465	7.33195	7.46968	7.20048	7.42478	7.44088	7.82731	7.43332	7.36582	4930535E21RIK	9	Mus musculus RIKEN cDNA 4930535E21 gene (4930535E21Rik), mRNA.	Gm1117; Tzip1	RefSeq	ILMN_212135	NM_029212.1	NM_029212.1	382077	41581457	NM_029212.1
9830169C18Rik	ILMN_2962095	0.235199	2.45792	0.0258851	0.994982	-3.55633	1.51818	3.85168	2.40486	-0.16016	7.32667	7.37822	7.26031	7.66653	7.48777	7.17086	7.11315	7.06245	9830169C18RIK	12	Mus musculus RIKEN cDNA 9830169C18 gene (9830169C18Rik), mRNA.	9330169D17	RefSeq	ILMN_214089	NM_172581.1	NM_172581.1	217705	27369821	NM_172581.1
Faim2	ILMN_2712740	-0.203214	-2.45651	0.0259582	0.994982	-3.55766	-0.8514	-1.72178	-1.0188	-1.37285	7.86675	7.84447	8.14496	7.70197	7.81706	7.7591	7.82084	8.1029	FAIM2				MEEBO	ILMN_219724	scl072393.1_30	NM_028224.2	NA	34328311	NM_028224.2
Inhba	ILMN_2868220	-0.278195	-2.45341	0.0261197	0.994982	-3.56061	-3.40581	-1.82806	-4.30177	-0.564949	7.92153	7.6652	8.04393	7.83902	7.56649	7.97818	8.00975	8.18645	INHBA	13	Mus musculus inhibin beta-A (Inhba), mRNA.		RefSeq	ILMN_209192	NM_008380.1	NM_008380.1	16323	6680450	NM_008380.1
Fcna	ILMN_2718589	0.188121	2.45291	0.0261455	0.994982	-3.56108	8.59829	1.61052	2.28142	4.45644	7.07739	7.5024	7.14504	7.19212	7.22191	7.31848	7.17046	7.08953	FCNA	2	Mus musculus ficolin A (Fcna), mRNA.	Fcn1	RefSeq	ILMN_220175	NM_007995.2	NM_007995.2	14133	31982365	NM_007995.2
Cd97	ILMN_2694170	-0.168909	-2.45271	0.0261562	0.994982	-3.56128	-1.26058	-2.13736	-2.54851	-2.77217	8.01279	7.95471	8.07468	7.88677	7.85491	7.83758	8.14995	7.97218	CD97	8	Mus musculus CD97 antigen (Cd97), mRNA.	AA409984; TM7LN1	RefSeq	ILMN_218307	NM_011925.1	NM_011925.1	26364	6753359	NM_011925.1
Ddx24	ILMN_2747381	-0.275232	-2.45172	0.0262077	0.994982	-3.56221	-1.52579	-2.50847	-2.62975	-0.343972	9.44407	9.21541	9.25706	9.06103	9.04198	9.40107	9.63976	9.47953	DDX24	12	Mus musculus DEAD (Asp-Glu-Ala-Asp) box polypeptide 24 (Ddx24), mRNA.	AI649272; 2510027P10Rik; 1700055J08Rik	RefSeq	ILMN_214973	NM_020494.2	NM_020494.2	27225	34328252	NM_020494.2
Ches1	ILMN_2844097	-0.209071	-2.45167	0.0262105	0.994982	-3.56226	-2.24305	0.170256	-4.05962	-1.8652	9.14294	9.0472	9.39059	9.29955	8.85725	9.08671	9.32162	9.27184	CHES1	12	Mus musculus forkhead box N3 (Foxn3), mRNA.	5430426H20Rik; AA589593; AW556347; MGC107530; HTLFL1; Ches1; MGC36260; Ches1l	RefSeq	ILMN_220730	NM_183186.2	NM_183186.2	71375	51093869	NM_183186.2
Sdccag1	ILMN_1247242	-0.211601	-2.4507	0.0262613	0.994982	-3.56319	-3.30688	-2.15994	-3.28919	-0.293702	8.28776	8.02871	8.33533	8.13598	8.03037	8.31053	8.47008	8.25883	SDCCAG1				MEEBO	ILMN_210624	scl42393.9.1_8	NM_181665.1	NA	32130522	NM_181665.1
P140	ILMN_2771584	-0.158794	-2.45043	0.0262755	0.994982	-3.56344	-1.08983	-1.72402	-2.42196	-0.753947	7.71002	7.69327	7.82084	7.62601	7.552	7.72888	7.75209	7.95239	P140				MEEBO	ILMN_213426	scl056013.1_21		NA	9256569	NM_018873
Vcp	ILMN_1255736	-0.15143	-2.44686	0.0264633	0.994982	-3.56683	-2.30964	-2.63454	-2.92494	-0.604029	12.5149	12.4568	12.6643	12.4335	12.4128	12.5787	12.6568	12.6515	VCP	4	Mus musculus valosin containing protein (Vcp), mRNA.	3110001E05; p97/VCP; p97; CDC48	RefSeq	ILMN_189946	NM_009503.2	NM_009503.2	269523	30023841	NM_009503.2
Acad10	ILMN_2821158	-0.140298	-2.44379	0.0266259	0.994982	-3.56974	-2.33321	-6.19153	-6.00815	-5.79697	7.51327	7.47608	7.52345	7.36958	7.37464	7.38047	7.55088	7.57435	ACAD10	5	Mus musculus acyl-Coenzyme A dehydrogenase family, member 10 (Acad10), mRNA.	2410021P16Rik	RefSeq	ILMN_221698	NM_028037.1	NM_028037.1	71985	30794395	NM_028037.1
C6.1AL	ILMN_2669886	-0.199012	-2.44274	0.0266818	0.994982	-3.57074	-1.59303	-1.49904	-1.14429	-0.62281	7.45058	7.35952	7.52025	7.37491	7.43303	7.51846	7.8061	7.70503	C6.1AL	10	Mus musculus predicted gene, EG368203 (EG368203), mRNA.	MGC155743; C6.1AL; MGC155745	RefSeq	ILMN_216335	NM_203660.1	NM_203660.1	368203	45361706	NM_203660.1
Rab37	ILMN_2948286	0.159373	2.44084	0.026783	0.994982	-3.57254	1.53815	0.84831	2.22723	4.69487	7.32249	7.40378	7.37003	7.35653	7.45097	7.61996	7.20707	7.29417	RAB37	11	Mus musculus RAB37, member of RAS oncogene family (Rab37), mRNA.	B230331O03Rik; B230354I04Rik; MGC157622	RefSeq	ILMN_215641	NM_021411.2	NM_021411.2	58222	31543567	NM_021411.2
Ccdc100	ILMN_2865939	-0.192621	-2.43882	0.0268907	0.994982	-3.57445	-2.29871	-3.15834	-2.67307	-1.1058	11.504	11.2746	11.3663	11.2029	11.2434	11.3742	11.4365	11.5589	CCDC100	18	Mus musculus coiled-coil domain containing 100 (Ccdc100), mRNA.	A230075C01; AU016693	RefSeq	ILMN_225181	NM_178686.3	NM_178686.3	225523	61098172	NM_178686.3
Man2a1	ILMN_1239578	-0.176871	-2.43713	0.0269818	0.994982	-3.57606	-1.87051	-1.57492	-1.69013	-0.908411	9.11497	8.8358	9.16747	8.8704	8.85692	8.94842	8.8982	9.03839	MAN2A1	17	Mus musculus mannosidase 2, alpha 1 (Man2a1), mRNA.	Mana2; Mana-2; Map-2	RefSeq	ILMN_210434	NM_008549.1	NM_008549.1	17158	6678789	NM_008549.1
Nav1	ILMN_2647873	-0.295651	-2.43676	0.0270014	0.994982	-3.5764	-1.72594	-1.24791	-2.14001	-0.781744	11.1481	11.0871	11.4504	11.1829	11.004	11.2765	11.607	11.5276	NAV1				MEEBO	ILMN_194447	scl16246.32_24		NA	28077104	NM_173437
C1qb	ILMN_2619620	0.258611	2.43674	0.0270025	0.994982	-3.57642	16.7415	5.08799	9.3385	13.1407	10.5913	10.9811	10.5953	10.709	10.8083	10.897	10.559	10.6154	C1QB	4	Mus musculus complement component 1, q subcomponent, beta polypeptide (C1qb), mRNA.		RefSeq	ILMN_211795	NM_009777.1	NM_009777.1	12260	6753219	NM_009777.1
Ganab	ILMN_1237089	-0.152422	-2.43623	0.0270303	0.994982	-3.57691	-3.85442	-5.45784	-2.39722	-4.37096	10.8766	10.6955	10.81	10.6347	10.7507	10.6759	10.8722	10.8076	GANAB	19	Mus musculus alpha glucosidase 2 alpha neutral subunit (Ganab), mRNA.	GluII; G2an; MGC144012; MGC144011; AU042638; mKIAA0088	RefSeq	ILMN_218015	NM_008060.1	NM_008060.1	14376	6679890	NM_008060.1
Camkk2	ILMN_1256263	-0.341258	-2.42797	0.0274787	0.994982	-3.58474	-2.14413	-1.0114	-2.534	-0.414313	9.0479	8.75807	9.11497	9.01139	8.67088	9.14492	9.23519	9.55225	CAMKK2	5	Mus musculus calcium/calmodulin-dependent protein kinase kinase 2, beta (Camkk2), mRNA.	6330570N16Rik; mKIAA0787; AW061083	RefSeq	ILMN_217391	NM_145358.1	NM_145358.1	207565	21703721	NM_145358.1
Slc11a1	ILMN_2675811	0.295599	2.4272	0.0275209	0.994982	-3.58547	2.16503	2.28548	1.12845	0.943403	9.8173	9.98185	9.65294	10.0037	9.79393	9.76039	9.45064	9.43657	SLC11A1				MEEBO	ILMN_193247	scl17801.11_45		NA	7363450	NM_013612
Abi2	ILMN_3006644	-0.170219	-2.42474	0.0276559	0.994982	-3.5878	-1.92776	-1.44017	-1.88844	-1.36556	12.8789	12.6142	12.6797	12.6643	12.6182	12.672	12.9067	12.7842	ABI2	1	Mus musculus abl-interactor 2 (Abi2), mRNA.	AI839867; 8430425M24Rik; C130078H13; MGC90855; MGC90836	RefSeq	ILMN_214272	NM_198127.1	NM_198127.1	329165	37693504	NM_198127.1
Smarcd1	ILMN_2769786	-0.136962	-2.42401	0.0276961	0.994982	-3.58849	-2.88995	-1.87609	-1.20726	-0.985177	7.40187	7.2881	7.52853	7.36792	7.42058	7.43806	7.58024	7.55187	SMARCD1				MEEBO	ILMN_185077	scl0002509.1_27		NA	13937376	NM_031842
Aldh3b1	ILMN_2953515	-0.14434	-2.42267	0.0277703	0.994982	-3.58976	-1.17523	-1.56107	-0.95158	-1.90752	7.53114	7.41231	7.67333	7.3725	7.43539	7.33675	7.42635	7.50347	ALDH3B1	19	Mus musculus aldehyde dehydrogenase 3 family, member B1 (Aldh3b1), mRNA.	ALDH7; ALDH4; 1700001N19Rik	RefSeq	ILMN_214234	NM_026316.2	NM_026316.2	67689	34328287	NM_026316.2
Ugt8	ILMN_1239557	-0.258222	-2.42075	0.0278763	0.994982	-3.59157	-1.04172	-0.556048	-2.10696	-0.872076	11.3742	11.0031	11.2649	11.1127	10.7627	11.0414	10.9115	11.4022	UGT8				MEEBO	ILMN_194359	scl21552.7_36	NM_011674.2	NA	31543925	NM_011674.2
Sfmbt1	ILMN_2894245	-0.180297	-2.42016	0.027909	0.994982	-3.59213	-2.92022	-1.2022	-2.26926	-0.55387	7.91335	7.60747	7.81418	7.78586	7.67506	7.85317	7.86111	8.0541	SFMBT1	14	Mus musculus Scm-like with four mbt domains 1 (Sfmbt1), mRNA.	Smr; DKFZp434L243; Sfmbt	RefSeq	ILMN_213575	NM_019460.1	NM_019460.1	54650	9507088	NM_019460.1
Napb	ILMN_2782402	-0.214038	-2.4129	0.0283149	0.994982	-3.59901	-2.15617	-1.72117	-2.17068	-1.12445	12.2177	12.0608	12.3842	12.1127	12.0591	12.184	12.4531	12.2177	NAPB	2	Mus musculus N-ethylmaleimide sensitive fusion protein attachment protein beta (Napb), mRNA.	b-SNAP; SNARE; I47; Brp14; E161	RefSeq	ILMN_232403	NM_019632.1	NM_019632.1	17957	29789103	NM_019632.1
D130043K22Rik	ILMN_1218920	-0.178732	-2.41056	0.0284471	0.994982	-3.60122	-3.2864	-0.472714	-3.61254	-3.15098	8.76863	8.62925	8.82635	8.82042	8.60709	8.63845	8.91314	8.90202	D130043K22RIK				MEEBO	ILMN_211678	scl0210108.20_141	XM_111397.3	NA	38074336	XM_111397.3
Erf	ILMN_2650998	-0.190909	-2.40412	0.028813	0.994982	-3.60731	-0.750261	-0.752711	-1.76681	-0.810879	7.98974	8.01325	8.06498	8.01279	7.82302	8.00191	8.41856	8.14132	ERF	7	Mus musculus Ets2 repressor factor (Erf), mRNA.		RefSeq	ILMN_214710	NM_010155.2	NM_010155.2	13875	40254587	NM_010155.2
Hdlbp	ILMN_2795359	-0.137644	-2.4036	0.0288432	0.994982	-3.60781	-1.85192	-1.43764	-1.10777	-0.872807	12.4863	12.3065	12.5182	12.3498	12.3842	12.4088	12.3707	12.6246	HDLBP	1	Mus musculus high density lipoprotein (HDL) binding protein (Hdlbp), mRNA.	1110005P14Rik; D1Ertd101e; AA960365; AI118566	RefSeq	ILMN_216107	NM_133808.2	NM_133808.2	110611	31542951	NM_133808.2
Mcam	ILMN_2614531	-0.173271	-2.40045	0.0290241	0.994982	-3.61078	-0.653721	-1.66817	-1.69701	-3.01488	8.06993	7.99854	8.08149	7.89857	7.89573	7.76588	7.931	8.16937	MCAM	9	Mus musculus melanoma cell adhesion molecule (Mcam), mRNA.	s-endo; s-gicerin; Muc18; CD146; CD149; AV025631; 1-gicerin	RefSeq	ILMN_211310	NM_023061.1	NM_023061.1	84004	12746443	NM_023061.1
Aacs	ILMN_1253601	-0.185498	-2.39939	0.0290849	0.994982	-3.61178	-3.01222	-1.57749	-2.73849	-0.031271	10.8292	10.4707	10.7291	10.6154	10.4983	10.7713	10.657	10.8824	AACS	5	Mus musculus acetoacetyl-CoA synthetase (Aacs), mRNA.	SUR5; 2210408B16Rik	RefSeq	ILMN_216046	NM_030210.1	NM_030210.1	78894	21313519	NM_030210.1
Gpd2	ILMN_1247257	-0.377042	-2.39699	0.0292237	0.994982	-3.61405	-2.60159	-2.0209	-4.44298	0.181141	10.4752	10.265	10.8212	10.3636	9.95245	10.7374	10.8455	10.6847	GPD2	2	Mus musculus glycerol phosphate dehydrogenase 2, mitochondrial (Gpd2), mRNA.	AW494132; AA408484; TISP38; GPDH; Gpd-m; Gdm1; Gpdh-m; AI448216; AU021455	RefSeq	ILMN_214592	NM_010274.2	NM_010274.2	14571	31981768	NM_010274.2
Per3	ILMN_1257393	-0.267016	-2.39651	0.0292516	0.994982	-3.6145	-1.758	-1.28554	-1.58896	0.101046	7.59366	7.46741	7.79728	7.57877	7.50725	7.90559	8.12765	8.0085	PER3				MEEBO	ILMN_185849	scl2166.1.1_61		NA	6755029	NM_011067
Pcna	ILMN_2762026	0.362706	2.39527	0.029324	0.994982	-3.61568	1.31504	2.0789	1.27529	0.989276	7.56801	7.65493	7.49754	7.85078	7.64474	7.57141	7.17276	7.03273	PCNA				MEEBO	ILMN_223289	scl018538.1_192	NM_011045.1	NA	7242170	NM_011045.1
Snca	ILMN_3136638	-0.156176	-2.39128	0.029557	0.994982	-3.61945	-1.62114	-1.1441	-2.93551	-2.22973	14.503	14.4084	14.5676	14.446	14.3048	14.3604	14.446	14.6277	SNCA	6			MEEBO	ILMN_218187	scl28948.8.1_29	NM_009221.1	NA	6678046	NM_009221.1
Sln	ILMN_2918875	-0.207077	-2.38947	0.029663	0.994982	-3.62116	-2.83744	-2.55202	-1.18663	-0.787963	7.92033	7.75241	8.16744	7.78451	7.93809	7.98293	8.05255	8.14592	SLN	9	Mus musculus sarcolipin (Sln), mRNA.	2310045A07Rik	RefSeq	ILMN_215725	NM_025540.2	NM_025540.2	66402	124376991	NM_025540.2
4732481H14Rik	ILMN_2705578	-0.200628	-2.38927	0.0296747	0.994982	-3.62134	-0.842664	-1.1052	-1.95099	-1.95671	7.95425	7.92944	8.07178	7.89346	7.77754	7.77676	7.92624	8.22746	4732481H14RIK				MEEBO	ILMN_185019	scl25384.12_549		NA	33859788	NM_172468
Reln	ILMN_2704257	-0.202317	-2.38895	0.0296938	0.994982	-3.62165	-3.26168	-4.97859	-3.66675	-0.638527	11.691	11.4154	11.5367	11.3047	11.3893	11.5846	11.6378	11.6378	RELN				MEEBO	ILMN_193263	scl26848.37.1_14		NA	6755311	NM_011261
Dlgh4	ILMN_2710764	-0.203532	-2.38879	0.0297031	0.994982	-3.6218	-3.51906	-0.0351683	-4.49204	-0.609332	10.1726	9.92992	10.3925	10.2576	9.83841	10.2036	10.2548	10.2238	DLGH4				MEEBO	ILMN_193460	scl41346.23_152		NA	6681194	NM_007864
Centg1	ILMN_3124601	-0.215258	-2.38859	0.0297146	0.994982	-3.62198	-2.16313	-2.53357	-2.55759	0.537415	7.94866	7.85686	8.14962	7.80938	7.8063	8.20305	8.22903	8.2093	CENTG1	10	Mus musculus centaurin, gamma 1 (Centg1), mRNA.	mKIAA0167	RefSeq	ILMN_239323	NM_001033263.1	NM_001033263.1	216439	84370299	NM_001033263.1
Rps2	ILMN_2946616	-0.14553	-2.38489	0.0299335	0.994982	-3.62548	-1.83334	-3.14118	-6.79672	-6.16592	13.6032	13.5364	13.5982	13.494	13.3753	13.3958	13.552	13.6302	RPS2	17	Mus musculus ribosomal protein S2 (Rps2), mRNA.	MGC118038; Llrep3; MGC118037	RefSeq	ILMN_220094	NM_008503.2	NM_008503.2	16898	18087804	NM_008503.2
P2ry1	ILMN_2684316	-0.165007	-2.38027	0.0302085	0.994982	-3.62984	-2.07802	-3.42309	-1.05094	-1.58738	7.80478	7.59608	7.72313	7.48701	7.67937	7.63587	7.67469	7.85576	P2RY1	3	Mus musculus purinergic receptor P2Y, G-protein coupled 1 (P2ry1), mRNA.	P2Y1	RefSeq	ILMN_217526	NM_008772.2	NM_008772.2	18441	31543376	NM_008772.2
Btrc	ILMN_2690741	0.319828	2.38011	0.0302184	0.994982	-3.62999	1.89428	0.264098	2.41332	0.539434	7.82275	8.0647	7.70483	7.65667	8.19462	7.72559	7.59194	7.24274	BTRC				MEEBO	ILMN_193084	scl53085.25_534		NA	6753209	NM_009771
Ldhd	ILMN_2825080	-0.149584	-2.3791	0.030279	0.994982	-3.63095	-0.288896	-4.9525	-4.55226	-2.00739	7.84728	7.87575	7.92997	7.63929	7.65959	7.78862	7.8459	7.93843	LDHD	8	Mus musculus lactate dehydrogenase D (Ldhd), mRNA.	D8Bwg1320e; 4733401P21Rik	RefSeq	ILMN_213686	NM_027570.3	NM_027570.3	52815	34328378	NM_027570.3
Fgfr2	ILMN_2609887	-0.170369	-2.37889	0.0302912	0.994982	-3.63114	-6.00293	-1.39231	-7.57568	-2.04142	7.78785	7.54865	7.73402	7.73334	7.48565	7.70734	7.80754	7.82703	FGFR2				MEEBO	ILMN_210855	scl0014183.2_147	NM_201601.1	NA	42475551	NM_201601.1
Trim21	ILMN_3139158	-0.151217	-2.37519	0.0305138	0.994982	-3.63463	-3.87207	-2.46762	-3.62524	0.109766	7.64115	7.46348	7.66563	7.54968	7.47863	7.70787	7.77957	7.71818	TRIM21	7			MEEBO	ILMN_186320	scl30939.9.1_69	NM_009277.2	NA	31560637	NM_009277.2
Sox5	ILMN_2631143	-0.291137	-2.37155	0.0307348	0.994982	-3.63807	-2.53037	-2.27653	-4.89608	0.85934	9.33082	9.16363	9.58592	9.19705	8.85211	9.60999	9.45295	9.61765	SOX5	6	Mus musculus SRY-box containing gene 5 (Sox5), mRNA.	AI528773; MGC124352	RefSeq	ILMN_210889	NM_011444.1	NM_011444.1	20678	6755607	NM_011444.1
Cox7a1	ILMN_1240857	0.166818	2.3685	0.0309206	0.994982	-3.64094	1.96084	-0.0754836	2.76765	2.77089	8.20027	8.40163	8.12187	8.2186	8.47415	8.47444	8.24167	8.33774	COX7A1				MEEBO	ILMN_215598	scl0012865.1_86	NM_009944.2	NA	24475910	NM_009944.2
Elmo2	ILMN_3135409	-0.187681	-2.36807	0.0309469	0.994982	-3.64135	-5.08108	-3.29581	-4.60043	0.832698	8.35863	8.12024	8.43859	8.23059	8.14995	8.4858	8.50982	8.43027	ELMO2	2	Mus musculus engulfment and cell motility 2, ced-12 homolog (C. elegans) (Elmo2), transcript variant 1, mRNA.	CED-12; mKIAA1834; 1190002F24Rik	RefSeq	ILMN_207476	NM_207705.1	NM_207705.1	140579	46877049	NM_207705.1
Erdr1	ILMN_1246153	-0.427333	-2.36323	0.0312448	0.994982	-3.64591	-1.83062	-0.328796	-2.3112	-1.43658	11.0347	10.7434	11.6078	11.178	10.6043	10.8574	11.4221	11.0279	ERDR1		Mus musculus erythroid differentiation regulator 1 (Erdr1), mRNA.	edr; MGC5764	RefSeq	ILMN_221931	NM_133362.1	NM_133362.1	170942	19111169	NM_133362.1
Nrp	ILMN_2669912	-0.241461	-2.36025	0.031429	0.994982	-3.64871	-1.87255	-0.69277	-2.33996	-0.663767	11.1024	10.8945	11.1734	11.0991	10.8135	11.1042	11.4756	11.1258	NRP	8	Mus musculus neuropilin 1 (Nrp1), mRNA.	Npn1; Nrp; NP-1; C530029I03; NPN-1	RefSeq	ILMN_214296	NM_008737.1	NM_008737.1	18186	6679133	NM_008737.1
Ppp3ca	ILMN_2971286	-0.22221	-2.3588	0.031519	0.994982	-3.65008	-4.31895	-3.18921	-5.85965	-0.0907679	13.4152	13.2263	13.5251	13.301	13.1246	13.5056	13.5624	13.5437	PPP3CA	3	Mus musculus protein phosphatase 3, catalytic subunit, alpha isoform (Ppp3ca), mRNA.	CnA; AW413465; Calna; AI841391; MGC106804; CN; Caln; 2900074D19Rik	RefSeq	ILMN_251709	NM_008913.1	NM_008913.1	19055	42415472	NM_008913.1
2810481F14Rik	ILMN_1222101	-0.198904	-2.35526	0.0317403	0.994982	-3.65341	-2.27577	0.368821	-4.15067	-2.14363	7.5432	7.45211	7.77699	7.70867	7.27023	7.46493	7.67454	7.69682	2810481F14RIK				MEEBO	ILMN_190696	scl42876.19.1_3		NA	28077010	NM_028354
Dhcr24	ILMN_2752940	-0.173726	-2.35498	0.0317576	0.994982	-3.65367	-1.78679	-1.8603	-2.67199	-0.452577	7.6003	7.4096	7.45201	7.40205	7.31876	7.54651	7.69682	7.6227	DHCR24				MEEBO	ILMN_196043	scl25177.9.1_28		NA	16716608	NM_053272
Tceal6	ILMN_2839027	0.189466	2.35382	0.0318306	0.994982	-3.65477	4.03957	1.17679	4.85561	-0.475585	11.4012	11.8069	11.5544	11.5808	11.8714	11.4504	11.4408	11.5553	TCEAL6	X	Mus musculus transcription elongation factor A (SII)-like 6 (Tceal6), mRNA.	MGC107171; RP23-460B8.1; 1500026B10Rik	RefSeq	ILMN_213921	NM_025355.2	NM_025355.2	66104	31981278	NM_025355.2
Tac1	ILMN_1251000	0.257036	2.34951	0.0321028	0.994982	-3.65883	0.994234	2.3055	1.48135	2.21916	8.89644	9.09057	9.03458	9.28315	9.16211	9.27047	9.08699	8.76015	TAC1				MEEBO	ILMN_220916	scl30408.3.3_26	NM_009311.1	NA	6678206	NM_009311.1
Gapvd1	ILMN_2880794	-0.147463	-2.34818	0.0321869	0.994982	-3.66008	-1.59102	-1.31732	-1.78372	-0.923473	10.4592	10.202	10.3709	10.2307	10.1818	10.2721	10.425	10.2213	GAPVD1	2	Mus musculus GTPase activating protein and VPS9 domains 1 (Gapvd1), mRNA.	RAP6; mKIAA1521; RME-6; Gapex-5; AW108497; 2010005B09Rik; 4432404J10Rik; KIAA1521	RefSeq	ILMN_210102	NM_025709.2	NM_025709.2	66691	40254513	NM_025709.2
Tmem111	ILMN_2689083	-0.16281	-2.342	0.0325814	0.994982	-3.66589	-2.3102	-3.1908	-1.76965	-1.57188	10.5066	10.4159	10.6489	10.3511	10.4558	10.4703	10.5403	10.6486	TMEM111	6	Mus musculus transmembrane protein 111 (Tmem111), mRNA.	0610039A15Rik; AI225901; AW260416	RefSeq	ILMN_217901	NM_175101.2	NM_175101.2	66087	31341249	NM_175101.2
Caskin2	ILMN_1259822	-0.181362	-2.33852	0.0328057	0.994982	-3.66916	-1.54076	-1.6869	-2.93764	-2.44162	8.65273	8.5955	8.80628	8.58318	8.47776	8.51957	8.65247	8.78999	CASKIN2				MEEBO	ILMN_188814	scl39327.21_224		NA	31981529	NM_080643
Atp5o	ILMN_2917540	0.142876	2.33597	0.0329711	0.994982	-3.67156	3.18355	5.0106	3.53411	1.01971	10.3563	10.439	10.2912	10.5209	10.4547	10.3419	10.2477	10.2898	ATP5O	16	Mus musculus ATP synthase, H+ transporting, mitochondrial F1 complex, O subunit (Atp5o), mRNA.	D12Wsu28e; OSCP; ATPO	RefSeq	ILMN_235158	NM_138597.2	NM_138597.2	28080	118129975	NM_138597.2
Capzb	ILMN_3031009	-0.224102	-2.33531	0.0330139	0.994982	-3.67218	-1.33498	-2.77936	-4.28062	-0.686536	9.49691	9.44363	9.48374	9.30106	9.15288	9.50764	9.65076	9.67021	CAPZB	4	Mus musculus capping protein (actin filament) muscle Z-line, beta (Capzb), transcript variant 1, mRNA.	1700120C01Rik; CPB2; CPbeta2; Cappb1; AI325129; CPbeat2; CPbeta1; CPB1	RefSeq	ILMN_253743	NM_001037761.1	NM_001037761.1	12345	83649736	NM_001037761.1
Cabp7	ILMN_2599292	-0.207107	-2.33362	0.0331242	0.994982	-3.67377	-2.05786	-0.767269	-1.85011	-0.559793	9.0795	8.74019	8.8565	8.94442	8.77307	8.97726	9.24104	9.08633	CABP7				MEEBO	ILMN_209796	scl40579.4.1_15	NM_138948.2	NA	31343598	NM_138948.2
Spc18	ILMN_2652936	0.135526	2.33212	0.0332223	0.994982	-3.67518	2.20013	1.33928	2.76215	2.81187	10.8608	10.9766	10.7732	10.9254	11.01	11.013	10.8327	10.9161	SPC18	7	Mus musculus SEC11 homolog A (S. cerevisiae) (Sec11a), mRNA.	18kDa; Sec11l1; Spc18; Sid2895p; 1810012E07Rik; sid2895	RefSeq	ILMN_214874	NM_019951.1	NM_019951.1	56529	9910549	NM_019951.1
Vamp4	ILMN_2516348	-0.135084	-2.32807	0.0334884	0.994982	-3.67898	-0.675568	-2.77687	-3.69367	-0.944306	12.058	12.0407	12.0161	11.9003	11.8391	12.0227	12.0956	12.1733	VAMP4	1	Mus musculus vesicle-associated membrane protein 4 (Vamp4), mRNA.	D1Ertd147e	RefSeq	ILMN_195524	NM_016796.2	NM_016796.2	53330	31543937	NM_016796.2
Rpl22	ILMN_2659229	-0.154531	-2.32746	0.0335283	0.994982	-3.67955	-3.81903	-2.05057	-2.85633	-0.550923	11.7546	11.4989	11.691	11.6167	11.563	11.7166	11.7224	11.8454	RPL22	4	Mus musculus ribosomal protein L22 (Rpl22), mRNA.	2700038K18Rik	RefSeq	ILMN_215417	NM_009079.2	NM_009079.2	19934	31543603	NM_009079.2
BC004004	ILMN_1252183	0.139716	2.32698	0.0335597	0.994982	-3.68	3.58916	1.96244	2.58514	2.81504	7.84309	7.95546	7.76572	7.87245	7.90423	7.91596	7.7589	7.72152	BC004004	17	Mus musculus cDNA sequence BC004004 (BC004004), mRNA.	2400006G15Rik; MGC7550	RefSeq	ILMN_218000	NM_030561.2	NM_030561.2	80748	40254143	NM_030561.2
Cldn15	ILMN_2793817	-0.145197	-2.32608	0.0336197	0.994982	-3.68085	-2.20102	-1.50188	-1.60581	-2.28694	7.53036	7.43655	7.57259	7.49001	7.48207	7.42998	7.60699	7.70947	CLDN15	5	Mus musculus claudin 15 (Cldn15), mRNA.	BB107105; 2210009B08Rik	RefSeq	ILMN_212257	NM_021719.1	NM_021719.1	60363	14149747	NM_021719.1
Ngb	ILMN_2895873	-0.14638	-2.32456	0.0337205	0.994982	-3.68228	-1.21484	-1.34976	-0.72968	-2.03545	7.71726	7.59898	7.64952	7.58416	7.65228	7.50883	7.89169	7.67128	NGB	12	Mus musculus neuroglobin (Ngb), mRNA.		RefSeq	ILMN_211430	NM_022414.2	NM_022414.2	64242	31543322	NM_022414.2
Pgm2l1	ILMN_2517100	-0.216496	-2.32432	0.0337358	0.994982	-3.6825	-4.56965	-3.33363	-1.6391	-0.753482	9.13658	8.79424	9.27302	8.8982	9.04073	9.11522	9.2201	9.08468	PGM2L1				MEEBO	ILMN_195607	scl32319.17.234_75		NA	28076968	NM_027629
Rapgef1	ILMN_3140516	-0.190676	-2.32002	0.0340227	0.994982	-3.68654	-4.67722	-1.54174	-5.12441	-1.81183	11.0542	10.7514	11.0609	10.9332	10.7255	10.9176	11.0385	10.9368	RAPGEF1	2	Mus musculus Rap guanine nucleotide exchange factor (GEF) 1 (Rapgef1), transcript variant 2, mRNA.	C3G; 4932418O06Rik; Grf2	RefSeq	ILMN_230329	NM_001039086.1	NM_001039086.1	107746	84875503	NM_001039086.1
Gal3st1	ILMN_1258028	-0.233794	-2.31963	0.034049	0.994982	-3.68691	-0.522476	-1.75081	-2.01583	-1.15307	10.3475	10.2444	10.2497	10.0333	9.98778	10.136	10.1713	10.5682	GAL3ST1	11	Mus musculus galactose-3-O-sulfotransferase 1 (Gal3st1), mRNA.	Gcst; CST	RefSeq	ILMN_220739	NM_016922.2	NM_016922.2	53897	31980854	NM_016922.2
Hira	ILMN_1239277	-0.184593	-2.31521	0.0343455	0.994982	-3.69104	-2.36312	-1.86813	-2.15836	-1.39549	8.19401	8.06807	8.24328	8.11502	8.0875	8.15985	8.32033	8.41119	HIRA				MEEBO	ILMN_214784	scl0015260.1_245	NM_010435.1	NA	6754201	NM_010435.1
Foxp4	ILMN_2650317	0.136206	2.31357	0.0344569	0.994982	-3.69259	2.49654	1.9689	3.26594	4.05036	7.4305	7.58122	7.45924	7.55682	7.6168	7.65307	7.44056	7.5328	FOXP4	17	Mus musculus forkhead box P4 (Foxp4), mRNA.	2310007G05Rik; mFKHLA; 1200010K03Rik	RefSeq	ILMN_214647	NM_028767.1	NM_028767.1	74123	21630274	NM_028767.1
Ilf3	ILMN_2707399	-0.147501	-2.31245	0.0345328	0.994982	-3.69364	-1.20342	-1.47498	-4.04236	-1.79049	7.47001	7.36195	7.3483	7.34312	7.16515	7.32125	7.51128	7.45188	ILF3				MEEBO	ILMN_219338	scl0003557.1_0	NM_010561.1	NA	6754339	NM_010561.1
AI987692	ILMN_3040543	-0.167375	-2.3124	0.0345361	0.994982	-3.69368	-2.00865	-1.30746	-1.12419	-0.643854	7.70834	7.62862	7.98321	7.72096	7.74509	7.80834	7.99184	7.88914	AI987692	15	Mus musculus expressed sequence AI987692 (AI987692), mRNA.	MGC130607; 9130023H10	RefSeq	ILMN_196357	NM_177912.2	NM_177912.2	331063	31342689	NM_177912.2
Cklfsf4	ILMN_1244409	0.139888	2.31058	0.0346599	0.994982	-3.69539	3.10773	1.72889	1.83	4.1319	7.72953	7.90239	7.74662	7.83094	7.83618	7.95546	7.68193	7.80735	CKLFSF4				MEEBO	ILMN_214367	scl34420.4.1_19	NM_153582.3	NA	31044430	NM_153582.3
Tbcd	ILMN_2891506	-0.144918	-2.30963	0.0347244	0.994982	-3.69628	-1.52008	-3.57868	-3.31566	-2.7645	9.99465	9.96343	10.0299	9.85669	9.87033	9.89891	10.1161	10.0284	TBCD	11	Mus musculus tubulin-specific chaperone d (Tbcd), mRNA.	mKIAA0988; 2310057L06Rik; A030005L14Rik	RefSeq	ILMN_255544	NM_029878.1	NM_029878.1	108903	28077066	NM_029878.1
Nos3	ILMN_2788593	-0.195463	-2.30401	0.0351095	0.994982	-3.70154	-4.42826	-4.17572	-3.54113	-0.724835	8.14733	7.86794	8.07209	7.88329	7.92184	8.09293	8.21555	8.11287	NOS3	5	Mus musculus nitric oxide synthase 3, endothelial cell (Nos3), mRNA.	eNOS; Nos-3; ecNOS; 2310065A03Rik	RefSeq	ILMN_219811	NM_008713.2	NM_008713.2	18127	31982149	NM_008713.2
Thbs3	ILMN_2840958	0.178685	2.30328	0.0351596	0.994982	-3.70222	3.2489	0.392787	1.18921	1.80473	7.67431	8.13781	7.72428	7.83017	7.91596	7.98226	7.90944	7.84343	THBS3	3	Mus musculus thrombospondin 3 (Thbs3), mRNA.	Thbs-3	RefSeq	ILMN_210110	NM_013691.1	NM_013691.1	21827	8567413	NM_013691.1
Rxrg	ILMN_1232561	0.162569	2.30181	0.0352615	0.994982	-3.7036	0.373297	1.00506	2.82641	1.38747	7.41249	7.55784	7.41956	7.6313	7.84309	7.67577	7.58278	7.64289	RXRG	1	Mus musculus retinoid X receptor gamma (Rxrg), mRNA.	Nr2b3	RefSeq	ILMN_214778	NM_009107.2	NM_009107.2	20183	42476335	NM_009107.2
Gsk3b	ILMN_2593888	-0.323561	-2.30158	0.0352772	0.994982	-3.70382	-2.2266	-1.21473	-2.13636	-0.153346	8.15146	7.92488	8.41661	8.15339	7.94526	8.39308	8.43859	8.7042	GSK3B				MEEBO	ILMN_191246	scl49153.1.135_3		NA	40254546	NM_019827
Nol3	ILMN_2931033	0.250887	2.29718	0.0355827	0.994982	-3.70793	1.49397	1.6161	1.37876	-0.182986	7.70734	7.99455	7.95043	8.02302	7.9677	7.60371	7.47249	7.45517	NOL3	8	Mus musculus nucleolar protein 3 (apoptosis repressor with CARD domain) (Nol3), mRNA.	B430311C09Rik; ARC; NOP; Nop30; MYC	RefSeq	ILMN_213608	NM_030152.2	NM_030152.2	78688	31542180	NM_030152.2
Sv2a	ILMN_2702887	-0.218315	-2.29419	0.035792	0.994982	-3.71073	-5.7805	-5.00496	-5.88683	-0.793163	12.1455	11.8076	12.0973	11.8464	11.8023	12.057	12.116	12.0278	SV2A				MEEBO	ILMN_218994	scl064051.13_189	NM_022030.2	NA	31543791	NM_022030.2
Btbd11	ILMN_3139253	-0.243418	-2.29327	0.0358568	0.994982	-3.7116	-3.65904	-4.72216	-2.25537	-0.440328	10.0145	9.72299	9.93841	9.62954	9.84638	10.0059	10.0838	10.1419	BTBD11	10	Mus musculus BTB (POZ) domain containing 11 (Btbd11), transcript variant 2, mRNA.	6330404E16Rik	RefSeq	ILMN_238201	NM_001017525.1	NM_001017525.1	74007	62953119	NM_001017525.1
Dgkq	ILMN_2972541	-0.185817	-2.28918	0.0361452	0.994982	-3.71542	-2.92235	-2.05311	-1.07822	-1.93652	8.55231	8.37554	8.68939	8.45639	8.54708	8.46724	8.75683	8.591	DGKQ	5	Mus musculus diacylglycerol kinase, theta (Dgkq), mRNA.	Dagk4; Dgkd; DAGK7; 110kDa; DAGK	RefSeq	ILMN_229388	NM_199011.1	NM_199011.1	110524	39841022	NM_199011.1
Slc12a5	ILMN_1224363	0.2225	2.28864	0.0361834	0.994982	-3.71593	0.653192	2.42845	1.40608	0.223987	7.65134	7.53647	7.46516	7.8718	7.67868	7.4554	7.21588	7.31997	SLC12A5	2	Mus musculus solute carrier family 12, member 5 (Slc12a5), mRNA.	KCC2; mKIAA1176	RefSeq	ILMN_221799	NM_020333.1	NM_020333.1	57138	33859679	NM_020333.1
As3mt	ILMN_2707198	0.161909	2.28786	0.0362389	0.994982	-3.71666	1.9199	1.03111	2.08299	1.79201	7.48193	7.68993	7.48905	7.6056	7.7054	7.67779	7.41827	7.64185	AS3MT				MEEBO	ILMN_216722	scl057344.13_241	NM_020577.1	NA	10181145	NM_020577.1
Mical1	ILMN_2842605	-0.133416	-2.28751	0.0362632	0.994982	-3.71698	-1.96456	-1.32861	-1.09835	-1.02029	7.90094	7.56987	7.75977	7.63259	7.65529	7.66299	7.72313	7.67056	MICAL1	10	Mus musculus microtubule associated monoxygenase, calponin and LIM domain containing 1 (Mical1), mRNA.	Nical; MGC27831; MGC38321; MICAL	RefSeq	ILMN_209319	NM_138315.1	NM_138315.1	171580	19923870	NM_138315.1
Crtac1	ILMN_2764112	0.192099	2.28482	0.0364553	0.994982	-3.7195	1.33729	2.42562	3.28097	1.61866	11.192	11.2313	11.1534	11.3278	11.4037	11.2563	10.9877	11.1176	CRTAC1				MEEBO	ILMN_223439	scl52473.16_34	NM_145123.2	NA	31559946	NM_145123.2
Slc11a1	ILMN_2983516	0.151857	2.27965	0.0368254	0.994982	-3.72432	2.26272	1.44322	1.21665	1.67123	7.59378	7.89292	7.75126	7.81743	7.79656	7.83843	7.61742	7.77544	SLC11A1	1	Mus musculus solute carrier family 11 (proton-coupled divalent metal ion transporters), member 1 (Slc11a1), mRNA.	MGC129157; Lsh; Nramp; Ity; Bcg; MGC129156; Nramp1	RefSeq	ILMN_254692	NM_013612.1	NM_013612.1	18173	7363450	NM_013612.1
AW046396	ILMN_1230599	-0.157841	-2.27945	0.0368398	0.994982	-3.72451	-5.39514	-1.52205	-5.4699	-2.99567	12.5807	12.3015	12.5238	12.4605	12.2985	12.4	12.4943	12.4931	AW046396				MEEBO	ILMN_219216	scl0329173.1_142	NM_177836.2	NA	31342890	NM_177836.2
Ctps	ILMN_2932964	-0.180294	-2.27311	0.0372994	0.994982	-3.73043	-2.01197	-0.323159	-3.08785	-2.04531	10.4277	10.3118	10.4703	10.4749	10.2079	10.3086	10.4794	10.6469	CTPS	4	Mus musculus cytidine 5'-triphosphate synthase (Ctps), mRNA.		RefSeq	ILMN_211889	NM_016748.1	NM_016748.1	51797	7949028	NM_016748.1
Trim56	ILMN_2441921	-0.15141	-2.2715	0.0374169	0.994982	-3.73193	-2.79511	-1.2994	-2.0122	-1.39346	7.30386	7.18703	7.49436	7.30781	7.25025	7.30021	7.44472	7.40799	TRIM56	5	Mus musculus tripartite motif-containing 56 (Trim56), mRNA.	A130009K11Rik; Gm452; RNF109; MGC37358	RefSeq	ILMN_187187	NM_201373.1	NM_201373.1	384309	41235778	NM_201373.1
Rasgrp1	ILMN_1246905	0.332338	2.27086	0.0374635	0.994982	-3.73253	0.843907	2.36357	2.08109	-0.409981	7.73602	7.79225	7.83902	8.20634	8.12937	7.45058	7.2518	7.42236	RASGRP1	2	Mus musculus RAS guanyl releasing protein 1 (Rasgrp1), mRNA.	Rasgrp	RefSeq	ILMN_208941	NM_011246.2	NM_011246.2	19419	40254575	NM_011246.2
3830421F13Rik	ILMN_2619079	0.213962	2.26947	0.0375657	0.994982	-3.73383	1.46127	1.83763	1.1922	0.521818	7.39599	7.46979	7.30065	7.53405	7.42385	7.3094	7.18545	6.99915	3830421F13RIK	16	Mus musculus forty-two-three domain containing 1 (Fyttd1), mRNA.	3830421F13Rik; 4933423A17Rik; AI098218; 3830411L18Rik; AW539567; 2010005M05Rik; C85190	RefSeq	ILMN_211744	NM_027226.2	NM_027226.2	69823	31541946	NM_027226.2
Ebag9	ILMN_1224670	-0.123487	-2.26905	0.0375966	0.994982	-3.73422	-4.09335	-5.44296	-2.8443	-0.514324	7.74713	7.58491	7.793	7.53321	7.63276	7.72201	7.72152	7.70518	EBAG9				MEEBO	ILMN_217953	scl055960.6_109	NM_019480.3	NA	31982523	NM_019480.3
Pdir	ILMN_1255177	-0.175616	-2.26578	0.037837	0.994982	-3.73726	-1.31226	-0.470649	-1.06006	-1.47667	7.59295	7.49642	7.56839	7.63328	7.53743	7.46968	7.76047	7.91745	PDIR				MEEBO	ILMN_210580	scl0001840.1_53		NA	30794139	NM_028295
E130113K22Rik	ILMN_1254531	-0.16524	-2.26519	0.0378812	0.994982	-3.73782	-2.3696	-1.15473	-2.95476	-1.32575	7.44639	7.36827	7.61445	7.47115	7.31871	7.45667	7.58043	7.63447	E130113K22RIK				MEEBO	ILMN_212821	scl0002461.1_0	NM_178718.2	NA	31341331	NM_178718.2
Atp6ap2	ILMN_2725286	0.171878	2.26291	0.0380496	0.994982	-3.73994	1.09313	2.21123	0.879826	0.576142	10.9817	11.0079	10.834	11.1694	10.9771	10.9332	10.6538	10.9306	ATP6AP2	X	Mus musculus ATPase, H+ transporting, lysosomal accessory protein 2 (Atp6ap2), mRNA.	APT6M8-9; 5730403E06Rik; M8-9; Atp6ip2; ATP6M8-9	RefSeq	ILMN_210527	NM_027439.2	NM_027439.2	70495	31980649	NM_027439.2
Dfy	ILMN_2656748	-0.241115	-2.25919	0.0383269	0.994982	-3.74341	-2.15978	-1.4915	-2.32204	-0.564524	10.8015	10.5508	10.7426	10.6494	10.5269	10.7862	10.8538	11.08	DFY	1	Mus musculus Duffy blood group, chemokine receptor (Darc), mRNA.	FY; Dfy; ESTM35; AA162249; CCBP1; GPD; CD234	RefSeq	ILMN_215205	NM_010045.1	NM_010045.1	13349	6753629	NM_010045.1
Slc12a2	ILMN_2700059	-0.204848	-2.25765	0.0384426	0.994982	-3.74485	-0.663207	-1.79259	-1.56773	-1.65953	12.2796	11.9684	11.9759	11.8056	11.838	11.8248	12.0028	11.9978	SLC12A2	18			MEEBO	ILMN_211631	scl0002250.1_47	NM_009194.1	NA	6677990	NM_009194.1
Zfp26	ILMN_2945607	-0.191817	-2.25731	0.0384679	0.994982	-3.74516	-1.8961	-2.75829	-3.0509	-4.23492	7.36122	7.22644	7.26615	7.17103	7.15223	7.07615	7.42213	7.34361	ZFP26		Mus musculus zinc finger protein 26 (Zfp26), mRNA. XM_974728 XM_977451 XM_977486	5033428C05Rik; KRAB15; mszf52; Zfp81-rs1; KIAA4196; Zfp-26; mkr-3; mszf14; Zfp70; mKIAA4196	RefSeq	ILMN_225632	NM_011753.1	NM_011753.1	22688	124249205	NM_011753.1
Cln5	ILMN_2639291	-0.514133	-2.257	0.0384909	0.994982	-3.74545	-1.47837	0.109348	-1.13431	-6.5926	10.0352	9.62563	10.0111	9.9846	9.70342	8.46933	9.63484	10.1584	CLN5				MEEBO	ILMN_213648	scl46010.5_526	XM_127882.3	NA	28480796	XM_127882.3
Kcng4	ILMN_2895511	-0.1399	-2.25607	0.0385613	0.994982	-3.74632	-2.28525	-2.30333	-0.682311	-0.887389	8.20449	7.94746	8.02015	7.94582	8.09312	8.07448	8.21299	8.18285	KCNG4	8	Mus musculus potassium voltage-gated channel, subfamily G, member 4 (Kcng4), mRNA.	KV6.4; AW049024; KV6.3; 4921535I01Rik	RefSeq	ILMN_215339	NM_025734.2	NM_025734.2	66733	28076886	NM_025734.2
2610200G18Rik	ILMN_2605041	-0.187882	-2.25592	0.0385722	0.994982	-3.74646	-1.93754	-1.03245	-2.1004	-0.331885	7.60718	7.47173	7.63534	7.59764	7.44908	7.6951	7.86649	7.85606	2610200G18RIK		Mus musculus RIKEN cDNA 2610200G18 gene (2610200G18Rik), mRNA.	2810426C15Rik; MGC144417	RefSeq	ILMN_210379	NM_025998.1	NM_025998.1	67149	13385501	NM_025998.1
Nrxn1	ILMN_2636528	-0.244096	-2.25554	0.0386008	0.994982	-3.74681	-3.52526	-1.91858	-4.75197	0.66928	9.0242	8.80665	9.19105	8.97132	8.68093	9.23656	9.26723	9.18936	NRXN1				MEEBO	ILMN_213384	scl0001711.1_8	NM_020252.1	NA	30794485	NM_020252.1
Anxa3	ILMN_3135781	-0.300121	-2.25545	0.0386079	0.994982	-3.7469	-1.60998	-4.45587	-3.26023	-0.776203	9.65696	9.58923	9.89989	9.25105	9.39313	9.68831	9.86279	9.70256	ANXA3	5	Mus musculus annexin A3 (Anxa3), mRNA.	Anx3	RefSeq	ILMN_221274	NM_013470.1	NM_013470.1	11745	7304886	NM_013470.1
B230118H07Rik	ILMN_2726101	0.174193	2.25467	0.0386663	0.994982	-3.74762	6.04236	-1.14621	5.36671	9.0088	7.40966	7.58024	7.32391	7.32033	7.55581	7.68749	7.36528	7.34825	B230118H07RIK	2	Mus musculus RIKEN cDNA B230118H07 gene (B230118H07Rik), mRNA.	NWC	RefSeq	ILMN_220738	NM_026592.2	NM_026592.2	68170	31542167	NM_026592.2
Rnf6	ILMN_1216416	-0.334957	-2.25144	0.0389108	0.994982	-3.75063	-1.78442	-1.71403	-2.25758	0.103573	10.26	10.0716	10.3369	10.0883	9.95943	10.5191	10.7676	10.6137	RNF6	5	Mus musculus ring finger protein (C3H2C3 type) 6 (Rnf6), mRNA.	5730419H05Rik; AA537053; 1200013I08Rik	RefSeq	ILMN_209361	NM_028774.1	NM_028774.1	74132	21311908	NM_028774.1
Slc44a1	ILMN_1254938	-0.165434	-2.24985	0.0390315	0.994982	-3.75211	-0.844299	-0.6925	-5.04475	-1.73508	8.42727	8.36608	8.38907	8.37816	8.03186	8.29521	8.36963	8.54708	SLC44A1	4	Mus musculus solute carrier family 44, member 1 (Slc44a1), mRNA.	CHTL1; Cdw92; 2210409B22Rik; CTL1; 4833416H08Rik; AW547365	RefSeq	ILMN_219323	NM_133891.2	NM_133891.2	100434	46358372	NM_133891.2
Hspa2	ILMN_3140383	-0.237791	-2.24983	0.0390329	0.994982	-3.75213	-4.07182	-1.95843	-3.59202	-0.548372	10.4487	10.1635	10.4794	10.3611	10.2083	10.493	10.6203	10.6287	HSPA2	12			MEEBO	ILMN_223593	scl43073.2_375	NM_008301.2	NA	31560685	NM_008301.2
Nhlrc2	ILMN_2590321	-0.252134	-2.24976	0.0390385	0.994982	-3.7522	-1.6019	-1.58847	-2.75834	0.400825	8.10764	8.00417	8.17303	8.00662	7.79395	8.36824	8.47105	8.42979	NHLRC2	19	Mus musculus NHL repeat containing 2 (Nhlrc2), mRNA.	AV002846; 1200003G01Rik	RefSeq	ILMN_208871	NM_025811.1	NM_025811.1	66866	29789157	NM_025811.1
Map3k3	ILMN_2592810	-0.264121	-2.24791	0.0391795	0.994982	-3.75392	-1.20554	-1.27783	-2.15011	-1.23788	8.61365	8.62977	8.80586	8.61677	8.45981	8.62396	9.02635	8.94093	MAP3K3	11	Mus musculus mitogen activated protein kinase kinase kinase 3 (Map3k3), mRNA.	mKIAA4031; KIAA4031; AW548911; MAPKKK3; Mekk3	RefSeq	ILMN_209128	NM_011947.1	NM_011947.1	26406	33468948	NM_011947.1
Bcl2l1	ILMN_2647885	-0.211688	-2.24664	0.039276	0.994982	-3.75509	-2.90136	-4.14043	-7.70122	1.47089	7.79656	7.642	7.75209	7.56295	7.33577	7.92095	7.87364	7.88613	BCL2L1				MEEBO	ILMN_214423	scl0003331.1_104	NM_009743.2	NA	31981886	NM_009743.2
Plekha5	ILMN_2914453	-0.209943	-2.24356	0.0395124	0.994982	-3.75796	-1.27598	-2.03053	-2.79648	-0.576563	7.69844	7.65104	7.72039	7.55617	7.45988	7.73897	7.96608	7.86091	PLEKHA5	6	Mus musculus pleckstrin homology domain containing, family A member 5 (Plekha5), mRNA.	MGC38455; Gt(pU21)9Imeg; 2810431N21Rik; Pepp2; AK129423; AI428202; Ayu21-9	RefSeq	ILMN_213600	NM_144920.3	NM_144920.3	109135	110835705	NM_144920.3
Rheb	ILMN_3159059	0.188797	2.23904	0.0398616	0.994982	-3.76216	2.91704	2.40852	3.08762	0.856902	12.6568	12.8173	12.5573	12.7759	12.8312	12.6495	12.6297	12.475	RHEB	5	Mus musculus RAS-homolog enriched in brain (Rheb), mRNA.		RefSeq	ILMN_253965	NM_053075.2	NM_053075.2	19744	28626507	NM_053075.2
Gcnt1	ILMN_1256299	0.180813	2.23744	0.0399859	0.994982	-3.76365	5.34847	0.993459	2.11561	5.46675	7.94375	8.23262	7.88785	8.00642	8.0647	8.23877	8.00872	7.97894	GCNT1	19	Mus musculus glucosaminyl (N-acetyl) transferase 1, core 2 (Gcnt1), mRNA.	C2 GlcNAcT; IGnT; B130048E03; 5630400D21Rik	RefSeq	ILMN_214513	NM_173442.1	NM_173442.1	14537	27734103	NM_173442.1
Rnf182	ILMN_2942628	-0.383709	-2.23173	0.0404322	0.994982	-3.76895	-1.97497	-1.04799	-2.81519	-0.0483441	8.45047	8.19366	8.53611	8.43536	7.97458	8.69601	8.8378	9.01006	RNF182	13	Mus musculus ring finger protein 182 (Rnf182), mRNA.	MGC107143; C630023L15Rik	RefSeq	ILMN_219744	NM_183204.1	NM_183204.1	328234	34147265	NM_183204.1
2010200O16Rik	ILMN_1215233	0.163886	2.23002	0.0405669	0.994982	-3.77054	7.39346	1.07889	6.39932	0.880475	9.37667	9.66507	9.40595	9.40228	9.6237	9.39403	9.31445	9.33246	2010200O16RIK				MEEBO	ILMN_190605	scl21645.4_11		NA	21312927	NM_026198
Ggnbp2	ILMN_1227938	-0.175552	-2.22982	0.0405825	0.994982	-3.77073	-3.85564	-4.4227	-6.04365	-1.42908	12.0914	11.9439	12.0681	11.9187	11.8464	12.0521	12.1366	12.1673	GGNBP2	11	Mus musculus gametogenetin binding protein 2 (Ggnbp2), mRNA.	DIF-3; AI451896; D330017P12Rik; C75939; Zfp403	RefSeq	ILMN_223481	NM_153144.1	NM_153144.1	217039	23346590	NM_153144.1
Zranb1	ILMN_1249755	-0.172994	-2.22756	0.0407613	0.994982	-3.77283	-1.2143	-0.509462	-2.03433	-1.59297	9.46591	9.37165	9.65176	9.4628	9.26561	9.32268	9.61948	9.37757	ZRANB1				MEEBO	ILMN_193166	scl00360216.2_44		NA	46409651	NM_207302
EG545758	ILMN_2896113	0.152522	2.22354	0.0410802	0.994982	-3.77655	0.879373	1.81776	0.845196	1.46958	7.25776	7.2028	7.05476	7.31703	7.19864	7.27464	6.96741	7.10309	EG545758	5	Mus musculus predicted gene, EG545758 (EG545758), mRNA.		RefSeq	ILMN_256175	NM_001024147.1	NM_001024147.1	545758	85701519	NM_001024147.1
Gfod1	ILMN_2859032	-0.208013	-2.22291	0.0411306	0.994982	-3.77714	-0.993163	-2.22975	-2.61706	-1.37483	10.3178	10.366	10.5216	10.2234	10.1787	10.3219	10.588	10.4945	GFOD1	13	Mus musculus glucose-fructose oxidoreductase domain containing 1 (Gfod1), mRNA.	AI850995; 9630032O13	RefSeq	ILMN_256105	NM_001033399.1	NM_001033399.1	328232	85701892	NM_001033399.1
MGC106740	ILMN_3033562	0.249266	2.22056	0.0413183	0.994982	-3.77931	2.38955	0.0653883	2.78587	0.390583	8.70975	8.90942	8.5462	8.49792	8.97959	8.55549	8.35933	8.33008	MGC106740	X	Mus musculus predicted gene, OTTMUSG00000017677 (OTTMUSG00000017677), mRNA.	MGC106740	RefSeq	ILMN_237635	NM_001025383.1	NM_001025383.1	574404	85701573	NM_001025383.1
Atpaf2	ILMN_2959285	0.219782	2.22045	0.0413273	0.994982	-3.77942	1.66024	0.822506	1.96279	0.330531	9.03839	9.11056	8.83255	8.95636	9.16625	8.86581	8.59592	8.753	ATPAF2	11	Mus musculus ATP synthase mitochondrial F1 complex assembly factor 2 (Atpaf2), mRNA.	ATP12; ATP12p	RefSeq	ILMN_196566	NM_145427.1	NM_145427.1	246782	21703851	NM_145427.1
LOC384214	ILMN_1228797	0.179739	2.21979	0.0413808	0.994982	-3.78003	0.406434	1.70339	3.27361	1.86216	10.0448	9.97933	9.87708	10.108	10.2638	10.1238	9.83476	9.99935	LOC384214				RefSeq	ILMN_200112	XM_357493.1	XM_357493.1	NA	38080441	XM_357493.1
Armc8	ILMN_2908981	-0.219702	-2.2189	0.0414516	0.994982	-3.78085	-1.88435	-1.06188	-1.38336	-1.10217	9.22136	8.96647	9.12598	9.09954	9.04753	9.09302	9.50284	9.23519	ARMC8	9	Mus musculus armadillo repeat containing 8 (Armc8), mRNA.	HSPC056; 1200015K23Rik	RefSeq	ILMN_209228	NM_028768.1	NM_028768.1	74125	27229174	NM_028768.1
Tek	ILMN_1220170	-0.190199	-2.21839	0.0414932	0.994982	-3.78133	-3.26556	-0.301353	-3.18498	-0.55796	8.37086	8.13634	8.55576	8.44485	8.14473	8.41814	8.57496	8.40328	TEK				MEEBO	ILMN_215963	scl25278.23_305	NM_013690.1	NA	8567411	NM_013690.1
Zfp148	ILMN_2456243	-0.269951	-2.21815	0.0415121	0.994982	-3.78155	-3.74486	-1.44738	-5.12892	0.59325	9.09921	8.76551	9.22734	9.02053	8.61188	9.24704	9.31631	9.08191	ZFP148				MEEBO	ILMN_185478	scl49214.11_595		NA	33186874	NM_011749
Bin1	ILMN_2628339	0.200117	2.21737	0.0415755	0.994982	-3.78228	3.77798	0.927031	1.69549	-0.254279	7.6459	8.06017	7.60896	7.68887	7.78896	7.53502	7.37442	7.64328	BIN1				MEEBO	ILMN_185588	scl52141.20_8		NA	6753049	NM_009668
Mef2a	ILMN_1248647	-0.151813	-2.21583	0.0416997	0.994982	-3.7837	-2.47168	-1.07873	-4.26921	-0.210964	7.56023	7.47684	7.65616	7.58217	7.34092	7.64779	7.70906	7.72953	MEF2A				MEEBO	ILMN_190107	scl31226.15_497		NA	36054157	NM_013597
Tcf7l2	ILMN_2641647	-0.183847	-2.21553	0.0417238	0.994982	-3.78398	-1.47357	-2.16801	-3.76219	-0.016522	8.0859	8.08619	8.29603	8.01737	7.85938	8.23059	8.25653	8.29047	TCF7L2	19	Mus musculus transcription factor 7-like 2, T-cell specific, HMG-box (Tcf7l2), mRNA.	mTcf-4B; TCF4E; Tcf-4; mTcf-4E; Tcf4; TCF4B	RefSeq	ILMN_212619	NM_009333.2	NM_009333.2	21416	31543848	NM_009333.2
Zfp318	ILMN_1212982	-0.193144	-2.21494	0.0417714	0.994982	-3.78452	-2.8603	-0.431393	-2.50261	-1.3533	9.06186	8.74307	9.02761	9.00561	8.78173	8.90596	9.19058	8.9289	ZFP318	17	Mus musculus zinc finger protein 318 (Zfp318), transcript variant 1, mRNA.	TZF; 2610034E08Rik; D530032D06Rik	RefSeq	ILMN_188841	NM_207671.2	NM_207671.2	57908	46849777	NM_207671.2
Pdlim2	ILMN_1221178	-0.178167	-2.21315	0.0419167	0.994982	-3.78618	-0.230673	-1.82863	-1.68356	-3.40842	9.23519	9.2264	9.16135	9.06716	9.08161	8.90972	9.20937	9.39165	PDLIM2	14	Mus musculus PDZ and LIM domain 2 (Pdlim2), mRNA.	MGC37634; mystique; Slim	RefSeq	ILMN_211617	NM_145978.1	NM_145978.1	213019	22122422	NM_145978.1
Phlda3	ILMN_2923607	-0.177606	-2.21312	0.041919	0.994982	-3.78621	-0.869163	-2.62561	-2.26078	-1.61578	9.65956	9.54093	9.66096	9.37165	9.40681	9.46898	9.48235	9.69592	PHLDA3	1	Mus musculus pleckstrin homology-like domain, family A, member 3 (Phlda3), mRNA.	Tih1	RefSeq	ILMN_212624	NM_013750.1	NM_013750.1	27280	7305376	NM_013750.1
Ywhag	ILMN_1258601	0.327341	2.21174	0.0420312	0.994982	-3.78748	1.77471	3.78457	4.54115	-0.945945	12.5598	12.8045	12.7497	13.092	13.2002	12.4154	12.4421	12.4512	YWHAG	5	Mus musculus 3-monooxygenase/tryptophan 5-monooxygenase activation protein, gamma polypeptide (Ywhag), mRNA.	14-3-3gamma; D7Bwg1348e	RefSeq	ILMN_188064	NM_018871.2	NM_018871.2	22628	31543975	NM_018871.2
Rarsl	ILMN_2750676	0.217359	2.20896	0.0422587	0.994982	-3.79006	1.24586	1.86043	1.58774	3.23681	9.42966	9.45295	9.39095	9.52032	9.49043	9.67121	9.22415	9.22071	RARSL	4	Mus musculus arginyl-tRNA synthetase 2, mitochondrial (putative) (Rars2), mRNA.	1500002I10Rik; Rarsl; PRO1992	RefSeq	ILMN_219698	NM_181406.2	NM_181406.2	109093	31340970	NM_181406.2
2010305A19Rik	ILMN_2869524	-0.200505	-2.20735	0.0423906	0.994982	-3.79155	-2.65345	-1.99064	-4.86104	-0.0899998	7.86425	7.76635	8.04664	7.82176	7.58183	7.98062	8.02585	8.01585	2010305A19RIK	4	Mus musculus RIKEN cDNA 2010305A19 gene (2010305A19Rik), mRNA.	AI451324	RefSeq	ILMN_251057	NM_027250.2	NM_027250.2	69893	31541861	NM_027250.2
5830461H18Rik	ILMN_2624862	-0.154956	-2.20573	0.0425237	0.994982	-3.79305	-2.21536	-4.35574	-3.19164	-1.09043	10.5668	10.4794	10.6642	10.3571	10.4236	10.5436	10.5479	10.6446	5830461H18RIK				MEEBO	ILMN_212297	scl45945.2_83	NM_029519.2	NA	40254159	NM_029519.2
Fbln1	ILMN_2870672	0.243639	2.20508	0.0425775	0.994982	-3.79366	0.920009	0.385189	2.00702	1.37819	9.65294	9.81104	9.89227	9.69992	10.0369	9.90624	9.52875	9.40559	FBLN1	15	Mus musculus fibulin 1 (Fbln1), mRNA.		RefSeq	ILMN_242407	NM_010180.1	NM_010180.1	14114	6753821	NM_010180.1
Idh3g	ILMN_1224368	0.183211	2.20477	0.0426024	0.994982	-3.79394	1.99252	5.87073	1.73954	0.682419	11.0165	11.0781	10.8551	11.3544	11.0601	10.9848	10.9697	10.9032	IDH3G	X	Mus musculus isocitrate dehydrogenase 3 (NAD+), gamma (Idh3g), mRNA.		RefSeq	ILMN_213852	NM_008323.1	NM_008323.1	15929	6680344	NM_008323.1
3110082I17Rik	ILMN_2767057	0.180012	2.20206	0.0428272	0.994982	-3.79645	5.85905	1.34971	0.479166	3.91844	7.8751	8.29238	7.90399	8.01263	7.95862	8.17199	7.91856	8.01792	3110082I17RIK	5	Mus musculus RIKEN cDNA 3110082I17 gene (3110082I17Rik), mRNA.	AW411904	RefSeq	ILMN_223647	NM_028469.1	NM_028469.1	73212	21312131	NM_028469.1
Arpc1b	ILMN_1227836	-0.226431	-2.2019	0.0428403	0.994982	-3.7966	-0.884145	-1.8216	-1.92281	-2.04275	8.56729	8.55087	8.68445	8.42359	8.40985	8.39357	8.57395	8.85792	ARPC1B	5	Mus musculus actin related protein 2/3 complex, subunit 1B (Arpc1b), mRNA.	SOP2Hs; AA408534; MGC102425; p41-ARC; AA408064; L72; AW208418; AF007010; 41kDa; AA571392	RefSeq	ILMN_211123	NM_023142.1	NM_023142.1	11867	12963526	NM_023142.1
C1qa	ILMN_2776431	0.260166	2.20132	0.0428879	0.994982	-3.79713	3.19456	1.08601	1.14046	5.39363	8.64571	8.9817	8.55159	8.7788	8.78404	9.19331	8.7651	8.73478	C1QA				MEEBO	ILMN_224197	scl012259.1_23		NA	6671649	NM_007572
6.33e+19	ILMN_1239570	-0.254268	-2.20036	0.0429679	0.994982	-3.79802	-0.876214	-1.17562	-1.8621	-0.620843	8.72586	8.78269	9.00561	8.71554	8.56157	8.83996	9.26628	8.91908	6.33e+19				MEEBO	ILMN_220318	scl46984.5_578	NM_183141.1	NA	34147154	NM_183141.1
L3mbtl2	ILMN_1256203	0.205746	2.19703	0.0432459	0.994982	-3.8011	1.09796	1.41903	1.75808	0.321599	8.92739	9.06639	9.0459	9.12387	9.18457	8.92739	8.88439	8.62156	L3MBTL2	15	Mus musculus l(3)mbt-like 2 (Drosophila) (L3mbtl2), mRNA.	M4mbt; 4732493N06Rik; MGC31247	RefSeq	ILMN_209517	NM_145993.2	NM_145993.2	214669	31981869	NM_145993.2
Adamts4	ILMN_1230152	-0.162802	-2.19571	0.0433565	0.994982	-3.80232	-0.767902	-0.403074	-1.53695	-2.45294	9.32428	9.2105	9.32754	9.25653	9.11346	8.99788	9.13658	9.44118	ADAMTS4				MEEBO	ILMN_214117	scl0240913.9_121	NM_172845.1	NA	27370273	NM_172845.1
Tmed3	ILMN_2650532	-0.184299	-2.1953	0.0433902	0.994982	-3.80269	-1.53053	-3.7115	-3.67321	0.504825	8.78438	8.60333	8.67674	8.41216	8.41552	8.78173	8.65205	8.83678	TMED3	9	Mus musculus transmembrane emp24 domain containing 3 (Tmed3), mRNA.	1200002G13Rik; AW546672; P24b	RefSeq	ILMN_214664	NM_025360.1	NM_025360.1	66111	13384723	NM_025360.1
D11Ertd18e	ILMN_2909275	0.158269	2.19497	0.0434185	0.994982	-3.803	3.4534	1.22323	2.33666	1.83471	8.15422	8.42609	8.28545	8.26652	8.34618	8.31027	8.14432	8.13199	D11ERTD18E	11	Mus musculus solute carrier family 46, member 1 (Slc46a1), mRNA.	1110002C08Rik; RP23-399H5.1; D11Ertd18e; FLJ00234; mFLJ00234; HCP1	RefSeq	ILMN_213036	NM_026740.1	NM_026740.1	52466	26892297	NM_026740.1
Gpsn2	ILMN_2606579	-0.13129	-2.19428	0.043476	0.994982	-3.80363	-5.32482	-2.96281	-4.93676	0.332211	13.2798	13.0208	13.2434	13.117	13.0366	13.2512	13.1819	13.2457	GPSN2	8	Mus musculus glycoprotein, synaptic 2 (Gpsn2), mRNA.	D17Ertd178e; AI173355; A230102P12Rik; SC2; 2410016D23Rik	RefSeq	ILMN_210533	NM_134118.1	NM_134118.1	106529	19923069	NM_134118.1
BC016235	ILMN_2658130	0.16716	2.19308	0.0435773	0.994982	-3.80475	3.76902	2.04746	4.46088	2.38667	7.72777	7.89255	7.67991	7.80166	7.92908	7.81957	7.62498	7.74155	BC016235	10	Mus musculus hexokinase domain containing 1 (Hkdc1), mRNA.	MGC28816; BC016235	RefSeq	ILMN_215325	NM_145419.1	NM_145419.1	216019	21703835	NM_145419.1
Tfpi	ILMN_2819650	0.209204	2.19128	0.0437294	0.994982	-3.80641	5.48511	1.2182	5.57172	1.1553	7.43403	7.7427	7.46348	7.47684	7.7481	7.47292	7.32097	7.38527	TFPI	2	Mus musculus tissue factor pathway inhibitor (Tfpi), mRNA.	LACI; EPI; AW552122; A630013F22Rik	RefSeq	ILMN_245627	NM_011576.1	NM_011576.1	21788	33859643	NM_011576.1
Dnase1l2	ILMN_2696488	-0.180882	-2.19032	0.0438102	0.994982	-3.80729	-2.49177	-1.04719	-2.49075	-0.137153	7.41488	7.25344	7.47895	7.42292	7.25356	7.52969	7.63624	7.65307	DNASE1L2	17	Mus musculus deoxyribonuclease 1-like 2 (Dnase1l2), mRNA.	4733401H14Rik; MGC118464	RefSeq	ILMN_212521	NM_025718.1	NM_025718.1	66705	13385173	NM_025718.1
Shmt2	ILMN_2702703	-0.142377	-2.18596	0.0441808	0.994982	-3.81132	-0.819953	-1.33433	-0.909167	-1.15716	7.33577	7.26233	7.20555	7.19292	7.25029	7.21683	7.52153	7.42901	SHMT2				MEEBO	ILMN_211413	scl37379.15_307	NM_028230.2	NA	30017471	NM_028230.2
Fes	ILMN_2695793	0.175359	2.18417	0.0443332	0.994982	-3.81297	2.51107	0.358972	1.74086	1.72102	7.49145	7.85643	7.47504	7.61802	7.77111	7.76891	7.65638	7.69017	FES				MEEBO	ILMN_218433	scl31130.14_110	NM_010194.1	NA	33859551	NM_010194.1
C230075L19Rik	ILMN_1227218	-0.166667	-2.18323	0.0444144	0.994982	-3.81384	-3.32673	-3.42069	-2.14783	-0.533154	13.1979	13.0253	13.2039	13.0187	13.1087	13.2229	13.301	13.3395	C230075L19RIK	2	Mus musculus zer-1 homolog (C. elegans) (Zer1), mRNA.	Zyg11bl; C230075L19Rik	RefSeq	ILMN_217493	NM_178694.3	NM_178694.3	227693	31542270	NM_178694.3
Ppp4r1	ILMN_2659108	-0.145891	-2.17972	0.0447157	0.994982	-3.81707	-3.95947	-4.63979	-9.69856	-1.18406	8.23362	8.0875	8.22279	8.06712	7.91559	8.17063	8.16558	8.2024	PPP4R1	17	Mus musculus protein phosphatase 4, regulatory subunit 1 (Ppp4r1), mRNA.	3110001J10Rik; Pp4r1; MGC31567	RefSeq	ILMN_215406	NM_146081.1	NM_146081.1	70351	22164781	NM_146081.1
2016-09-02	ILMN_2914510	-0.149573	-2.17869	0.0448045	0.994982	-3.81802	-1.35396	-0.774153	-3.68545	-2.8383	12.2312	12.0681	12.1587	12.1082	11.9068	11.9654	12.0681	12.1888	2016-09-02	1	Mus musculus septin 2 (Sept2), mRNA.	mKIAA0158; Nedd5; AW208991	RefSeq	ILMN_222492	NM_010891.1	NM_010891.1	18000	6754815	NM_010891.1
Bfsp2	ILMN_2731774	-0.137296	-2.17392	0.0452191	0.994982	-3.82242	-1.0804	-1.60675	-1.73446	-0.560524	7.76025	7.71583	7.86649	7.65781	7.64373	7.77314	7.73617	7.97679	BFSP2				MEEBO	ILMN_221165	scl0107993.3_117	XM_356180.1	NA	38090060	XM_356180.1
EG330503	ILMN_2872499	-0.197263	-2.17182	0.0454023	0.994982	-3.82435	-1.30196	-1.60787	-2.44439	-0.90534	7.77615	7.61938	7.86198	7.58082	7.47537	7.66937	7.88744	7.60842	EG330503	7	Mus musculus predicted gene, EG330503 (EG330503), mRNA.	B430201F14	RefSeq	ILMN_232240	NM_001033540.1	NM_001033540.1	330503	85702042	NM_001033540.1
1810020C19Rik	ILMN_2699294	-0.178442	-2.17159	0.0454219	0.994982	-3.82456	-1.23188	-3.87137	-2.59141	-0.725219	9.59664	9.4956	9.49086	9.27184	9.38035	9.53855	9.6969	9.6157	1810020C19RIK				MEEBO	ILMN_215953	scl0003334.1_11	XM_130317.5	NA	38075537	XM_130317.5
Gstt3	ILMN_2665715	0.135182	2.17112	0.0454632	0.994982	-3.82499	14.7377	0.971761	13.0209	6.39329	7.48021	7.68814	7.45058	7.47621	7.66171	7.55967	7.46718	7.44702	GSTT3	10	Mus musculus glutathione S-transferase, theta 3 (Gstt3), mRNA.	AI118089	RefSeq	ILMN_215961	NM_133994.2	NM_133994.2	103140	31981627	NM_133994.2
Ptprk	ILMN_2879600	-0.198409	-2.17041	0.0455256	0.994982	-3.82565	-3.79728	-1.09648	-6.18214	-0.847935	9.58754	9.33819	9.50123	9.51795	9.17946	9.5345	9.65869	9.61627	PTPRK	10	Mus musculus protein tyrosine phosphatase, receptor type, K (Ptprk), mRNA.	AI853699	RefSeq	ILMN_227089	NM_008983.1	NM_008983.1	19272	6679560	NM_008983.1
Bcan	ILMN_2670486	-0.260622	-2.1675	0.045782	0.994982	-3.82833	-2.75758	-0.3729	-10.4097	-3.70804	11.2249	11.0774	11.2925	11.2215	10.6149	11.0199	11.1668	11.2918	BCAN	3	Mus musculus brevican (Bcan), mRNA.	Cspg7	RefSeq	ILMN_213405	NM_007529.1	NM_007529.1	12032	6671617	NM_007529.1
D10Ucla1	ILMN_1250538	-0.269109	-2.16725	0.0458033	0.994982	-3.82855	-1.8602	-1.37548	-3.58707	-1.63936	10.2946	10.2234	10.4515	10.285	10.0037	10.2514	10.6018	10.4919	D10UCLA1	10	Mus musculus receptor accessory protein 3 (Reep3), mRNA.	AW742655; D10Ucla1; AI265725	RefSeq	ILMN_214804	NM_178606.2	NM_178606.2	28193	31340808	NM_178606.2
Kif1b	ILMN_3034877	-0.248578	-2.16598	0.0459162	0.994982	-3.82973	-0.978671	-0.8358	-1.21546	-1.22375	8.79867	8.72255	8.98311	8.75595	8.6672	8.66526	8.75454	9.26895	KIF1B	4	Mus musculus kinesin family member 1B (Kif1b), transcript variant 1, mRNA.	mKIAA0591; AI448212; KIF1Bp204; KIF1Bp130; AI506502; D4Mil1e; A530096N05Rik	RefSeq	ILMN_207470	NM_008441.2	NM_008441.2	16561	86990457	NM_008441.2
Megf11	ILMN_2821381	0.130169	2.1645	0.0460469	0.994982	-3.83109	2.0955	-0.125519	4.54126	3.23106	7.604	7.76478	7.68418	7.64608	7.89549	7.82547	7.61122	7.71174	MEGF11	9	Mus musculus multiple EGF-like-domains 11 (Megf11), mRNA.	2410080H04Rik; D130061K05	RefSeq	ILMN_232739	NM_172522.1	NM_172522.1	214058	27369721	NM_172522.1
Brsk2	ILMN_3048950	0.350216	2.16407	0.0460845	0.994982	-3.83148	2.1441	1.4073	3.04	-0.237902	9.21185	10.0079	9.70756	9.84541	10.2054	9.48267	9.59986	9.62122	BRSK2	7	Mus musculus BR serine/threonine kinase 2 (Brsk2), transcript variant 1, mRNA.	SAD-A; SADA; 4833424K13Rik	RefSeq	ILMN_238852	NM_029426.2	NM_029426.2	75770	118130600	NM_029426.2
Pes1	ILMN_2638558	0.193051	2.16041	0.0464108	0.994982	-3.83485	0.749475	1.2232	1.44049	1.8153	9.70541	9.75114	9.77802	9.8211	9.8532	9.90855	9.43482	9.64352	PES1				MEEBO	ILMN_213577	scl0064934.1_269	NM_022889.2	NA	31560287	NM_022889.2
2810468K17Rik	ILMN_2734368	-0.12086	-2.15895	0.0465411	0.994982	-3.83619	-1.04419	-1.7649	-2.07903	-4.22332	7.60576	7.50157	7.5328	7.46333	7.44666	7.33289	7.59554	7.49378	2810468K17RIK	9	Mus musculus MON1 homolog A (yeast) (Mon1a), mRNA.	2810468K17Rik	RefSeq	ILMN_210601	NM_028369.1	NM_028369.1	72825	21312178	NM_028369.1
Prrt1	ILMN_2751486	-0.231623	-2.15342	0.0470385	0.994982	-3.84127	-2.7069	-1.47383	-1.9869	0.379543	8.28138	8.00662	8.32742	8.20399	8.12187	8.50066	8.60975	8.54108	PRRT1	17	Mus musculus proline-rich transmembrane protein 1 (Prrt1), mRNA.	ORF31; NG5; Bat-4; G5b; D17H6S54E; Bat4	RefSeq	ILMN_222342	NM_030890.1	NM_030890.1	260297	13562101	NM_030890.1
5830482G23Rik	ILMN_1225876	-0.173194	-2.15262	0.0471111	0.994982	-3.84201	-2.51617	-0.721924	-3.86487	-0.506191	7.50587	7.40133	7.62041	7.56468	7.27853	7.58433	7.70787	7.68749	5830482G23RIK				MEEBO	ILMN_220081	scl076130.2_9	NM_152822.1	NA	22779919	NM_152822.1
Pkn1	ILMN_2603383	-0.133873	-2.15208	0.0471598	0.994982	-3.8425	-1.86928	-0.599982	-3.46617	-1.05264	7.52077	7.33867	7.37938	7.43593	7.2163	7.40124	7.55597	7.47151	PKN1				MEEBO	ILMN_195934	scl000642.1_1		NA	32813438	NM_177262
4833439L19Rik	ILMN_2943685	0.163182	2.15157	0.0472056	0.994982	-3.84297	1.09691	0.865248	3.51799	0.854744	8.93306	8.95954	8.74246	8.93567	9.209	8.93458	8.77348	8.93706	4833439L19RIK	13	Mus musculus RIKEN cDNA 4833439L19 gene (4833439L19Rik), mRNA.	C81457; 4930558H15Rik	RefSeq	ILMN_242456	NM_133797.1	NM_133797.1	97820	19527011	NM_133797.1
Hsd17b7	ILMN_1229529	-0.238769	-2.1511	0.0472484	0.994982	-3.8434	-2.20344	-0.440486	-1.56875	-2.86717	11.045	10.7063	10.8516	10.9441	10.7919	10.6167	10.9499	11.1676	HSD17B7				MEEBO	ILMN_216414	scl15964.10_1	NM_010476.2	NA	31542966	NM_010476.2
5330431N19Rik	ILMN_2892480	0.157077	2.14986	0.0473614	0.994982	-3.84454	2.15382	0.170688	0.751528	2.06667	7.52232	7.88992	7.51982	7.64763	7.71859	7.87927	7.72599	7.73897	5330431N19RIK	19	Mus musculus RIKEN cDNA 5330431N19 gene (5330431N19Rik), mRNA.		RefSeq	ILMN_216089	NM_172639.1	NM_172639.1	226162	31541997	NM_172639.1
0610030H11Rik	ILMN_1225086	-0.117051	-2.14982	0.0473651	0.994982	-3.84458	-4.11673	-2.99567	-3.86724	-1.69337	7.89292	7.72953	7.82792	7.77094	7.73874	7.81906	7.91242	7.89321	0610030H11RIK	17	Mus musculus zinc finger protein 414 (Zfp414), mRNA.	0610030H11Rik; MGC49274	RefSeq	ILMN_216179	NM_026712.1	NM_026712.1	328801	34850067	NM_026712.1
Trim9	ILMN_2800380	-0.177037	-2.14425	0.0478738	0.994982	-3.84968	-2.05335	-0.567471	-3.43424	-0.547255	7.67128	7.59622	7.92969	7.7556	7.44811	7.75776	7.82518	7.83969	TRIM9	12	Mus musculus tripartite motif protein 9 (Trim9), mRNA.	C030048G07Rik; AI835002; mKIAA0282	RefSeq	ILMN_188426	NM_053167.1	NM_053167.1	94090	39930486	NM_053167.1
2610020H15Rik	ILMN_2683528	-0.131467	-2.14399	0.047898	0.994982	-3.84992	-2.65642	-2.38882	-4.33666	0.0788896	11.2632	11.1806	11.3059	11.1958	11.0857	11.3353	11.3845	11.3696	2610020H15RIK	11	Mus musculus glycerophosphodiester phosphodiesterase domain containing 1 (Gdpd1), mRNA.	2610020H15Rik; RP23-352L3.1	RefSeq	ILMN_217468	NM_025638.1	NM_025638.1	66569	23956139	NM_025638.1
Adssl1	ILMN_1245079	-0.191724	-2.14368	0.0479268	0.994982	-3.85021	-0.732944	-1.22873	-0.673616	-0.989442	9.20856	8.99788	8.94485	8.89298	9.01043	8.94361	9.03391	9.42447	ADSSL1	12	Mus musculus adenylosuccinate synthetase like 1 (Adssl1), mRNA.	Adss1; AI528595; Adss	RefSeq	ILMN_210075	NM_007421.1	NM_007421.1	11565	6671518	NM_007421.1
Prdx2	ILMN_1242829	0.421322	2.14346	0.0479467	0.994982	-3.85041	3.50913	1.4557	5.86547	-0.07642	8.90002	9.25194	8.58575	8.93014	9.62122	8.69004	8.56729	8.75499	PRDX2	8	Mus musculus peroxiredoxin 2 (Prdx2), mRNA.	Band-8; TPx-B; PrxII; TR; TSA; PRP; NkefB; TDX1; Tdpx1; Torin; AL022839; TPx	RefSeq	ILMN_213562	NM_011563.2	NM_011563.2	21672	31560538	NM_011563.2
Katnal1	ILMN_2971577	-0.201902	-2.14173	0.0481065	0.994982	-3.852	-0.390294	-1.19357	-1.61084	-0.831525	7.64695	7.80687	7.80834	7.64574	7.56204	7.71836	7.97769	8.10764	KATNAL1	5	Mus musculus katanin p60 subunit A-like 1 (Katnal1), mRNA.	MGC40859	RefSeq	ILMN_221323	NM_153572.1	NM_153572.1	231912	23956363	NM_153572.1
Adrbk1	ILMN_3000318	-0.161016	-2.13847	0.0484075	0.994982	-3.85498	-1.31235	-0.744496	-1.68017	-0.396301	13.0428	13.0551	13.2512	13.1436	12.9978	13.1979	13.386	13.3585	ADRBK1	19	Mus musculus adrenergic receptor kinase, beta 1 (Adrbk1), mRNA.	betaARK1; Bark-1; GRK2; Adrbk-1	RefSeq	ILMN_230229	NM_130863.1	NM_130863.1	110355	33859768	NM_130863.1
Rabif	ILMN_2598451	0.15825	2.1335	0.0488713	0.994982	-3.85954	2.68159	1.63012	1.7442	1.97823	9.3183	9.41323	9.14367	9.33038	9.33937	9.35781	9.17197	9.17384	RABIF	1	Mus musculus RAB interacting factor (Rabif), mRNA.	AI842864; RASGFR3; E130318E12Rik; AW549708; MSS4	RefSeq	ILMN_209711	NM_145510.1	NM_145510.1	98710	21704003	NM_145510.1
Gnb1	ILMN_2733852	-0.210045	-2.13287	0.0489302	0.994982	-3.86011	-1.19949	-1.12875	-3.27756	-0.252864	10.0466	10.0136	10.091	10.0238	9.71562	10.1494	10.2473	10.3577	GNB1				MEEBO	ILMN_221316	scl24621.11.93_24	NM_008142.2	NA	31982333	NM_008142.2
Agxt2l1	ILMN_1229990	-0.166079	-2.13278	0.0489387	0.994982	-3.8602	-1.02716	-1.60221	-1.24856	-0.301152	8.00768	7.76572	7.74999	7.67431	7.73053	7.88113	8.10672	7.85162	AGXT2L1	3	Mus musculus alanine-glyoxylate aminotransferase 2-like 1 (Agxt2l1), mRNA.	1300019H02Rik; AI195447	RefSeq	ILMN_215633	NM_027907.1	NM_027907.1	71760	21313029	NM_027907.1
Tmem87a	ILMN_2969172	-0.180338	-2.13055	0.0491477	0.994982	-3.86223	-1.37261	-2.3854	-2.06044	0.343046	8.02038	7.96459	8.12089	7.83116	7.87397	8.19061	8.10919	8.33121	TMEM87A	2	Mus musculus transmembrane protein 87A (Tmem87a), mRNA.	A930025J12Rik	RefSeq	ILMN_248802	NM_173734.2	NM_173734.2	211499	31343465	NM_173734.2
Fip1l1	ILMN_1259484	-0.119379	-2.13021	0.0491802	0.994982	-3.86255	-1.96351	-0.53622	-2.58635	-1.90634	7.59868	7.53552	7.65658	7.63299	7.49298	7.53942	7.7629	7.66026	FIP1L1	5	Mus musculus FIP1 like 1 (S. cerevisiae) (Fip1l1), mRNA.	Rje; 1300019H17Rik	RefSeq	ILMN_216636	NM_024183.3	NM_024183.3	66899	31581577	NM_024183.3
Sfxn3	ILMN_1217021	-0.185515	-2.12899	0.0492951	0.994982	-3.86366	-3.24585	-0.459939	-1.61662	-0.838114	7.76266	7.43094	7.75933	7.76651	7.62719	7.72096	7.76308	8.00258	SFXN3	19	Mus musculus sideroflexin 3 (Sfxn3), mRNA.		RefSeq	ILMN_212216	NM_053197.2	NM_053197.2	94280	31981487	NM_053197.2
Prpf19	ILMN_2934532	-0.12534	-2.12884	0.0493093	0.994982	-3.8638	-4.88507	-6.55158	-13.278	-3.31827	12.7171	12.6331	12.7001	12.6033	12.483	12.6611	12.721	12.7436	PRPF19	19	Mus musculus PRP19/PSO4 pre-mRNA processing factor 19 homolog (S. cerevisiae) (Prpf19), mRNA.	Snev; prp19 beta; D19Wsu55e; Prp19; PSO4; NMP200; AA617263; AL024362	RefSeq	ILMN_216659	NM_134129.2	NM_134129.2	28000	25092690	NM_134129.2
Nell2	ILMN_2704570	-0.209353	-2.12835	0.0493551	0.994982	-3.86424	-2.06698	-1.84018	-1.63993	0.335959	8.60882	8.41402	8.60535	8.45047	8.48265	8.80017	8.89133	8.87922	NELL2	15	Mus musculus NEL-like 2 (chicken) (Nell2), mRNA.	A330108N19Rik; mel91; R75516	RefSeq	ILMN_219122	NM_016743.1	NM_016743.1	54003	7949112	NM_016743.1
Ppp4r1	ILMN_2873510	-0.166167	-2.12596	0.0495816	0.994982	-3.86643	-1.06301	-1.07947	-2.31438	-0.449088	10.4522	10.2302	10.1713	10.228	10.0607	10.3134	10.4379	10.4356	PPP4R1	17	Mus musculus protein phosphatase 4, regulatory subunit 1 (Ppp4r1), mRNA.	3110001J10Rik; Pp4r1; MGC31567	RefSeq	ILMN_215406	NM_146081.1	NM_146081.1	70351	22164781	NM_146081.1
Kcne1l	ILMN_2765662	0.258771	2.12495	0.0496771	0.994982	-3.86735	3.07928	2.44401	1.32495	1.21421	9.25706	9.46898	8.96371	9.38742	9.24375	9.22953	9.01432	9.05949	KCNE1L	X	Mus musculus potassium voltage-gated channel, Isk-related family, member 1-like (Kcne1l), mRNA.	Mink; 1500015C14Rik; Kcne5	RefSeq	ILMN_223551	NM_021487.1	NM_021487.1	66240	10946897	NM_021487.1
Mtap6	ILMN_3108372	0.171704	2.1249	0.0496825	0.994982	-3.8674	3.73972	4.15163	0.574395	1.59979	7.82249	8.06528	7.7154	8.09339	7.8493	7.91926	7.87827	7.82425	MTAP6	7	Mus musculus microtubule-associated protein 6 (Mtap6), transcript variant 2, mRNA.	2810411E12Rik; STOP	RefSeq	ILMN_245227	NM_001048167.1	NM_001048167.1	17760	114520591	NM_001048167.1
Cutc	ILMN_2834370	0.178074	2.12365	0.0498011	0.994982	-3.86854	2.19484	1.9569	3.10298	0.184925	9.1653	9.27517	9.08671	9.25239	9.36212	9.08273	9.07311	8.93499	CUTC	19	Mus musculus cutC copper transporter homolog (E.coli) (Cutc), mRNA.	AI326282; 2310039I18Rik; CGI-32	RefSeq	ILMN_217662	NM_025530.1	NM_025530.1	66388	13384951	NM_025530.1
Usp7	ILMN_3160648	-0.237126	-2.12343	0.0498223	0.994982	-3.86875	-3.65175	-1.21489	-3.20599	0.771834	9.27723	8.96444	9.43758	9.28104	9.02236	9.53915	9.59528	9.4454	USP7	16	Mus musculus ubiquitin specific peptidase 7 (Usp7), mRNA.	AU019296; AW548146; AA409944; Hausp; 2210010O09Rik; AA617399; C80752	RefSeq	ILMN_239704	NM_001003918.1	NM_001003918.1	252870	51491859	NM_001003918.1
Pdk2	ILMN_2737658	-0.156064	-2.12319	0.0498454	0.994982	-3.86897	-1.52247	-0.916975	-0.938475	-0.75527	8.76478	8.67451	8.79461	8.76597	8.76272	8.79039	9.08273	8.97571	PDK2	11	Mus musculus pyruvate dehydrogenase kinase, isoenzyme 2 (Pdk2), mRNA.		RefSeq	ILMN_221602	NM_133667.1	NM_133667.1	18604	19526815	NM_133667.1
Kcnh1	ILMN_2668260	-0.281903	-2.12063	0.0500895	0.994982	-3.8713	-2.16439	-0.912996	-1.97094	0.406671	8.06904	7.79728	8.17272	8.10129	7.84428	8.42188	8.46154	8.58904	KCNH1				MEEBO	ILMN_216188	scl17041.12.1_241	NM_010600.1	NA	6754421	NM_010600.1
0610012D17Rik	ILMN_2720925	0.174444	2.11748	0.0503922	0.994982	-3.87418	1.5115	1.70269	1.13681	0.816787	10.4624	10.5195	10.1915	10.5453	10.4689	10.4257	10.3973	10.2104	0610012D17RIK	16	Mus musculus RIKEN cDNA 0610012D17 gene (0610012D17Rik), mRNA.	2410011K15Rik	RefSeq	ILMN_220347	NM_025329.1	NM_025329.1	66061	21426852	NM_025329.1
Arl3	ILMN_2786860	0.228504	2.1156	0.0505735	0.994982	-3.8759	1.36261	0.0299612	1.0812	2.21464	11.4731	11.8714	11.5195	11.6116	11.8165	12.0375	11.8955	11.5348	ARL3	19	Mus musculus ADP-ribosylation factor-like 3 (Arl3), mRNA.		RefSeq	ILMN_215008	NM_019718.2	NM_019718.2	56350	40254549	NM_019718.2
Gpr24	ILMN_2603364	-0.160534	-2.11425	0.0507039	0.994982	-3.87713	-0.96246	-3.32567	-2.06387	0.187823	8.01909	7.89774	7.86021	7.65156	7.783	8.01757	8.00015	8.11254	GPR24				MEEBO	ILMN_210219	scl47713.3_671		NA	21553072	NM_145132
Hax1	ILMN_2972392	0.207995	2.1138	0.0507483	0.994982	-3.87754	3.94232	0.656395	2.23851	2.01077	8.44788	8.91359	8.65336	8.60462	8.75338	8.73197	8.4843	8.58605	HAX1	3	Mus musculus HCLS1 associated X-1 (Hax1), mRNA.	HAX-1; mHAX-1s; SIG-111; Hs1bp1; Silg111	RefSeq	ILMN_222469	NM_011826.1	NM_011826.1	23897	6754159	NM_011826.1
Pex5	ILMN_1226978	-0.199122	-2.11298	0.050827	0.994982	-3.87829	-5.8139	-1.66336	-6.47345	1.6808	9.24185	8.91908	9.24409	9.18851	8.87627	9.40559	9.32563	9.37435	PEX5	6			MEEBO	ILMN_209293	scl0001235.1_220	NM_175933.1	NA	28565270	NM_175933.1
D330017J20Rik	ILMN_3150313	-0.222402	-2.11096	0.0510238	0.994982	-3.88013	-0.671827	-2.41584	-1.38662	-0.547758	9.07669	9.14205	9.17786	8.83311	9.01543	9.16402	9.48819	9.30147	D330017J20RIK	6	Mus musculus RIKEN cDNA D330017J20 gene (D330017J20Rik), transcript variant 2, mRNA. XM_899022 XM_909461 XM_921304 XM_921310 XM_921314 XM_921319 XM_921325	FAM40B; mKIAA1170	RefSeq	ILMN_232841	NM_001037740.1	NM_001037740.1	320609	83627723	NM_001037740.1
Kremen	ILMN_1228479	-0.16641	-2.11033	0.0510854	0.994982	-3.88071	-0.936546	-4.68254	-6.0689	0.0940382	7.87856	7.84506	7.82684	7.62999	7.5504	7.90423	7.94047	7.94944	KREMEN				MEEBO	ILMN_212087	scl40569.11_79		NA	52345422	NM_032396
Actb	ILMN_2698799	-0.208447	-2.10996	0.0511209	0.994982	-3.88104	-0.901932	-1.49365	-2.14864	-0.60218	13.1415	13.1702	13.2155	13.0743	12.9682	13.2187	13.4587	13.4496	ACTB	5	Mus musculus actin, beta, cytoplasmic (Actb), mRNA.	beta-actin; Actx; E430023M04Rik	RefSeq	ILMN_207561	NM_007393.1	NM_007393.1	11461	6671508	NM_007393.1
Ldhd	ILMN_2639662	-0.151613	-2.10969	0.0511479	0.994982	-3.88129	-4.65467	-1.15214	-1.35714	-2.05358	7.84796	7.63276	7.96823	7.8632	7.84971	7.80389	7.93883	8.00099	LDHD	8	Mus musculus lactate dehydrogenase D (Ldhd), mRNA.	D8Bwg1320e; 4733401P21Rik	RefSeq	ILMN_213686	NM_027570.3	NM_027570.3	52815	34328378	NM_027570.3
3110035E14Rik	ILMN_2846297	0.355285	2.10533	0.051575	0.994982	-3.88526	2.1698	1.8027	3.30887	-0.758555	10.4451	10.7442	10.4744	10.6642	10.9923	10.1062	10.0905	10.0757	3110035E14RIK	1	Mus musculus RIKEN cDNA 3110035E14 gene (3110035E14Rik), mRNA.	AV164974; R75066; AI415019	RefSeq	ILMN_213902	NM_178399.2	NM_178399.2	76982	31341585	NM_178399.2
A930016P21Rik	ILMN_1224980	0.183599	2.10437	0.0516696	0.994982	-3.88614	2.12793	0.63471	1.99385	1.02328	8.05114	8.27493	8.07555	8.08519	8.25789	8.13457	7.81477	8.07671	A930016P21RIK				MEEBO	ILMN_193744	scl48019.6_564		NA	21312639	NM_026546
Bach2	ILMN_2819558	-0.37271	-2.104	0.0517063	0.994982	-3.88648	-1.66527	-1.60514	-2.59796	-0.397202	8.39864	8.30885	8.76636	8.32316	8.08693	8.61058	8.68255	8.97281	BACH2	4	Mus musculus BTB and CNC homology 2 (Bach2), mRNA.	MGC117590	RefSeq	ILMN_223297	NM_007521.2	NM_007521.2	12014	24762242	NM_007521.2
LOC545253	ILMN_3162692	0.131528	2.1039	0.051716	0.994982	-3.88657	3.30387	2.6877	1.99303	0.225481	7.4691	7.64695	7.38994	7.60747	7.56295	7.44968	7.50824	7.37366	LOC545253	18	Mus musculus predicted gene, EG545253 (EG545253), mRNA.		RefSeq	ILMN_225532	NM_001033789.1	NM_001033789.1	545253	85702102	NM_001033789.1
C030045D06Rik	ILMN_3065921	-0.172955	-2.10339	0.0517657	0.994982	-3.88703	-1.08282	-4.04047	-2.71782	0.191735	8.18182	8.16323	8.19401	7.89573	8.01536	8.2785	8.29565	8.37316	C030045D06RIK	1	Mus musculus RIKEN cDNA C030045D06 gene (C030045D06Rik), mRNA.	D430013K02; AI316880; AI553603	RefSeq	ILMN_259501	NM_001033636.1	NM_001033636.1	109294	85702056	NM_001033636.1
Znrf1	ILMN_1232073	-0.173382	-2.10147	0.0519554	0.994982	-3.88878	-2.06409	-1.65424	-1.88123	-1.70024	8.20272	8.07555	8.39211	8.11449	8.09293	8.11012	8.30286	8.18893	ZNRF1				MEEBO	ILMN_190094	scl0170737.5_30	NM_133206.1	NA	18875353	NM_133206.1
F13a1	ILMN_2914938	0.134353	2.09896	0.0522047	0.994982	-3.89106	2.58618	2.83186	0.369049	4.07395	7.34361	7.48627	7.41987	7.49966	7.36544	7.56735	7.29024	7.32757	F13A1	13	Mus musculus coagulation factor XIII, A1 subunit (F13a1), mRNA.	1200014I03Rik; AI462306; F13a	RefSeq	ILMN_227734	NM_028784.2	NM_028784.2	74145	30578392	NM_028784.2
Tcta	ILMN_1254215	-0.161468	-2.09796	0.052305	0.994982	-3.89198	-0.762342	-0.88701	-0.842397	-1.15248	7.33355	7.34556	7.34289	7.32347	7.33138	7.27642	7.54248	7.70379	TCTA				MEEBO	ILMN_194374	scl35353.3_109		NA	31077076	NM_133986
1810009A15Rik	ILMN_2872246	0.267181	2.0979	0.0523102	0.994982	-3.89203	1.49394	1.09803	3.00536	-0.137528	8.00897	8.17658	8.09244	8.09909	8.47243	7.85723	7.73356	7.70165	1810009A15RIK	19	Mus musculus RIKEN cDNA 1810009A15 gene (1810009A15Rik), mRNA.		RefSeq	ILMN_218996	NM_025463.1	NM_025463.1	66276	13384875	NM_025463.1
Kcnc1	ILMN_1239595	-0.131578	-2.09592	0.0525083	0.994982	-3.89383	-2.04874	-1.91234	-1.5725	0.157283	7.58397	7.5179	7.73356	7.53125	7.56452	7.73386	7.81883	7.73748	KCNC1				MEEBO	ILMN_209104	scl016502.3_169	NM_008421.1	NA	6680521	NM_008421.1
1110007C24Rik	ILMN_2657921	-0.126702	-2.09564	0.0525359	0.994982	-3.89408	-3.99409	-3.27469	-4.42017	-1.96737	10.686	10.4945	10.5986	10.5212	10.4787	10.5697	10.6557	10.6307	1110007C24RIK				MEEBO	ILMN_215309	scl23680.13_149	NM_025382.3	NA	40254349	NM_025382.3
Lmtk3	ILMN_2957555	-0.141176	-2.09369	0.0527318	0.994982	-3.89586	-1.55071	-0.733112	-1.82896	-0.921512	7.69772	7.62487	7.7427	7.71658	7.59366	7.69545	7.7999	7.95495	LMTK3	7	Mus musculus lemur tyrosine kinase 3 (Lmtk3), mRNA.	MGC90743; BC059845	RefSeq	ILMN_251206	NM_001005511.1	NM_001005511.1	381983	53828724	NM_001005511.1
Nrsn2	ILMN_2812599	0.18909	2.09265	0.0528364	0.994982	-3.89681	1.13681	0.308453	2.6707	3.554	10.254	10.4356	10.2451	10.354	10.5869	10.674	10.3375	10.4576	NRSN2	2	Mus musculus neurensin 2 (Nrsn2), mRNA.	Neurensin-2; RP23-396N8.3; MGC113772; Gm123	RefSeq	ILMN_254403	NM_001009948.1	NM_001009948.1	228777	57977288	NM_001009948.1
Sdpr	ILMN_2687547	-0.164203	-2.09068	0.0530347	0.994982	-3.8986	-1.8059	-3.19453	-0.496311	-1.5003	8.81722	8.67291	8.93065	8.54256	8.79584	8.70159	8.90045	8.72139	SDPR	1	Mus musculus serum deprivation response (Sdpr), mRNA.		RefSeq	ILMN_217783	NM_138741.1	NM_138741.1	20324	20270266	NM_138741.1
Styx	ILMN_2838492	-0.285696	-2.08986	0.0531171	0.994982	-3.89934	-1.47251	-1.0342	-3.7372	-0.0752554	8.96809	8.9647	9.34397	9.04397	8.55515	9.21739	9.35592	9.25602	STYX	14	Mus musculus phosphoserine/threonine/tyrosine interaction protein (Styx), mRNA.	hStyxb; 0610039A20Rik; MGC106795	RefSeq	ILMN_246849	NM_019637.3	NM_019637.3	56291	118130655	NM_019637.3
Syt12	ILMN_1246560	-0.209192	-2.08733	0.0533741	0.994982	-3.90164	-2.01401	-1.98737	-3.74368	1.03986	8.1677	8.04573	8.21275	8.04906	7.82988	8.42684	8.39927	8.40856	SYT12	19	Mus musculus synaptotagmin XII (Syt12), mRNA.		RefSeq	ILMN_219798	NM_134164.2	NM_134164.2	171180	31543793	NM_134164.2
Fxyd5	ILMN_1235493	0.213871	2.08685	0.0534226	0.994982	-3.90208	0.344748	0.275202	3.31476	1.75228	7.99084	8.05578	8.22011	8.04531	8.50255	8.26751	7.88914	7.91559	FXYD5	7	Mus musculus FXYD domain-containing ion transport regulator 5 (Fxyd5), mRNA.	RIC; Oit2; EF-8	RefSeq	ILMN_221977	NM_008761.2	NM_008761.2	18301	11612666	NM_008761.2
Sec6l1	ILMN_2777284	0.152187	2.08427	0.0536851	0.994982	-3.90442	-0.579125	2.02712	7.39625	6.20236	8.82238	8.83678	8.91052	8.94223	9.15945	9.11115	8.87484	8.83311	SEC6L1				MEEBO	ILMN_224248	scl0211446.1_21		NA	31341080	NM_177333
1110019N10Rik	ILMN_2637066	0.18975	2.08407	0.0537055	0.994982	-3.9046	3.82688	-0.0532739	1.48704	3.629	8.88127	9.26233	8.84471	8.93104	9.06255	9.24543	9.00047	9.01591	1110019N10RIK	8	Mus musculus RIKEN cDNA 1110019N10 gene (1110019N10Rik), mRNA.		RefSeq	ILMN_213439	NM_026753.1	NM_026753.1	68523	21312045	NM_026753.1
BC018242	ILMN_2757716	-0.175228	-2.07996	0.0541262	0.994982	-3.90833	-3.23503	-0.91711	-4.46322	0.0654697	11.6436	11.4918	11.8088	11.6818	11.3911	11.7623	11.8248	11.7507	BC018242	9	Mus musculus cDNA sequence BC018242 (BC018242), mRNA.	PRG-4; MGC25492	RefSeq	ILMN_222987	NM_144935.1	NM_144935.1	235044	21450346	NM_144935.1
2410001E19Rik	ILMN_2718974	-0.211105	-2.07893	0.0542321	0.994982	-3.90926	-4.40691	-1.48946	-3.5657	-0.466835	9.32563	9.05233	9.38849	9.30045	9.12387	9.38742	9.49043	9.50393	2410001E19RIK				MEEBO	ILMN_220197	scl37132.7_178	XM_134644.2	NA	28490336	XM_134644.2
Mapk14	ILMN_2721809	-0.167744	-2.07447	0.0546938	0.994982	-3.91331	-3.70649	-2.15473	-5.17661	-1.05708	11.2455	11.0429	11.2753	11.129	10.9614	11.1899	11.3008	11.1726	MAPK14	17	Mus musculus mitogen activated protein kinase 14 (Mapk14), mRNA.	p38; PRKM15; PRKM14; p38-alpha; MGC102436; Crk1; p38MAPK; Mxi2; Csbp1; CSBP2	RefSeq	ILMN_212271	NM_011951.1	NM_011951.1	26416	10092589	NM_011951.1
Zdhhc21	ILMN_2780619	-0.263904	-2.07432	0.0547092	0.994982	-3.91344	-2.38628	-0.52125	-2.59996	0.0727044	8.51368	8.30901	8.92351	8.67126	8.26751	8.78663	8.92015	8.73268	ZDHHC21	4	Mus musculus zinc finger, DHHC domain containing 21 (Zdhhc21), mRNA.	AL024349; D130004H04Rik; 9130404H11Rik	RefSeq	ILMN_184863	NM_026647.2	NM_026647.2	68268	31543990	NM_026647.2
Mmp28	ILMN_3159029	-0.137836	-2.07419	0.0547225	0.994982	-3.91356	-1.55315	-2.75199	-0.751893	-1.77371	7.36175	7.30378	7.44792	7.20702	7.36846	7.28598	7.53552	7.37139	MMP28	11	Mus musculus matrix metallopeptidase 28 (epilysin) (Mmp28), transcript variant 1, mRNA.	D130023P12	RefSeq	ILMN_253244	NM_080453.2	NM_080453.2	118453	118131115	NM_080453.2
E2f6	ILMN_2791963	-0.160312	-2.0733	0.0548157	0.994982	-3.91437	-1.38157	-1.79888	-2.02856	-1.51731	10.1811	10.1049	10.2926	10.0651	10.0432	10.092	10.1338	10.339	E2F6	12	Mus musculus E2F transcription factor 6 (E2f6), mRNA.	AI462434; E2F6b; EMA	RefSeq	ILMN_220573	NM_033270.1	NM_033270.1	50496	15149490	NM_033270.1
2410137M14Rik	ILMN_2739645	-0.130518	-2.07257	0.0548908	0.994982	-3.91503	-4.14853	-3.22728	-3.35761	-1.37277	7.36506	7.18236	7.29949	7.22209	7.21647	7.30206	7.39612	7.38437	2410137M14RIK	17	Mus musculus RIKEN cDNA 2410137M14 gene (2410137M14Rik), mRNA.		RefSeq	ILMN_221732	NM_029747.1	NM_029747.1	76797	21746170	NM_029747.1
Recc1	ILMN_1240620	-0.160563	-2.07214	0.0549359	0.994982	-3.91542	-2.52527	-2.09684	-2.29999	0.554707	9.70923	9.57758	9.85036	9.6208	9.60031	9.88825	9.81575	9.95385	RECC1	5	Mus musculus replication factor C (activator 1) 1 (Rfc1), mRNA.	RFC140; 140kDa; Recc1; MGC96526; Alp145	RefSeq	ILMN_215190	NM_011258.1	NM_011258.1	19687	6755305	NM_011258.1
Trim9	ILMN_2452579	-0.21365	-2.07188	0.0549637	0.994982	-3.91566	-1.80997	-0.523974	-1.9952	-0.0378798	7.87906	7.73779	7.9999	7.98945	7.70154	8.08458	8.32979	8.15923	TRIM9	12	Mus musculus tripartite motif protein 9 (Trim9), mRNA.	C030048G07Rik; AI835002; mKIAA0282	RefSeq	ILMN_188426	NM_053167.1	NM_053167.1	94090	39930486	NM_053167.1
Tbc1d15	ILMN_2820814	-0.119624	-2.06668	0.0555083	0.994982	-3.92037	-1.44391	-0.69467	-1.50831	-1.03993	9.27019	9.25105	9.46059	9.32754	9.24447	9.29229	9.49775	9.36532	TBC1D15	10	Mus musculus TBC1 domain family, member 15 (Tbc1d15), mRNA.	AU022358; AW557774; 4432405K22Rik; AU023730	RefSeq	ILMN_212968	NM_025706.2	NM_025706.2	66687	31981206	NM_025706.2
Lgi3	ILMN_2994995	-0.202677	-2.06614	0.0555651	0.994982	-3.92086	-3.81763	-4.15015	-4.09267	-2.00821	11.5761	11.3671	11.5123	11.348	11.3513	11.4714	11.6133	11.6468	LGI3	14	Mus musculus leucine-rich repeat LGI family, member 3 (Lgi3), mRNA.	AW049851	RefSeq	ILMN_220218	NM_145219.2	NM_145219.2	213469	31981755	NM_145219.2
Gpr89	ILMN_2672544	-0.14829	-2.06553	0.0556291	0.994982	-3.92141	-1.29103	-4.85328	-1.36968	-1.01272	9.36095	9.2933	9.44265	9.04549	9.28783	9.31266	9.29448	9.43435	GPR89	3	Mus musculus G protein-coupled receptor 89 (Gpr89), mRNA.	SH120; 4933412D19Rik	RefSeq	ILMN_216563	NM_026229.1	NM_026229.1	67549	21312913	NM_026229.1
Mertk	ILMN_2714638	-0.194902	-2.06472	0.0557142	0.994982	-3.92214	0.0291232	-1.83976	-1.04852	-0.803245	9.51485	9.40084	9.19793	9.00301	9.17144	9.22365	9.63272	9.23306	MERTK				MEEBO	ILMN_192790	scl20311.19_497		NA	7106354	NM_008587
Pabpc1	ILMN_2705407	-0.14784	-2.06298	0.055898	0.994982	-3.92371	-1.96727	-1.14711	-2.60897	-1.51111	7.34569	7.25604	7.37875	7.32308	7.20359	7.29333	7.53297	7.40998	PABPC1	15	Mus musculus poly A binding protein, cytoplasmic 1 (Pabpc1), mRNA.	PabpI; Pabp1; PABP; Pabpl1	RefSeq	ILMN_201529	NM_008774.2	NM_008774.2	18458	31560655	NM_008774.2
Fbxo16	ILMN_2598074	0.132545	2.06152	0.0560529	0.994982	-3.92503	2.17679	1.90369	1.78192	0.732627	7.83924	8.06399	7.80323	8.04204	8.03225	7.94789	7.97041	7.94311	FBXO16	14	Mus musculus F-box protein 16 (Fbxo16), mRNA.	Fbx16; 4932435C24Rik; MGC144594	RefSeq	ILMN_209672	NM_015795.1	NM_015795.1	50759	7657078	NM_015795.1
Plekha2	ILMN_1214118	-0.215717	-2.06148	0.0560574	0.994982	-3.92507	-0.905018	-1.55488	-0.845992	-1.57062	10.7342	10.6319	10.6724	10.5169	10.6423	10.5141	11.0547	10.7068	PLEKHA2	8	Mus musculus pleckstrin homology domain-containing, family A (phosphoinositide binding specific) member 2 (Plekha2), mRNA.	W91773; AI851530; TAPP2; AU041791; 6430512N22Rik	RefSeq	ILMN_209036	NM_031257.2	NM_031257.2	83436	31543492	NM_031257.2
Skb1	ILMN_2722455	-0.169969	-2.05998	0.0562165	0.994982	-3.92642	-2.08712	-0.806089	-1.78022	-0.364627	9.64352	9.54125	9.80663	9.71413	9.58267	9.7737	9.95977	9.88171	SKB1				MEEBO	ILMN_189359	scl45569.16_259		NA	28395024	NM_013768
Zbtb7	ILMN_1248181	-0.283025	-2.05965	0.0562516	0.994982	-3.92672	-1.98983	-1.17281	-2.01332	0.541413	8.59516	8.35097	8.68582	8.55055	8.34523	8.96929	8.93262	9.13454	ZBTB7				MEEBO	ILMN_187338	scl0016969.1_242	NM_010731.1	NA	6754571	NM_010731.1
Abca2	ILMN_1216987	-0.144756	-2.0592	0.0563002	0.994982	-3.92713	-1.40014	-1.46938	-2.09382	-0.52881	9.13028	9.10772	9.3233	9.10042	9.03458	9.19958	9.20818	9.35956	ABCA2				MEEBO	ILMN_217934	scl21177.47.1_118	NM_007379.1	NA	11993938	NM_007379.1
Eef1e1	ILMN_2703844	0.290906	2.05862	0.0563616	0.994982	-3.92765	2.01611	2.17217	2.49059	-0.477768	10.249	10.4445	10.207	10.4738	10.5335	9.97651	9.90679	9.90189	EEF1E1				MEEBO	ILMN_219068	scl44070.4.1_3	NM_025380.1	NA	13384755	NM_025380.1
Slc44a1	ILMN_1241827	-0.160251	-2.0584	0.0563854	0.994982	-3.92785	0.614223	-3.72861	-2.39024	-2.61055	11.1305	11.1891	11.1344	10.8461	10.9518	10.9344	11.0527	11.2447	SLC44A1	4	Mus musculus solute carrier family 44, member 1 (Slc44a1), mRNA.	CHTL1; Cdw92; 2210409B22Rik; CTL1; 4833416H08Rik; AW547365	RefSeq	ILMN_219323	NM_133891.2	NM_133891.2	100434	46358372	NM_133891.2
Nup88	ILMN_3108109	-0.148242	-2.05622	0.0566183	0.994982	-3.92982	-1.47468	-1.84705	-1.33618	-1.72565	11.4221	11.2681	11.3268	11.2335	11.2809	11.2447	11.5295	11.3418	NUP88	11			MEEBO	ILMN_213668	scl39983.12.1_110	NM_172394.1	NA	27369479	NM_172394.1
Tyw1	ILMN_3096175	0.128708	2.05563	0.0566817	0.994982	-3.93036	1.58581	0.852202	0.829552	1.51418	7.30793	7.62326	7.43497	7.54428	7.54184	7.61555	7.51921	7.54799	TYW1	5	Mus musculus tRNA-yW synthesizing protein 1 homolog (S. cerevisiae) (Tyw1), transcript variant 1, mRNA.	AW125391; Rsafd1	RefSeq	ILMN_242071	NM_001015876.1	NM_001015876.1	100929	62899040	NM_001015876.1
4732475C15Rik	ILMN_2914036	0.359845	2.05136	0.0571417	0.994982	-3.93422	1.3071	1.66729	2.38971	-0.467473	8.82157	9.29562	9.10684	9.4015	9.61386	8.77398	9.1806	8.53658	4732475C15RIK	7	Mus musculus zinc finger proten 607 (Zfp607), mRNA.	4732475C15Rik	RefSeq	ILMN_237985	NM_001024726.2	NM_001024726.2	545938	110625612	NM_001024726.2
BC060631	ILMN_2701824	-0.149187	-2.05012	0.0572752	0.994982	-3.93533	-1.77538	-2.89186	-1.32943	-0.594868	11.3565	11.129	11.3278	11.0279	11.1694	11.2359	11.3184	11.1561	BC060631	8	Mus musculus cDNA sequence BC060631 (BC060631), mRNA.	mKIAA0431; MGC79206	RefSeq	ILMN_218909	NM_177700.3	NM_177700.3	234776	40254326	NM_177700.3
Dap	ILMN_1234812	0.173889	2.04785	0.0575213	0.994982	-3.93738	2.59701	2.25362	2.56377	0.187306	7.61145	7.8289	7.63113	7.79748	7.82586	7.60842	7.45802	7.66451	DAP	15	Mus musculus death-associated protein (Dap), mRNA.	4921531N22Rik; AU040360; AI789753; MGC6998; MGC19154	RefSeq	ILMN_220217	NM_146057.1	NM_146057.1	223453	22122538	NM_146057.1
Dnm	ILMN_1214326	-0.184489	-2.04781	0.0575256	0.994982	-3.93741	-1.70748	-0.710236	-2.25593	0.22121	8.30314	8.1179	8.31728	8.28318	8.02699	8.43756	8.64877	8.33439	DNM				MEEBO	ILMN_215366	scl013429.1_38	NM_010065.1	NA	33859537	NM_010065.1
Evc2	ILMN_2690938	-0.172127	-2.04605	0.0577176	0.994982	-3.939	-3.20709	-2.03059	-2.06767	-0.251489	9.67905	9.41702	9.67973	9.52421	9.52084	9.68631	9.63574	9.84235	EVC2				MEEBO	ILMN_218050	scl27883.20.1_30		NA	31981838	NM_145920
Psmc5	ILMN_1251877	0.154436	2.04539	0.0577894	0.994982	-3.9396	2.73406	0.99549	1.95708	1.24085	12.2781	12.4112	12.1493	12.2562	12.342	12.2781	12.1803	12.062	PSMC5	11	Mus musculus protease (prosome, macropain) 26S subunit, ATPase 5 (Psmc5), mRNA.	mSUG1	RefSeq	ILMN_214862	NM_008950.1	NM_008950.1	19184	7110702	NM_008950.1
Srpr	ILMN_2747480	0.175484	2.04502	0.0578304	0.994982	-3.93994	1.48463	2.58491	4.61142	-0.353501	9.55225	9.57527	9.48089	9.66802	9.83884	9.42034	9.36011	9.40728	SRPR	9	Mus musculus signal recognition particle receptor ('docking protein') (Srpr), mRNA.	1300011P19Rik	RefSeq	ILMN_220427	NM_026130.1	NM_026130.1	67398	27229035	NM_026130.1
Man1a2	ILMN_2843029	-0.126789	-2.04489	0.0578442	0.994982	-3.94005	-4.99981	-2.89334	-1.79419	-1.07262	8.20338	8.02549	8.25004	8.12478	8.17658	8.21059	8.31598	8.2752	MAN1A2	3	Mus musculus mannosidase, alpha, class 1A, member 2 (Man1a2), mRNA.	AI854422; PCR2; Man1b; AI528764; AI428775	RefSeq	ILMN_236517	NM_010763.1	NM_010763.1	17156	6754619	NM_010763.1
Traf1	ILMN_1230586	0.141066	2.04479	0.0578551	0.994982	-3.94014	2.66858	1.44282	1.12219	2.88386	7.25154	7.37129	7.14339	7.28609	7.2638	7.38626	7.11047	7.23777	TRAF1				MEEBO	ILMN_188588	scl19404.11_191	NM_009421.2	NA	31981952	NM_009421.2
Taf15	ILMN_2650732	-0.347006	-2.04457	0.0578789	0.994982	-3.94034	-0.769995	-1.00699	-1.36045	-0.121653	8.20743	8.29431	8.39308	8.19338	8.04284	8.57044	8.70737	9.18111	TAF15	11	Mus musculus TAF15 RNA polymerase II, TATA box binding protein (TBP)-associated factor (Taf15), mRNA.	68kDa; TAFII68; Taf2n; 2610111C21Rik	RefSeq	ILMN_214683	NM_027427.1	NM_027427.1	70439	30794411	NM_027427.1
Fbxo28	ILMN_2653143	-0.202465	-2.04405	0.0579359	0.994982	-3.94081	-2.54462	-4.16373	-5.26649	-1.25314	10.0075	9.8835	9.98559	9.78437	9.71686	9.96257	10.039	10.125	FBXO28				MEEBO	ILMN_214892	scl0067948.1_302	NM_175127.1	NA	28201988	NM_175127.1
Ntrk3	ILMN_1253641	-0.400626	-2.04388	0.0579549	0.994982	-3.94096	-2.28531	-1.75764	-2.51688	0.409287	9.34058	9.08829	9.62247	9.22577	9.02796	9.79036	9.87194	9.89989	NTRK3	7	Mus musculus neurotrophic tyrosine kinase, receptor, type 3 (Ntrk3), transcript variant 1, mRNA.	TrkC; AW125844	RefSeq	ILMN_214012	NM_008746.4	NM_008746.4	18213	33413411	NM_008746.4
Ezh2	ILMN_2988572	0.112062	2.04362	0.0579833	0.994982	-3.9412	2.82546	3.19911	2.01636	0.826462	7.07492	7.21977	7.00783	7.23866	7.17887	7.11872	7.09921	7.12582	EZH2	6	Mus musculus enhancer of zeste homolog 2 (Drosophila) (Ezh2), mRNA.	Enx-1; MGC90723; Enx1h; mKIAA4065; KIAA4065	RefSeq	ILMN_210518	NM_007971.1	NM_007971.1	14056	6679720	NM_007971.1
Klf16	ILMN_2889916	-0.184393	-2.04294	0.0580575	0.994982	-3.94181	-1.22418	-2.10375	-2.31206	-0.528481	9.54031	9.53855	9.65696	9.43338	9.40847	9.62173	9.71508	9.82736	KLF16	10	Mus musculus Kruppel-like factor 16 (Klf16), mRNA.	BTEB4; AI843742; DRRF	RefSeq	ILMN_259159	NM_078477.1	NM_078477.1	118445	17505215	NM_078477.1
Pdyn	ILMN_2783873	-0.240135	-2.04229	0.0581292	0.994982	-3.9424	-3.00105	-4.7758	-1.97725	-1.80726	10.1838	10.0111	10.2285	9.86366	10.0962	10.1103	10.2519	10.3776	PDYN	2	Mus musculus prodynorphin (Pdyn), mRNA.	Dyn	RefSeq	ILMN_223702	NM_018863.2	NM_018863.2	18610	24476002	NM_018863.2
Neu4	ILMN_2716254	-0.109957	-2.03965	0.0584194	0.994982	-3.94477	-2.29369	-1.18429	-2.36427	-4.17432	7.72408	7.58175	7.62388	7.63046	7.57865	7.49917	7.6755	7.70639	NEU4				MEEBO	ILMN_210458	scl17615.4.1_258	NM_173772.2	NA	31343378	NM_173772.2
D17Wsu92e	ILMN_3163068	-0.15896	-2.0383	0.0585679	0.994982	-3.94598	-3.74139	-1.11536	-8.16756	-0.381539	7.87455	7.75029	7.90094	7.87484	7.54036	7.90965	7.96683	7.96865	D17WSU92E	17	Mus musculus DNA segment, Chr 17, Wayne State University 92, expressed (D17Wsu92e), transcript variant 1, mRNA. XM_915193 XM_923626 XM_923628 XM_923630 XM_923632	C030010A15; AU020189; C80239	RefSeq	ILMN_258978	NM_001033279.2	NM_001033279.2	224647	113461983	NM_001033279.2
Lrba	ILMN_2659960	-0.163748	-2.03822	0.0585771	0.994982	-3.94606	-1.08742	-1.8074	-2.19568	-0.550644	9.11242	9.05829	9.08423	8.9747	8.92962	9.12062	9.19902	9.34256	LRBA				MEEBO	ILMN_215471	scl23030.63_179	NM_030695.1	NA	13507627	NM_030695.1
6330406I15Rik	ILMN_2642517	-0.138326	-2.03494	0.0589408	0.994982	-3.94901	-20.0333	-4.30154	-12.2308	-1.79688	8.18742	7.89075	8.18416	8.11765	8.00329	8.15378	8.18893	8.15827	6330406I15RIK	5	Mus musculus RIKEN cDNA 6330406I15 gene (6330406I15Rik), mRNA.	MGC143803; MGC143804	RefSeq	ILMN_213942	NM_027519.1	NM_027519.1	70717	27734077	NM_027519.1
scl000510.1_2	ILMN_1241333	0.167796	2.03468	0.058969	0.994982	-3.94924	4.0623	2.77541	7.04292	-0.148294	7.61312	7.80038	7.59883	7.73748	7.94606	7.59458	7.53854	7.65682	SCL000510.1_2				MEEBO	ILMN_187972	scl000510.1_2	XM_129087.4	NA	38084819	XM_129087.4
Suox	ILMN_2912532	0.1485	2.0342	0.059023	0.994982	-3.94968	3.12993	4.78344	0.948222	5.26268	7.41317	7.48987	7.363	7.55941	7.39812	7.57957	7.34397	7.31283	SUOX	10	Mus musculus sulfite oxidase (Suox), mRNA.	MGC28458	RefSeq	ILMN_218744	NM_173733.2	NM_173733.2	211389	31343458	NM_173733.2
Bmp1	ILMN_2713538	-0.202504	-2.03419	0.0590237	0.994982	-3.94968	-2.51138	-1.49332	-3.55095	0.916744	8.8829	8.74505	9.08233	8.86926	8.61821	9.16331	9.17423	9.06639	BMP1	14	Mus musculus bone morphogenetic protein 1 (Bmp1), mRNA.	TLD	RefSeq	ILMN_217705	NM_009755.2	NM_009755.2	12153	42734446	NM_009755.2
Uck2	ILMN_2880536	0.168461	2.03283	0.059175	0.994982	-3.9509	4.21631	1.49288	2.02245	0.384742	9.2892	9.67905	9.23755	9.45295	9.49691	9.36095	9.36212	9.42716	UCK2	1	Mus musculus uridine-cytidine kinase 2 (Uck2), mRNA.	UK; AI481316; AU020720; UMK; TSA903; Umpk; AU018180; AA407809	RefSeq	ILMN_220523	NM_030724.1	NM_030724.1	80914	13507679	NM_030724.1
Parp1	ILMN_1222228	-0.154315	-2.03187	0.0592821	0.994982	-3.95177	-3.51397	-0.539396	-4.81673	-0.870263	7.97736	7.81098	7.9813	7.99948	7.72842	7.97851	8.09878	8.0772	PARP1	1	Mus musculus poly (ADP-ribose) polymerase family, member 1 (Parp1), mRNA.	C80510; Adprp; sPARP-1; PARP; AI893648; Adprt1; 5830444G22Rik; PPOL; parp-1	RefSeq	ILMN_211978	NM_007415.2	NM_007415.2	11545	20806108	NM_007415.2
Mark1	ILMN_1236611	-0.220022	-2.03127	0.0593496	0.994982	-3.95231	-3.26501	-0.809195	-2.14668	-0.350274	8.94223	8.5485	8.94042	8.87741	8.69828	8.93887	9.18175	8.87875	MARK1				MEEBO	ILMN_190269	scl15807.17_339		NA	21704013	NM_145515
Itga5	ILMN_2849449	-0.119391	-2.02904	0.059599	0.994982	-3.95431	-1.90559	-1.42768	-2.34478	-2.20398	7.13065	7.09745	7.21461	7.1264	7.07084	7.07937	7.27554	7.23083	ITGA5	15	Mus musculus integrin alpha 5 (fibronectin receptor alpha) (Itga5), mRNA.	Cd49e; Fnra	RefSeq	ILMN_216359	NM_010577.2	NM_010577.2	16402	31560573	NM_010577.2
Lzic	ILMN_1240544	-0.172931	-2.02892	0.0596128	0.994982	-3.95442	-2.34226	-2.14671	-1.76421	0.20974	7.7434	7.53854	7.72293	7.56092	7.6047	7.83064	7.97365	7.78655	LZIC	4	Mus musculus leucine zipper and CTNNBIP1 domain containing (Lzic), mRNA.	1810030J04Rik; AW047580	RefSeq	ILMN_220662	NM_026963.2	NM_026963.2	69151	31560113	NM_026963.2
Ptpn11	ILMN_2743723	-0.137552	-2.02859	0.0596496	0.994982	-3.95472	-0.843878	-1.39069	-2.84742	-1.28034	9.41429	9.41209	9.4956	9.3648	9.23883	9.37435	9.42716	9.60323	PTPN11	5	Mus musculus protein tyrosine phosphatase, non-receptor type 11 (Ptpn11), mRNA.	SH-PTP2; SHP-2; SAP-2; PTP2C; PTP1D; Syp; 2700084A17Rik; AW536184; SH-PTP3; Shp2	RefSeq	ILMN_217275	NM_011202.2	NM_011202.2	19247	37360980	NM_011202.2
Piga	ILMN_1218310	-0.192373	-2.02809	0.0597064	0.994982	-3.95517	-0.914646	-1.41838	-1.75686	-0.616409	9.73321	9.45064	9.45503	9.36827	9.31293	9.4994	9.46243	9.75005	PIGA				MEEBO	ILMN_214693	scl54485.6_175	NM_011081.1	NA	38327650	NM_011081.1
Brd4	ILMN_2601877	-0.123127	-2.02804	0.0597122	0.994982	-3.95522	-1.52946	-1.15695	-2.07451	-0.712181	7.46157	7.3675	7.39938	7.40102	7.31845	7.44104	7.5739	7.58566	BRD4	17	Mus musculus bromodomain containing 4 (Brd4), transcript variant 1, mRNA.	WI-11513; HUNK1; Brd5; MCAP	RefSeq	ILMN_210066	NM_020508.2	NM_020508.2	57261	31560787	NM_020508.2
Ndor1	ILMN_3146204	-0.162885	-2.02756	0.0597654	0.994982	-3.95564	-3.41762	-1.24281	-1.64361	-0.191914	8.48296	8.1807	8.48999	8.39883	8.35863	8.50423	8.67157	8.44941	NDOR1	2	Mus musculus NADPH dependent diflavin oxidoreductase 1 (Ndor1), mRNA.	4930447P04Rik; NR1	RefSeq	ILMN_214079	NM_178239.2	NM_178239.2	78797	31342476	NM_178239.2
Centg1	ILMN_3048728	-0.207105	-2.02732	0.0597923	0.994982	-3.95586	-1.12768	-2.41977	-0.976336	-0.661131	10.9311	10.8158	10.8015	10.6094	10.84	10.8904	11.1046	11.1468	CENTG1	10	Mus musculus centaurin, gamma 1 (Centg1), mRNA.	mKIAA0167	RefSeq	ILMN_239323	NM_001033263.1	NM_001033263.1	216439	84370299	NM_001033263.1
Rpl18	ILMN_2881322	-0.128536	-2.02727	0.059798	0.994982	-3.9559	-1.93679	-0.683835	-1.35844	-0.916714	12.7402	12.626	12.816	12.7575	12.6867	12.7331	12.7814	12.9799	RPL18	7	Mus musculus ribosomal protein L18 (Rpl18), mRNA.	L18; Rpl18a	RefSeq	ILMN_210619	NM_009077.2	NM_009077.2	19899	83699423	NM_009077.2
Ybx2	ILMN_3086192	-0.117956	-2.02718	0.0598084	0.994982	-3.95599	-3.87559	-1.57974	-4.36844	0.218035	7.40622	7.18827	7.3715	7.30104	7.16406	7.38935	7.31266	7.42417	YBX2	11	Mus musculus Y box protein 2 (Ybx2), mRNA.	MGC118270; Msy2	RefSeq	ILMN_196190	NM_016875.2	NM_016875.2	53422	117956376	NM_016875.2
Chka	ILMN_3099242	-0.142507	-2.02666	0.0598669	0.994982	-3.95645	-4.73794	-4.79619	-5.21974	0.929073	7.87083	7.6709	7.81767	7.6685	7.65104	7.90457	7.91785	7.85869	CHKA	19	Mus musculus choline kinase alpha (Chka), transcript variant 2, mRNA.	Chetk-alpha; ChoK; Chk; EtnK-alpha	RefSeq	ILMN_252861	NM_001025566.1	NM_001025566.1	12660	70908365	NM_001025566.1
Prkcn	ILMN_2834728	-0.169348	-2.02657	0.0598775	0.994982	-3.95654	-2.13428	-0.896454	-4.55218	-1.01536	8.8015	8.7428	8.97406	8.84032	8.55231	8.83095	8.96226	8.90596	PRKCN	17	Mus musculus protein kinase C, nu (Prkcn), mRNA.	5730497N19Rik; MGC47171; 4930557O20Rik; PKD3	RefSeq	ILMN_211689	NM_029239.2	NM_029239.2	75292	27753988	NM_029239.2
Myst4	ILMN_2678373	-0.174706	-2.02651	0.0598841	0.994982	-3.95659	-2.22872	-1.2823	-2.51946	0.0843449	10.2343	10.0545	10.1989	10.1657	10.0203	10.3264	10.3947	10.4379	MYST4				MEEBO	ILMN_211963	scl000310.1_168		NA	8567375	NM_017479
Fgfr3	ILMN_1257208	-0.169042	-2.0262	0.0599187	0.994982	-3.95686	-1.10011	-2.34753	-3.06513	0.396937	8.9747	8.93808	8.9541	8.80017	8.72083	9.1036	9.14726	9.16279	FGFR3				MEEBO	ILMN_208915	scl0004091.1_84	NM_008010.2	NA	46877056	NM_008010.2
Sca2	ILMN_1235437	-0.164748	-2.02495	0.0600607	0.994982	-3.95799	-4.1277	-2.44159	-2.77621	-0.922402	11.5878	11.4121	11.6746	11.5203	11.4989	11.6178	11.7133	11.7324	SCA2	5			MEEBO	ILMN_210653	scl020239.25_113	NM_009125.1	NA	6677856	NM_009125.1
A230078I05Rik	ILMN_3162551	-0.165444	-2.02365	0.0602074	0.994982	-3.95916	-3.74329	-0.915465	-6.81192	-1.03165	9.88302	9.74873	9.9289	9.89842	9.5863	9.89227	10.0059	9.96965	A230078I05RIK	1	Mus musculus RIKEN cDNA A230078I05 gene (A230078I05Rik), mRNA.		RefSeq	ILMN_218012	NM_177056.2	NM_177056.2	319998	31342696	NM_177056.2
2700075B01Rik	ILMN_2615369	0.128893	2.02268	0.060317	0.994982	-3.96003	2.44045	0.604965	2.90252	3.68212	7.82103	8.00498	7.91453	7.90671	8.02972	8.07146	7.83583	7.9259	2700075B01RIK	18	Mus musculus DnaJ (Hsp40) homolog, subfamily C, member 18 (Dnajc18), mRNA.	2700075B01Rik	RefSeq	ILMN_211393	NM_029669.2	NM_029669.2	76594	31541918	NM_029669.2
Tmem2	ILMN_3113437	-0.162937	-2.01959	0.0606694	0.994982	-3.9628	-4.8371	-0.641124	-4.92149	-0.882503	7.57711	7.34092	7.63447	7.58331	7.33604	7.56937	7.57358	7.69622	TMEM2	19			MEEBO	ILMN_185813	scl0083921.1_123	NM_031997.2	NA	37694073	NM_031997.2
Agpat1	ILMN_2666445	-0.184889	-2.01954	0.0606745	0.994982	-3.96285	-3.81542	-2.68076	-2.2938	0.700892	8.40727	8.14473	8.43122	8.24846	8.28384	8.55764	8.60462	8.53112	AGPAT1	17	Mus musculus 1-acylglycerol-3-phosphate O-acyltransferase 1 (lysophosphatidic acid acyltransferase, alpha) (Agpat1), mRNA.	1-AGP; 1-AGPAT; AW047140	RefSeq	ILMN_216024	NM_018862.2	NM_018862.2	55979	31560789	NM_018862.2
Frag1	ILMN_2665054	0.190489	2.01937	0.0606935	0.994982	-3.96299	1.65555	0.774497	1.15133	2.99216	7.29894	7.52013	7.22094	7.418	7.46168	7.67506	7.49298	7.30006	FRAG1				MEEBO	ILMN_214081	scl00233575.1_0	NM_145583.1	NA	21704171	NM_145583.1
Rab11fip4	ILMN_1259377	0.184253	2.01922	0.0607114	0.994982	-3.96314	2.00184	-0.00417402	0.372633	3.2726	7.39449	7.49298	7.07506	7.23098	7.28019	7.65895	7.22064	7.23591	RAB11FIP4				MEEBO	ILMN_184467	scl41183.17_270		NA	31342142	NM_175543
Narg1l	ILMN_2956743	-0.159309	-2.01769	0.0608861	0.994982	-3.96451	-0.859658	-2.05238	-2.22624	0.0109695	8.73229	8.77178	8.8221	8.62355	8.60194	8.87998	8.95599	9.0041	NARG1L	14	Mus musculus NMDA receptor regulated 1-like (Narg1l), mRNA.	1300019C06Rik	RefSeq	ILMN_209924	NM_025832.2	NM_025832.2	66897	34328273	NM_025832.2
Asb2	ILMN_2765759	-0.151242	-2.01563	0.0611219	0.994982	-3.96635	-1.0508	-2.08786	-1.03601	-0.287197	7.68713	7.64328	7.72233	7.50267	7.64528	7.74681	7.74787	7.98567	ASB2	12	Mus musculus ankyrin repeat and SOCS box-containing protein 2 (Asb2), mRNA.	1110008E15Rik	RefSeq	ILMN_223558	NM_023049.1	NM_023049.1	65256	23956121	NM_023049.1
Trim2	ILMN_2511355	-0.33562	-2.01513	0.0611791	0.994982	-3.9668	-1.89106	-1.00084	-2.53221	0.0842252	11.6256	11.423	11.8472	11.6468	11.2618	11.9196	12.2337	11.8871	TRIM2	3	Mus musculus tripartite motif protein 2 (Trim2), mRNA. XM_984114 XM_984144 XM_984172 XM_984200 XM_984238 XM_984275 XM_984313	narf; KIAA0517; mKIAA0517	RefSeq	ILMN_187599	NM_030706.1	NM_030706.1	80890	14010848	NM_030706.1
2210413P12Rik	ILMN_1218226	-0.140741	-2.01491	0.0612047	0.994982	-3.967	-0.974436	-0.66624	-2.32453	-2.58718	7.6735	7.55643	7.65667	7.58291	7.44043	7.41787	7.51643	7.714	2210413P12RIK	1	Mus musculus solute carrier family 45, member 3 (Slc45a3), mRNA.	AU023994; AU043764; IPCA-6; 2210413P12Rik; PRST; MGC32471; Prostein; Pcanap6	RefSeq	ILMN_219047	NM_145977.1	NM_145977.1	212980	22122420	NM_145977.1
Zmynd11	ILMN_2497068	-0.162988	-2.01381	0.0613319	0.994982	-3.96799	-2.42	-1.13502	-5.30912	0.354304	8.97238	8.81208	9.09867	8.91052	8.59074	9.02462	9.00325	8.9156	ZMYND11				MEEBO	ILMN_185081	scl0003680.1_26	NM_144516.1	NA	21362286	NM_144516.1
Papss1	ILMN_2859978	-0.158703	-2.01365	0.0613497	0.994982	-3.96812	-1.69135	-1.00523	-3.98875	-0.222692	11.8148	11.6052	11.6403	11.6682	11.394	11.7401	11.8472	11.7401	PAPSS1	3	Mus musculus 3'-phosphoadenosine 5'-phosphosulfate synthase 1 (Papss1), mRNA.	SK1; AI325286; Asapk	RefSeq	ILMN_209301	NM_011863.1	NM_011863.1	23971	6754981	NM_011863.1
Gbas	ILMN_2703585	-0.220097	-2.01039	0.0617263	0.994982	-3.97104	-4.30315	-2.49182	-5.77776	1.66091	8.90972	8.6777	9.02876	8.82384	8.55873	9.15889	9.07517	9.08589	GBAS				MEEBO	ILMN_219053	scl27180.9.1_11	NM_008095.1	NA	6679956	NM_008095.1
4933434E20Rik	ILMN_1257872	-0.129748	-2.01008	0.0617627	0.994982	-3.97132	-2.88252	-2.0538	-1.78808	-1.49261	10.6194	10.4467	10.662	10.4991	10.5159	10.5345	10.5444	10.6893	4933434E20RIK	3	Mus musculus RIKEN cDNA 4933434E20 gene (4933434E20Rik), transcript variant 1, mRNA.	AI462154; 5730552F22Rik; NICE-3; NS5ATP4	RefSeq	ILMN_209333	NM_025762.1	NM_025762.1	99650	20270195	NM_025762.1
Atp2b1	ILMN_2878021	-0.267013	-2.00771	0.0620378	0.994982	-3.97344	-4.04417	-1.38614	-5.76796	1.14427	9.60729	9.33082	9.78767	9.61318	9.1477	9.88199	9.85284	9.79393	ATP2B1	10	Mus musculus ATPase, Ca++ transporting, plasma membrane 1 (Atp2b1), mRNA.	2810442I22Rik; E130111D10Rik; Pmca1	RefSeq	ILMN_225051	NM_026482.1	NM_026482.1	67972	62234486	NM_026482.1
Birc2	ILMN_2990616	-0.153027	-2.00705	0.0621149	0.994982	-3.97404	-1.35125	-0.353535	-2.11173	-1.93114	10.9457	10.6575	10.8135	10.7638	10.5766	10.5958	10.7442	10.7025	BIRC2	9	Mus musculus baculoviral IAP repeat-containing 2 (Birc2), mRNA.	Api2; MIHC; MIAP2; IAP2; Birc3; MIHB; MIAP1; RNF48; HIAP2; HIAP1; Api1; AW146227; cIAP-2; IAP1; cIAP-1; cIAP1; mcIAP1; cIAP2	RefSeq	ILMN_240777	NM_007465.1	NM_007465.1	11797	6680697	NM_007465.1
4732437J24Rik	ILMN_1247873	0.305593	2.00684	0.0621394	0.994982	-3.97422	2.01694	1.53769	1.87773	-0.527477	7.56047	7.78451	7.40596	7.66507	7.74982	7.1504	7.15863	7.00237	4732437J24RIK	4	Mus musculus DnaJ (Hsp40) homolog, subfamily C, member 16 (Dnajc16), mRNA.	mKIAA0962; 4732437J24Rik; D030060M24; 2900037O03Rik	RefSeq	ILMN_209423	NM_172338.1	NM_172338.1	214063	27261817	NM_172338.1
4932442K20Rik	ILMN_2725466	-0.137936	-2.00659	0.0621691	0.994982	-3.97445	-0.649594	-0.620914	-2.03786	-1.43114	7.74281	7.82633	7.93263	7.82967	7.66472	7.73535	8.02158	7.9108	4932442K20RIK				MEEBO	ILMN_220697	scl0003968.1_921	NM_178854.2	NA	30842802	NM_178854.2
Cops8	ILMN_1218868	0.121386	2.00648	0.0621815	0.994982	-3.97455	1.18523	3.9401	2.35863	1.31694	10.9658	11.0829	11.018	11.2349	11.1476	11.0902	11.0938	10.9923	COPS8				MEEBO	ILMN_221121	scl17665.8_37	NM_133805.2	NA	31981582	NM_133805.2
Cpne2	ILMN_2870487	0.162851	2.00634	0.0621978	0.994982	-3.97467	0.844672	0.648456	3.09614	1.22043	9.52533	9.51943	9.33545	9.49743	9.77187	9.56156	9.32016	9.51795	CPNE2	8	Mus musculus copine II (Cpne2), mRNA.	MGC37787; MGC30751	RefSeq	ILMN_208959	NM_153507.2	NM_153507.2	234577	25141333	NM_153507.2
Denr	ILMN_1227602	0.142807	2.00625	0.0622086	0.994982	-3.97476	1.5452	-0.0865187	2.15986	1.18056	8.45504	8.79167	8.61677	8.59745	8.86483	8.74826	8.74585	8.61332	DENR	5	Mus musculus density-regulated protein (Denr), mRNA.	1500003K04Rik	RefSeq	ILMN_216892	NM_026603.1	NM_026603.1	68184	13386091	NM_026603.1
Ppm1a	ILMN_1257193	-0.185124	-2.00533	0.0623161	0.994982	-3.97558	-4.28012	-0.736839	-5.80185	0.338415	10.4849	10.2054	10.4445	10.4558	10.0979	10.5317	10.6089	10.493	PPM1A	12	Mus musculus protein phosphatase 1A, magnesium dependent, alpha isoform (Ppm1a), mRNA.	MPPa-1; AU017636; AI427932; 2310003C21Rik; 2900017D14Rik; MMPa-2	RefSeq	ILMN_215586	NM_008910.2	NM_008910.2	19042	31560649	NM_008910.2
Yeats2	ILMN_2942588	-0.207052	-2.00381	0.0624935	0.994982	-3.97693	-1.13942	-2.48452	-3.69129	0.173454	8.59706	8.6357	8.81899	8.47971	8.33977	8.78795	8.80109	8.8542	YEATS2	16	Mus musculus YEATS domain containing 2 (Yeats2), mRNA. XM_900167 XM_911624 XM_914159 XM_923096 XM_923099	BC042768; mKIAA1197	RefSeq	ILMN_235652	NM_001033237.1	NM_001033237.1	208146	84794612	NM_001033237.1
Nfasc	ILMN_2620224	-0.135181	-2.00315	0.0625715	0.994982	-3.97753	-0.924587	-0.714023	-1.30366	-0.655669	7.6278	7.64827	7.69125	7.67991	7.5913	7.68868	7.89884	7.931	NFASC				MEEBO	ILMN_211865	scl0269116.1_30	NM_182716.2	NA	40286647	NM_182716.2
Vapb	ILMN_2506144	-0.240794	-2.00294	0.0625951	0.994982	-3.97771	-1.07512	-1.12203	-1.27741	-0.134101	7.98774	7.95257	8.13634	7.94005	7.89857	8.20373	8.22121	8.61281	VAPB				MEEBO	ILMN_186551	scl0056491.1_59	NM_019806.3	NA	34328447	NM_019806.3
2610300B10Rik	ILMN_2676726	0.112791	2.00281	0.0626112	0.994982	-3.97783	5.34179	9.93131	7.95483	2.2217	7.87944	7.95193	7.85078	8.03329	7.99825	7.89662	7.83744	7.86127	2610300B10RIK				RefSeq	ILMN_196407	XM_283661.2	XM_283661.2	NA	38073538	XM_283661.2
Loh12cr1	ILMN_2876124	0.161174	2.00179	0.0627305	0.994982	-3.97874	2.37219	-0.429038	7.09762	1.81645	8.02015	8.20338	8.00498	8.03704	8.48397	8.17038	8.12798	8.09696	LOH12CR1	6	Mus musculus loss of heterozygosity, 12, chromosomal region 1 homolog (human) (Loh12cr1), mRNA.	5830457J20Rik; AW124643	RefSeq	ILMN_223615	NM_026371.2	NM_026371.2	67774	27754072	NM_026371.2
Cpox	ILMN_2972755	0.144272	1.99996	0.0629461	0.994982	-3.98038	0.309597	1.56255	2.31558	1.36717	7.75689	7.65529	7.62435	7.78546	7.86369	7.76516	7.5038	7.60747	CPOX	16	Mus musculus coproporphyrinogen oxidase (Cpox), mRNA.	clone 560; HCP; Cpo; CPX	RefSeq	ILMN_215021	NM_007757.1	NM_007757.1	12892	6681006	NM_007757.1
Hnt	ILMN_2681195	-0.291533	-1.99996	0.0629464	0.994982	-3.98038	-2.65033	-1.47411	-3.17866	1.03181	9.05949	8.78999	9.24486	9.0087	8.69174	9.47467	9.3178	9.50907	HNT				MEEBO	ILMN_184137	scl0076119.1_273		NA	31982043	NM_172290
1300006N24Rik	ILMN_1216883	-0.19444	-1.99881	0.0630821	0.994982	-3.98141	-1.85254	-1.55927	-2.66339	0.350814	8.55873	8.41589	8.58904	8.45573	8.30572	8.71525	8.6618	8.86079	1300006N24RIK				MEEBO	ILMN_212887	scl0071766.1_324	NM_027911.2	NA	46048275	NM_027911.2
Nxf	ILMN_1251414	-0.168017	-1.99825	0.0631478	0.994982	-3.9819	-1.42781	0.435338	-1.23549	-3.33575	7.92115	7.62957	7.86447	7.85463	7.6528	7.3991	7.77917	7.6434	NXF				MEEBO	ILMN_209515	scl000439.1_33	NM_153553.1	NA	24233563	NM_153553.1
Anxa3	ILMN_1241171	-0.22956	-1.99698	0.0632991	0.994982	-3.98304	-1.50414	-3.71229	-1.81182	-1.07775	10.0136	9.90679	10.2349	9.65666	9.87194	9.9551	9.97933	10.0809	ANXA3	5	Mus musculus annexin A3 (Anxa3), mRNA.	Anx3	RefSeq	ILMN_221274	NM_013470.1	NM_013470.1	11745	7304886	NM_013470.1
Tmem65	ILMN_2987564	-0.126742	-1.99485	0.0635521	0.994982	-3.98494	-2.1724	-2.4928	-1.4121	-0.713087	11.1668	11.0087	11.1796	10.9848	11.0654	11.1176	11.0774	11.2597	TMEM65	15	Mus musculus transmembrane protein 65 (Tmem65), mRNA.	4930438D12Rik; 2610029O13Rik	RefSeq	ILMN_255403	NM_175212.4	NM_175212.4	74868	119360291	NM_175212.4
Dpm2	ILMN_2930095	0.153876	1.99307	0.0637635	0.994982	-3.98653	1.67675	0.953482	3.62448	0.736496	10.9614	11.0889	10.9918	11.0253	11.2604	11.0062	10.8117	11.0004	DPM2	2	Mus musculus dolichol-phosphate (beta-D) mannosyltransferase 2 (Dpm2), mRNA.	R75484; AW557993	RefSeq	ILMN_222033	NM_010073.2	NM_010073.2	13481	31560809	NM_010073.2
Rab6ip1	ILMN_2635232	-0.130929	-1.99062	0.0640566	0.994982	-3.98871	-3.17074	-4.71383	-4.11761	1.21714	12.3809	12.2919	12.4406	12.217	12.2459	12.505	12.4677	12.4943	RAB6IP1	7	Mus musculus Rab6 interacting protein 1 (Rab6ip1), mRNA.	AW496491; AJ245569; ORF37; mKIAA1091; 1500012B19Rik	RefSeq	ILMN_213254	NM_021494.1	NM_021494.1	19347	39930408	NM_021494.1
Fbxo7	ILMN_2612683	0.195262	1.98954	0.0641866	0.994982	-3.98968	3.1501	2.12508	3.16303	-0.903004	7.97083	8.26518	8.03143	8.15893	8.26652	7.84506	7.96216	7.79021	FBXO7				MEEBO	ILMN_211116	scl38604.10.1_9	NM_153195.1	NA	23397416	NM_153195.1
2610039E05Rik	ILMN_1229246	-0.168384	-1.98856	0.0643046	0.994982	-3.99056	0.0138682	-2.56944	-2.45377	-3.05781	10.5195	10.6149	10.6561	10.3992	10.4088	10.3584	10.5729	10.7063	2610039E05RIK	8	Mus musculus spermatogenesis associated 2-like (Spata2L), mRNA.	mKIAA4138; KIAA4138; 2610039E05Rik; AI648233	RefSeq	ILMN_217382	NM_030176.2	NM_030176.2	78779	27753957	NM_030176.2
Mysm1	ILMN_3119954	-0.250613	-1.98803	0.0643678	0.994982	-3.99102	-1.56472	-1.23324	-1.2585	-0.0308786	8.87448	8.70804	8.96321	8.78934	8.78314	9.08423	9.43338	9.09613	MYSM1	4	Mus musculus myb-like, SWIRM and MPN domains 1 (Mysm1), mRNA.	C130067A03Rik; C530050H10Rik; RP23-135A21.2	RefSeq	ILMN_210294	NM_177239.2	NM_177239.2	320713	50980310	NM_177239.2
Ndst1	ILMN_1221634	-0.222369	-1.98509	0.064723	0.994982	-3.99365	-0.923637	-1.24102	-0.59493	-1.93416	9.18783	9.21156	9.64177	9.15142	9.27385	9.02007	9.38596	9.33082	NDST1				MEEBO	ILMN_185854	scl51375.1_32		NA	42734443	NM_008306
Mlh3	ILMN_2971204	-0.145786	-1.98436	0.064811	0.994982	-3.9943	-2.71347	-2.29871	-1.52617	-0.691496	9.07887	8.94324	9.10901	8.9767	9.03901	9.10633	9.2148	9.24573	MLH3	12	Mus musculus mutL homolog 3 (E coli) (Mlh3), mRNA. XM_921016 XM_994145 XM_994168 XM_994183	MGC100285; BB126472; AV125803	RefSeq	ILMN_249247	NM_175337.1	NM_175337.1	217716	124249061	NM_175337.1
Tob2	ILMN_1228501	-0.17412	-1.98426	0.064823	0.994982	-3.99438	-1.02355	-0.712421	-3.06168	-0.199392	7.71224	7.77484	7.95129	7.8182	7.49077	7.88971	7.99084	8.01563	TOB2				MEEBO	ILMN_185832	scl0057259.2_60	NM_020507.2	NA	31543883	NM_020507.2
Osp94	ILMN_1230843	0.285802	1.98418	0.0648326	0.994982	-3.99445	0.872433	1.30498	1.78778	0.116018	7.72364	7.82655	7.90474	7.94772	8.08296	7.61467	7.30736	7.39295	OSP94				MEEBO	ILMN_194508	scl23243.20_160		NA	40254360	NM_011020
1110014D18Rik	ILMN_2807474	-0.166554	-1.98333	0.0649365	0.994982	-3.99522	-0.506592	-1.1535	-2.38042	-0.356348	9.37302	9.48897	9.51655	9.39095	9.20505	9.51174	9.69226	9.68109	1110014D18RIK	15	Mus musculus non-SMC element 2 homolog (MMS21, S. cerevisiae) (Nsmce2), mRNA.	AI661537; 1110014D18Rik	RefSeq	ILMN_220757	NM_026746.1	NM_026746.1	68501	21312037	NM_026746.1
Pkp2	ILMN_2665948	-0.187071	-1.98075	0.0652495	0.994982	-3.99751	-0.62852	-2.06854	-1.72879	-0.459685	10.1265	10.0669	9.96166	9.84638	9.89842	10.0928	10.2782	10.2865	PKP2	16	Mus musculus plakophilin 2 (Pkp2), mRNA.	1200008D14Rik; AA516617; 1200012P04Rik	RefSeq	ILMN_213446	NM_026163.1	NM_026163.1	67451	21312959	NM_026163.1
Pik3r1	ILMN_2473531	-0.239833	-1.98062	0.0652651	0.994982	-3.99762	-1.34832	-1.82321	-1.83833	0.320832	9.96935	9.94155	10.1401	9.84439	9.8413	10.283	10.3295	10.4307	PIK3R1				MEEBO	ILMN_190817	scl0018708.1_307		NA	33468920	NM_011085
Ganab	ILMN_1225535	-0.155461	-1.97852	0.0655213	0.994982	-3.99949	-2.53113	-0.340469	-3.17034	-0.270213	8.55398	8.43453	8.77571	8.65034	8.37156	8.65726	8.7422	8.66365	GANAB	19	Mus musculus alpha glucosidase 2 alpha neutral subunit (Ganab), mRNA.	GluII; G2an; MGC144012; MGC144011; AU042638; mKIAA0088	RefSeq	ILMN_218015	NM_008060.1	NM_008060.1	14376	6679890	NM_008060.1
Taf5	ILMN_1218205	-0.16688	-1.97848	0.0655272	0.994982	-3.99953	-0.676312	-0.343964	-1.16897	-1.24285	7.79007	7.91666	8.0107	7.9813	7.82084	7.80647	8.2256	8.16642	TAF5				MEEBO	ILMN_211685	scl000537.1_95	NM_177342.2	NA	31340945	NM_177342.2
Vldlr	ILMN_2796472	-0.236643	-1.97693	0.0657163	0.994982	-4.00091	-1.74778	-0.420177	-2.67995	0.0512557	10.4534	10.2889	10.742	10.5508	10.1049	10.6439	10.8569	10.4828	VLDLR	19	Mus musculus very low density lipoprotein receptor (Vldlr), mRNA.	AI451093; AA408956; AW047288	RefSeq	ILMN_188056	NM_013703.1	NM_013703.1	22359	7305628	NM_013703.1
1700023M09Rik	ILMN_2592313	0.131745	1.97686	0.0657253	0.994982	-4.00097	4.10882	2.90117	1.46913	2.21281	11.5786	11.7518	11.6028	11.6922	11.6217	11.6583	11.5001	11.5154	1700023M09RIK	7	Mus musculus presenilin enhancer 2 homolog (C. elegans) (Psenen), mRNA.	MGC102026; 1700023M09Rik	RefSeq	ILMN_209078	NM_025498.2	NM_025498.2	66340	31981294	NM_025498.2
Mcf2l	ILMN_2629329	-0.220391	-1.97622	0.0658034	0.994982	-4.00154	-1.04587	-0.98361	-1.57995	-0.169987	7.63286	7.73602	8.13271	7.75055	7.61145	7.94033	8.06122	8.09312	MCF2L	8	Mus musculus mcf.2 transforming sequence-like (Mcf2l), mRNA.	mKIAA0362; Ost; C130040G20Rik; Ost gamma; Dbs	RefSeq	ILMN_212699	NM_178076.2	NM_178076.2	17207	46849759	NM_178076.2
Fpgs	ILMN_2747070	-0.176808	-1.97495	0.0659597	0.994982	-4.00267	-1.59954	-1.08711	-1.0441	-0.0375441	7.43303	7.24784	7.34645	7.34402	7.35209	7.541	7.67736	7.73535	FPGS	2	Mus musculus folylpolyglutamyl synthetase (Fpgs), mRNA.	AA408187	RefSeq	ILMN_221380	NM_010236.1	NM_010236.1	14287	33469106	NM_010236.1
2700083E18Rik	ILMN_3072957	-0.192916	-1.97461	0.066002	0.994982	-4.00297	-1.96546	-2.05833	-3.89562	-4.35661	7.56974	7.46875	7.51692	7.46292	7.34743	7.31845	7.62049	7.66207	2700083E18RIK	3	Mus musculus mex3 homolog A (C. elegans) (Mex3a), mRNA.	Rkhd4; Gm411; AA387377; 2700083E18Rik	RefSeq	ILMN_249418	NM_001029890.1	NM_001029890.1	72640	71274133	NM_001029890.1
Ndufb10	ILMN_2900216	0.594248	1.97306	0.066193	0.994982	-4.00435	1.9373	1.59343	3.28599	-0.600143	9.13854	9.47851	8.9767	9.34702	9.9942	8.50828	8.32773	8.50805	NDUFB10	17	Mus musculus NADH dehydrogenase (ubiquinone) 1 beta subcomplex, 10 (Ndufb10), mRNA.	PDSW; 0610011B04Rik; 22kDa	RefSeq	ILMN_256266	NM_026684.1	NM_026684.1	68342	58037108	NM_026684.1
5730449L18Rik	ILMN_2616000	0.146251	1.97306	0.0661933	0.994982	-4.00435	1.57329	1.42019	1.78716	0.263822	10.6392	10.6677	10.4969	10.65	10.6925	10.5159	10.44	10.365	5730449L18RIK	1	Mus musculus RIKEN cDNA 5730449L18 gene (5730449L18Rik), mRNA.	AL023077	RefSeq	ILMN_208831	NM_025677.1	NM_025677.1	66637	13385137	NM_025677.1
B230374F23Rik	ILMN_2655058	-0.197627	-1.97089	0.0664617	0.994982	-4.00628	-3.45845	-0.0133751	-2.03012	0.0342569	7.93331	7.57773	8.04221	8.07581	7.78424	8.0827	8.27816	8.05732	B230374F23RIK				MEEBO	ILMN_215059	scl41573.28.1_3	NM_177059.2	NA	31342708	NM_177059.2
6030411F23Rik	ILMN_1259610	-0.154053	-1.97039	0.0665229	0.994982	-4.00672	-1.52902	-1.21715	-1.06998	-0.257824	7.93984	7.83871	7.94277	7.88589	7.90815	8.03099	8.23326	8.16408	6030411F23RIK	9	Mus musculus CD276 antigen (Cd276), mRNA.	AU016588; B7h3; B7RP-2; 6030411F23Rik	RefSeq	ILMN_212789	NM_133983.2	NM_133983.2	102657	42475971	NM_133983.2
Gprc5b	ILMN_2974506	-0.146029	-1.96993	0.0665805	0.994982	-4.00713	-2.48822	-0.351055	-1.25848	-1.18775	9.12164	8.7019	8.8529	8.93808	8.8378	8.84562	8.95954	8.97343	GPRC5B	7	Mus musculus G protein-coupled receptor, family C, group 5, member B (Gprc5b), mRNA.	AW125761; Raig2	RefSeq	ILMN_211032	NM_022420.1	NM_022420.1	64297	23956117	NM_022420.1
D5Ertd585e	ILMN_2916686	-0.137116	-1.96624	0.0670397	0.994982	-4.01041	-1.07335	-1.09403	-2.33617	-0.364718	9.91707	9.82999	9.80612	9.82766	9.68772	9.90982	10.038	10.0425	D5ERTD585E	5	Mus musculus DNA segment, Chr 5, ERATO Doi 585, expressed (D5Ertd585e), mRNA.	AI661024; 1110001J12Rik	RefSeq	ILMN_213195	NM_027922.1	NM_027922.1	71782	40789238	NM_027922.1
Ccbl1	ILMN_2623735	-0.144066	-1.96611	0.0670553	0.994982	-4.01052	-1.18135	-3.03603	-4.14754	0.130713	8.73197	8.67126	8.67088	8.54146	8.46368	8.76309	8.83643	8.77647	CCBL1	2	Mus musculus cysteine conjugate-beta lyase 1 (Ccbl1), mRNA.	KatI; 2010009K05Rik; Kat1; AI182306; Gtk	RefSeq	ILMN_212186	NM_172404.2	NM_172404.2	70266	31982062	NM_172404.2
BC049806	ILMN_2591592	-0.191359	-1.96594	0.0670772	0.994982	-4.01067	-1.50534	-0.691407	-2.46123	0.0748249	7.70261	7.60622	7.80788	7.74216	7.44658	7.87012	8.09456	7.82547	BC049806	1	Mus musculus cDNA sequence BC049806 (BC049806), mRNA.	D630010C10	RefSeq	ILMN_209000	NM_172513.2	NM_172513.2	213056	46358375	NM_172513.2
Ogt	ILMN_1247078	-0.221547	-1.96454	0.0672521	0.994982	-4.01191	-1.94996	-0.0778285	-2.40991	-0.667535	9.13827	8.78404	9.32082	9.10901	8.7042	9.00665	9.13364	8.89735	OGT	X	Mus musculus O-linked N-acetylglucosamine (GlcNAc) transferase (UDP-N-acetylglucosamine:polypeptide-N-acetylglucosaminyl transferase) (Ogt), mRNA.	1110038P24Rik; AI115525; 4831420N21Rik	RefSeq	ILMN_211022	NM_139144.2	NM_139144.2	108155	46909606	NM_139144.2
Mgat4b	ILMN_2609073	-0.173934	-1.96441	0.0672679	0.994982	-4.01202	-4.28593	-2.16376	-3.1645	0.333566	10.1884	9.97329	10.3076	10.1324	10.0574	10.3196	10.3644	10.3178	MGAT4B	11	Mus musculus mannoside acetylglucosaminyltransferase 4, isoenzyme B (Mgat4b), mRNA.	AA407995	RefSeq	ILMN_210776	NM_145926.2	NM_145926.2	103534	33239191	NM_145926.2
Foxred1	ILMN_2756957	0.158809	1.96344	0.0673899	0.994982	-4.01289	1.12529	1.79394	0.987958	1.33502	7.79499	8.01711	8.05458	8.09814	8.00047	8.04253	7.80064	7.8728	FOXRED1	9	Mus musculus FAD-dependent oxidoreductase domain containing 1 (Foxred1), mRNA.	MGC38853; BC024806	RefSeq	ILMN_215419	NM_172291.1	NM_172291.1	235169	26986604	NM_172291.1
Ak1	ILMN_2667805	0.300076	1.96325	0.0674134	0.994982	-4.01305	1.35854	0.723823	1.20163	0.376784	10.329	10.4703	10.2871	10.2622	10.4189	10.1484	9.76271	9.72069	AK1				MEEBO	ILMN_189166	scl21055.9_383		NA	10946935	NM_021515
Hist1h2bn	ILMN_1257520	0.216763	1.96287	0.0674616	0.994982	-4.01339	1.04015	2.28749	2.33268	-0.238525	9.25653	9.63135	9.55909	9.83083	9.83805	9.42687	9.4277	9.61672	HIST1H2BN	13	Mus musculus histone cluster 1, H2bn (Hist1h2bn), mRNA.		RefSeq	ILMN_222103	NM_178201.1	NM_178201.1	319187	30061394	NM_178201.1
6530401D17Rik	ILMN_2609182	0.185191	1.96185	0.0675894	0.994982	-4.0143	0.845425	2.27715	1.81156	-0.126959	11.7057	11.7855	11.8406	12.0061	11.9344	11.6357	11.5944	11.4802	6530401D17RIK	X	Mus musculus RIKEN cDNA 2900062L11 gene (2900062L11Rik), mRNA.		RefSeq	ILMN_210788	NM_029823.1	NM_029823.1	76976	21624630	NM_029823.1
Zbtb9	ILMN_2877464	-0.126503	-1.96137	0.0676506	0.994982	-4.01473	-2.24045	-0.110761	-2.51078	-1.17584	7.72185	7.59281	7.74028	7.77129	7.57015	7.68203	7.7556	7.90457	ZBTB9	17	Mus musculus zinc finger and BTB domain containing 9 (Zbtb9), mRNA.	3930402F13Rik	RefSeq	ILMN_225480	NM_001005916.2	NM_001005916.2	474156	54607173	NM_001005916.2
Aif1	ILMN_2804487	0.16902	1.96103	0.0676929	0.994982	-4.01502	8.07282	1.53496	6.26535	-0.787555	8.36335	8.70703	8.29983	8.41402	8.62602	8.30994	8.31849	8.39927	AIF1	17	Mus musculus allograft inflammatory factor 1 (Aif1), mRNA.	G1; AIF-1; D17H6S50E; AI607846; Iba1	RefSeq	ILMN_215740	NM_019467.2	NM_019467.2	11629	31980923	NM_019467.2
Sema4b	ILMN_1226447	-0.165206	-1.96025	0.0677917	0.994982	-4.01572	-0.878153	-2.0859	-2.20949	0.342537	9.95346	9.97834	10.0119	9.81313	9.79623	10.1453	10.1942	10.2343	SEMA4B				MEEBO	ILMN_217175	scl32481.15_623	NM_013659.1	NA	33859665	NM_013659.1
Nfasc	ILMN_2620223	-0.144953	-1.96023	0.0677942	0.994982	-4.01574	-0.933179	-0.871633	-1.88497	-0.357481	7.62642	7.63792	7.78862	7.64674	7.50157	7.72039	7.70923	7.96216	NFASC				MEEBO	ILMN_211865	scl0269116.1_30	NM_182716.2	NA	40286647	NM_182716.2
Laptm4b	ILMN_2754074	0.297534	1.95877	0.0679785	0.994982	-4.01703	1.58203	2.36997	1.54546	-0.892407	7.6481	7.76878	7.50796	7.97241	7.75933	7.12928	7.13036	7.15324	LAPTM4B				MEEBO	ILMN_214062	scl00114128.1_62	NM_033521.2	NA	31543109	NM_033521.2
Lmcd1	ILMN_1247343	-0.14531	-1.95554	0.0683876	0.994982	-4.01989	-2.09793	-1.9512	-1.22155	0.0346064	7.76047	7.60774	7.74648	7.62403	7.70503	7.84447	7.98473	7.87083	LMCD1	6	Mus musculus LIM and cysteine-rich domains 1 (Lmcd1), mRNA.	MGC29184; AW455500; dyxin; AW553074	RefSeq	ILMN_212658	NM_144799.1	NM_144799.1	30937	21450156	NM_144799.1
Gss	ILMN_2818895	-0.174778	-1.95538	0.0684077	0.994982	-4.02003	-0.300926	-1.00052	-1.3784	-0.663107	7.68203	7.851	7.85491	7.7047	7.62567	7.77526	8.18514	7.93367	GSS	2	Mus musculus glutathione synthetase (Gss), mRNA.	GS-A/GS-B; AI314904	RefSeq	ILMN_216155	NM_008180.1	NM_008180.1	14854	6680116	NM_008180.1
Bin1	ILMN_2946466	-0.130991	-1.95388	0.0685986	0.994982	-4.02135	-2.13188	-0.895488	-3.3425	-0.546608	12.1242	11.9333	12.1876	12.027	11.8416	12.0534	12.046	12.0216	BIN1	18	Mus musculus bridging integrator 1 (Bin1), mRNA.	BRAMP-2; Amphl; SH3P9; ALP-1	RefSeq	ILMN_239393	NM_009668.1	NM_009668.1	30948	6753049	NM_009668.1
Cacng7	ILMN_2599327	-0.193278	-1.95376	0.0686149	0.994982	-4.02147	-2.3922	-2.15016	-3.0449	1.1425	7.63276	7.52124	7.88042	7.55027	7.44294	7.94526	7.82945	7.8902	CACNG7				MEEBO	ILMN_209800	scl081904.2_65		NA	21687183	NM_133189
Crim2	ILMN_2907964	-0.130918	-1.95344	0.0686548	0.994982	-4.02174	-3.01134	-3.97433	-3.01369	-1.60335	7.49256	7.40647	7.58291	7.363	7.40636	7.47001	7.51585	7.57819	CRIM2	6	Mus musculus cysteine rich BMP regulator 2 (chordin like) (Crim2), mRNA.	KCP; AW060220; Gm793	RefSeq	ILMN_253999	NM_001029985.1	NM_001029985.1	333088	71725380	NM_001029985.1
Slc5a6	ILMN_1225056	0.180196	1.95263	0.0687585	0.994982	-4.02246	1.32831	0.126548	1.59127	0.935498	10.311	10.3767	10.2455	10.1592	10.4243	10.3056	9.90624	10.0822	SLC5A6				MEEBO	ILMN_220157	scl26744.20.688_4	NM_177870.2	NA	31342803	NM_177870.2
Unc119	ILMN_2464999	-0.117671	-1.94747	0.0694205	0.994982	-4.02702	-2.73467	-2.4737	-1.93738	-4.53058	8.03542	7.92211	8.00564	7.93263	7.95425	7.84971	8.08816	8.00015	UNC119	11	Mus musculus unc-119 homolog (C. elegans) (Unc119), mRNA. XM_001004318	HRG4; Unc119h; MRG4	RefSeq	ILMN_189856	NM_011676.2	NM_011676.2	22248	31981438	NM_011676.2
Rasa2	ILMN_2715328	-0.155779	-1.94589	0.0696253	0.994982	-4.02843	-4.05932	-1.54468	-0.922676	-2.01088	8.74926	8.54358	8.8888	8.72711	8.77251	8.69308	8.90816	8.81318	RASA2				MEEBO	ILMN_185584	scl35487.23_610		NA	16716600	NM_053268
Drctnnb1a	ILMN_2771087	-0.211819	-1.94537	0.0696916	0.994982	-4.02888	-0.599344	-0.87505	-1.25733	-0.433303	8.94733	9.13454	9.3183	9.06073	8.95839	9.17899	9.31398	9.60031	DRCTNNB1A				MEEBO	ILMN_223889	scl084652.1_47		NA	16716376	NM_053090
Camk2a	ILMN_2677393	-0.247906	-1.94534	0.069696	0.994982	-4.02891	-3.04413	-0.938861	-4.39753	0.0108	11.9399	11.6799	11.9384	11.9293	11.5195	12.0418	12.1643	12.1195	CAMK2A	18	Mus musculus calcium/calmodulin-dependent protein kinase II alpha (Camk2a), transcript variant 2, mRNA.	R74975; CaMKII; mKIAA0968	RefSeq	ILMN_209509	NM_177407.2	NM_177407.2	12322	31341538	NM_177407.2
Igf2r	ILMN_2931095	-0.223314	-1.94329	0.0699614	0.994982	-4.03072	-1.81971	-1.11617	-1.27127	-0.379139	8.67636	8.43027	8.60637	8.56729	8.53708	8.71084	8.80719	9.04882	IGF2R	17	Mus musculus insulin-like growth factor 2 receptor (Igf2r), mRNA.	CD222; AI661837; CI-MPR; M6P/IGF2R; Mpr300	RefSeq	ILMN_208763	NM_010515.1	NM_010515.1	16004	23956053	NM_010515.1
Scrn1	ILMN_2871545	-0.128391	-1.94302	0.0699961	0.994982	-4.03095	-0.523034	-1.33494	-1.18259	-0.909138	7.32654	7.36395	7.53911	7.25838	7.27819	7.31375	7.54968	7.31251	SCRN1	6	Mus musculus secernin 1 (Scrn1), mRNA.	AI852905; SES1; mKIAA0193; KIAA0193; 6330535A03Rik; 2810019K23Rik	RefSeq	ILMN_224946	NM_027268.1	NM_027268.1	69938	38044103	NM_027268.1
Slc23a3	ILMN_1218441	-0.116237	-1.9426	0.0700511	0.994982	-4.03133	-0.829869	-1.43397	-1.322	-3.03615	7.47353	7.44923	7.59622	7.40681	7.41468	7.29432	7.43395	7.52629	SLC23A3				MEEBO	ILMN_219791	scl022626.1_322	NM_194333.2	NA	42716313	NM_194333.2
Acot7	ILMN_2606180	0.139168	1.94245	0.0700708	0.994982	-4.03146	1.01459	2.25796	2.70655	-0.0185271	11.9429	12.0349	12.0278	12.151	12.1929	11.9384	11.8101	11.9799	ACOT7	4	Mus musculus acyl-CoA thioesterase 7 (Acot7), mRNA.	LACH1; AU015130; AU042212; ACH1; 2410041A17Rik; ACT; CTE-II; Bach; AW557066	RefSeq	ILMN_210493	NM_133348.1	NM_133348.1	70025	19923051	NM_133348.1
Ppp4c	ILMN_1237696	-0.165199	-1.94205	0.0701228	0.994982	-4.03182	-2.81118	-2.44986	-1.94351	0.117884	10.3068	10.0119	10.3414	10.0456	10.0928	10.285	10.136	10.3118	PPP4C				MEEBO	ILMN_214961	scl30672.9.1_29	NM_019674.2	NA	31981014	NM_019674.2
Trim9	ILMN_1246118	-0.164291	-1.94148	0.0701964	0.994982	-4.03231	-0.763668	-0.631332	-1.51161	-0.536237	7.66246	7.77202	7.99854	7.79728	7.62926	7.81543	8.1108	7.89936	TRIM9	12	Mus musculus tripartite motif protein 9 (Trim9), mRNA.	C030048G07Rik; AI835002; mKIAA0282	RefSeq	ILMN_188426	NM_053167.1	NM_053167.1	94090	39930486	NM_053167.1
Rpl27a	ILMN_2882059	0.221409	1.94077	0.0702893	0.994982	-4.03294	2.23336	2.86497	2.52558	0.255466	11.5084	11.6614	11.4948	11.7324	11.6943	11.4391	11.3671	11.2714	RPL27A	7	Mus musculus ribosomal protein L27a (Rpl27a), mRNA.	L27A; MGC66730; MGC107695	RefSeq	ILMN_213839	NM_011975.3	NM_011975.3	26451	118601006	NM_011975.3
Dnaic1	ILMN_2744879	0.176873	1.9407	0.0702984	0.994982	-4.03301	2.25124	0.53248	0.826116	1.69433	8.37784	8.71505	8.26949	8.4858	8.52496	8.64077	8.42133	8.59044	DNAIC1	4	Mus musculus dynein, axonemal, intermediate chain 1 (Dnaic1), mRNA.	BB124644; 1110066F04Rik	RefSeq	ILMN_218370	NM_175138.2	NM_175138.2	68922	31341046	NM_175138.2
Pgcp	ILMN_2710121	0.24548	1.94059	0.0703131	0.994982	-4.03311	1.41173	0.824499	1.38672	0.0278267	8.1856	8.28089	8.06445	8.12295	8.27417	7.90868	7.74546	7.60926	PGCP				MEEBO	ILMN_219532	scl054381.6_56	NM_176073.2	NA	31341788	NM_176073.2
Vwf	ILMN_2519673	-0.247928	-1.93986	0.0704082	0.994982	-4.03375	-1.07039	-1.7649	-1.48031	-0.614501	8.67425	8.47008	8.97281	8.33037	8.38762	8.56178	8.56295	8.53155	VWF				MEEBO	ILMN_195886	scl29492.60.1_120	NM_011708.2	NA	33186907	NM_011708.2
Btbd3	ILMN_2599955	-0.286931	-1.93956	0.0704475	0.994982	-4.03401	-2.50991	-0.734011	-3.14234	0.728463	9.64735	9.30889	9.64582	9.66914	9.1806	9.96582	10.0436	9.93535	BTBD3				MEEBO	ILMN_209090	scl0003393.1_155	NM_145534.1	NA	21704051	NM_145534.1
Ubxd1	ILMN_2876575	0.159432	1.93865	0.0705657	0.994982	-4.03481	0.671358	2.04548	2.55976	0.849183	9.82999	9.77402	9.68631	9.91707	9.97061	9.79253	9.57758	9.72261	UBXD1	17	Mus musculus UBX domain containing 1 (Ubxd1), mRNA.	Ubxdc2; AU040909; 2210415J11Rik; 1200008L11Rik	RefSeq	ILMN_192302	NM_024432.2	NM_024432.2	66530	31981252	NM_024432.2
Atp5g2	ILMN_2691528	0.16011	1.93839	0.0706003	0.994982	-4.03505	12.4295	-1.70427	3.51979	3.65597	10.2782	10.7507	10.2721	10.2451	10.432	10.4368	10.3358	10.3381	ATP5G2	15	Mus musculus ATP synthase, H+ transporting, mitochondrial F0 complex, subunit c (subunit 9), isoform 2 (Atp5g2), mRNA.	MGC118044; 1810041M08Rik	RefSeq	ILMN_218092	NM_026468.1	NM_026468.1	67942	13385959	NM_026468.1
0610012D14Rik	ILMN_2848071	0.144412	1.93265	0.071355	0.994982	-4.04011	2.19248	0.981644	0.0618016	2.71295	7.46504	7.76197	7.47608	7.6444	7.55508	7.81251	7.66981	7.58538	0610012D14RIK	7	Mus musculus RIKEN cDNA 0610012D14 gene (0610012D14Rik), mRNA.		RefSeq	ILMN_213393	NM_026690.1	NM_026690.1	68352	21312001	NM_026690.1
Znhit4	ILMN_2915166	0.113665	1.9313	0.0715333	0.994982	-4.04129	9.74426	1.02954	10.3143	20.0445	8.84032	8.94564	8.82411	8.84931	8.95194	9.05949	8.85087	8.83643	ZNHIT4	6	Mus musculus zinc finger, HIT type 4 (Znhit4), mRNA.	HMG1YL4; 2510009I23Rik; Papa1; Hmga1l4	RefSeq	ILMN_220765	NM_023547.1	NM_023547.1	70020	12963728	NM_023547.1
Ube2q	ILMN_1247833	0.231118	1.9312	0.0715461	0.994982	-4.04138	1.60573	1.9023	8.08528	1.07472	9.25155	9.39126	9.33287	9.4129	9.86411	9.35251	9.33129	9.1806	UBE2Q	3	Mus musculus ubiquitin-conjugating enzyme E2Q (putative) 1 (Ube2q1), mRNA.	AI854014; PRO3094; Ube2q; 1110002C01Rik; NICE-5; 2310012M18Rik	RefSeq	ILMN_191561	NM_027315.2	NM_027315.2	70093	31541871	NM_027315.2
Glg1	ILMN_1253692	-0.252915	-1.92975	0.0717378	0.994982	-4.04265	-1.78915	-1.19155	-6.09113	-0.791507	11.857	11.7803	11.9059	11.8416	11.3391	11.8827	12.0863	12.0061	GLG1				MEEBO	ILMN_186566	scl34321.28_401		NA	6677904	NM_009149
Slc7a7	ILMN_2723826	0.130002	1.92937	0.0717893	0.994982	-4.04299	1.75777	0.60066	1.42106	0.358483	7.26512	7.46828	7.39223	7.32287	7.42596	7.29243	7.08589	7.24629	SLC7A7				MEEBO	ILMN_217989	scl45570.19.1_16	NM_011405.1	NA	7106414	NM_011405.1
Letm1	ILMN_2755152	-0.15945	-1.92892	0.0718492	0.994982	-4.04339	-0.897447	-1.8552	-1.58444	-0.969583	9.6591	9.72992	9.90796	9.61481	9.64735	9.72125	9.90931	9.87476	LETM1	5	Mus musculus leucine zipper-EF-hand containing transmembrane protein 1 (Letm1), mRNA.		RefSeq	ILMN_211496	NM_019694.1	NM_019694.1	56384	9789996	NM_019694.1
Gata2	ILMN_2612283	-0.175265	-1.92858	0.0718933	0.994982	-4.04368	-0.11063	-1.28964	-1.22249	-0.682012	8.06094	8.0782	8.306	7.82809	7.84233	7.95699	8.21762	7.82212	GATA2	6	Mus musculus GATA binding protein 2 (Gata2), mRNA.	MGC129339; Gata-2	RefSeq	ILMN_211079	NM_008090.3	NM_008090.3	14461	31982350	NM_008090.3
Mmrn2	ILMN_2761918	-0.141302	-1.92836	0.0719235	0.994982	-4.04388	-1.4459	-1.64186	-3.76476	-0.844028	7.53307	7.50075	7.65546	7.48636	7.33046	7.54495	7.68303	7.55617	MMRN2				MEEBO	ILMN_193104	scl46452.7_29		NA	37620146	NM_153127
1110032E23Rik	ILMN_1235811	0.128711	1.92809	0.0719592	0.994982	-4.04412	0.818893	1.33721	1.54885	1.55662	7.58433	7.65189	7.60547	7.70261	7.72331	7.72408	7.66342	7.43382	1110032E23RIK				MEEBO	ILMN_187154	scl23069.5_206		NA	18875327	NM_133187
Hspa5bp1	ILMN_2750588	0.200733	1.92684	0.0721257	0.994982	-4.04522	0.291998	1.34296	2.67229	0.787975	11.7673	11.9799	12.1433	12.1455	12.355	12.058	11.8809	11.9439	HSPA5BP1				MEEBO	ILMN_222505	scl52742.10_14	NM_133804.1	NA	19527019	NM_133804.1
Sgcb	ILMN_1222716	-0.169543	-1.92673	0.0721406	0.994982	-4.04531	-2.9307	-0.548713	-3.70236	-2.25232	10.4859	10.2311	10.3478	10.4023	10.1756	10.2799	10.5085	10.425	SGCB				MEEBO	ILMN_209284	scl0024051.1_11	NM_011890.2	NA	31543692	NM_011890.2
Ank2	ILMN_2718030	-0.22706	-1.92477	0.0724021	0.994982	-4.04704	-5.00611	-0.632713	-11.3378	-0.91844	11.2681	11.064	11.3367	11.2859	10.7426	11.2714	11.3805	11.2868	ANK2				MEEBO	ILMN_186695	scl21538.56_207		NA	31340967	NM_178655
Prkd2	ILMN_2870320	-0.173922	-1.92407	0.0724963	0.994982	-4.04765	-0.485583	-3.15922	-3.08498	-0.677593	8.63122	8.61871	8.69956	8.36761	8.37458	8.60068	8.55342	8.77307	PRKD2	7	Mus musculus protein kinase D2 (Prkd2), mRNA.	AI325941; PKD2	RefSeq	ILMN_211767	NM_178900.2	NM_178900.2	101540	31343612	NM_178900.2
Stk19	ILMN_2649355	-0.124967	-1.92332	0.072596	0.994982	-4.04831	0.368601	-2.73524	-1.42071	-2.41157	9.10735	9.24788	9.2148	8.9976	9.1036	9.0237	9.25653	9.29396	STK19				MEEBO	ILMN_214568	scl0001697.1_9	NM_019442.2	NA	31980898	NM_019442.2
1810044O22Rik	ILMN_2720180	-0.121214	-1.92309	0.0726268	0.994982	-4.04851	-3.58409	-3.1746	0.0102173	-3.05088	12.759	12.5129	12.6495	12.5331	12.6907	12.5392	12.6595	12.6927	1810044O22RIK	8	Mus musculus cytochrome b5 type B (Cyb5b), mRNA.	Cyb5m; AU015618; 1810044O22Rik	RefSeq	ILMN_220289	NM_025558.2	NM_025558.2	66427	31542437	NM_025558.2
Mrpl16	ILMN_2611648	0.245327	1.92292	0.0726497	0.994982	-4.04866	3.01318	0.0141768	4.0366	-0.0988191	9.3896	9.7554	9.28724	9.33287	9.89959	9.31695	9.48777	9.15889	MRPL16				MEEBO	ILMN_211019	scl53353.3_239	NM_025606.2	NA	19424351	NM_025606.2
Them2	ILMN_2961626	0.188001	1.92263	0.0726889	0.994982	-4.04892	1.94305	0.867057	4.26231	0.115888	12.6533	12.7676	12.6378	12.655	13.0102	12.5764	12.5392	12.4269	THEM2	13	Mus musculus thioesterase superfamily member 2 (Them2), mRNA.	RP23-92G13.5; 0610006O17Rik	RefSeq	ILMN_210312	NM_025790.1	NM_025790.1	66834	13385259	NM_025790.1
Decr2	ILMN_2705848	-0.158076	-1.92262	0.0726898	0.994982	-4.04892	-1.06684	-0.310576	-2.74442	-0.493636	7.62041	7.66246	7.79499	7.76607	7.43264	7.74099	7.89662	7.92243	DECR2				MEEBO	ILMN_215174	scl50155.9_2	NM_011933.1	NA	6753621	NM_011933.1
Rps20	ILMN_1253910	0.108559	1.92236	0.0727249	0.994982	-4.04915	2.56167	1.41394	2.56167	0.0557021	14.5485	14.6355	14.4187	14.5599	14.6355	14.4704	14.4914	14.4084	RPS20				MEEBO	ILMN_191779	scl24587.3_163		NA	37693517	NM_026147
Cacnb3	ILMN_3153753	-0.12734	-1.92214	0.0727543	0.994982	-4.04934	-1.55161	-2.42925	-0.275579	-0.747651	11.2057	11.1682	11.4398	11.0788	11.2981	11.25	11.2868	11.3722	CACNB3	15			MEEBO	ILMN_212429	scl47549.21.1_17	NM_007581.1	NA	6680823	NM_007581.1
Ube2e3	ILMN_2512043	-0.180937	-1.92056	0.0729678	0.994982	-4.05074	-3.67891	-1.43147	-4.52044	0.931926	10.0442	9.84339	10.1901	10.0304	9.77337	10.227	10.1273	10.2363	UBE2E3	2	Mus musculus ubiquitin-conjugating enzyme E2E 3, UBC4/5 homolog (yeast) (Ube2e3), mRNA.	Ubce4; ubcM2	RefSeq	ILMN_185102	NM_009454.2	NM_009454.2	22193	31981935	NM_009454.2
Rfxank	ILMN_3125181	-0.139395	-1.91905	0.0731711	0.994982	-4.05206	-3.98923	-1.98782	-1.81915	0.436982	7.45483	7.22586	7.52109	7.3775	7.39028	7.56122	7.50278	7.63375	RFXANK	8	Mus musculus regulatory factor X-associated ankyrin-containing protein (Rfxank), transcript variant 2, mRNA.	Tvl1	RefSeq	ILMN_228492	NM_001025589.1	NM_001025589.1	19727	70980522	NM_001025589.1
3200001I04Rik	ILMN_2524189	-0.122409	-1.91689	0.0734639	0.994982	-4.05396	-1.83216	-1.50572	-2.60097	-0.556482	8.05604	7.96377	8.21346	7.98838	7.90582	8.05994	8.08201	8.05604	3200001I04RIK				RefSeq	ILMN_196439	XM_127898.4	XM_127898.4	NA	38076678	XM_127898.4
Tacstd2	ILMN_1231513	0.145732	1.91656	0.0735089	0.994982	-4.05425	0.665329	1.15052	1.56309	0.985194	7.38373	7.2793	7.14107	7.34411	7.39922	7.32203	7.07743	7.1595	TACSTD2				MEEBO	ILMN_218291	scl28929.1_28	NM_020047.2	NA	31560358	NM_020047.2
Gria2	ILMN_3122922	-0.227724	-1.91515	0.0737002	0.994982	-4.05549	-1.27723	-0.958908	-2.63913	0.521258	11.0214	11.038	11.3513	11.1046	10.7531	11.4143	11.525	11.3231	GRIA2	3	Mus musculus glutamate receptor, ionotropic, AMPA2 (alpha 2) (Gria2), transcript variant 1, mRNA.	GluR-B; Glur-2; Glur2	RefSeq	ILMN_224678	NM_001039195.1	NM_001039195.1	14800	85861219	NM_001039195.1
1810021J13Rik	ILMN_2639402	0.214774	1.9137	0.0738968	0.994982	-4.05675	2.68774	1.17597	3.36002	-0.254711	8.37554	8.64751	8.45214	8.46115	8.73039	8.28479	8.17104	8.26602	1810021J13RIK	9	Mus musculus RIKEN cDNA 1810021J13 gene (1810021J13Rik), mRNA.	AV004931	RefSeq	ILMN_213664	NM_025464.2	NM_025464.2	66279	31981293	NM_025464.2
Sec22c	ILMN_2798964	0.105863	1.91363	0.0739061	0.994982	-4.05681	1.35482	3.63535	3.90988	2.35844	7.61402	7.71224	7.65583	7.79802	7.80834	7.74999	7.67045	7.70483	SEC22C	9	Mus musculus SEC22 vesicle trafficking protein-like C (S. cerevisiae) (Sec22c), mRNA.	Sec22l3; 5930407I15Rik; C530046H07; 4932412K21	RefSeq	ILMN_247289	NM_178677.2	NM_178677.2	215474	31341027	NM_178677.2
Ccm2	ILMN_2719834	-0.173249	-1.91332	0.0739487	0.994982	-4.05709	-0.724364	-3.35201	-0.593091	-1.34799	8.31882	8.39838	8.48829	8.09577	8.4135	8.32656	8.5817	8.53839	CCM2				MEEBO	ILMN_220256	scl41854.11.8_46	NM_146014.1	NA	22122480	NM_146014.1
Epha6	ILMN_1237726	0.151965	1.912	0.0741299	0.994982	-4.05825	2.19634	2.66799	2.33395	-0.784705	7.59591	7.70639	7.47262	7.75109	7.71943	7.42385	7.5463	7.37807	EPHA6	16	Mus musculus Eph receptor A6 (Epha6), mRNA.	Hek12; Ehk2; m-ehk2	RefSeq	ILMN_222102	NM_007938.1	NM_007938.1	13840	6679660	NM_007938.1
Selenbp2	ILMN_2939652	0.159112	1.91193	0.0741385	0.994982	-4.0583	1.30239	-0.618351	2.72134	4.06888	7.28628	7.50988	7.3801	7.34633	7.63071	7.74546	7.46045	7.4691	SELENBP2	3	Mus musculus selenium binding protein 2 (Selenbp2), mRNA.	AP56; Lpsb2	RefSeq	ILMN_227312	NM_019414.2	NM_019414.2	20342	118130755	NM_019414.2
Rdh7	ILMN_2871249	-0.151211	-1.91181	0.0741547	0.994982	-4.05841	-0.895202	-1.40235	-0.957117	-0.742462	7.4155	7.28612	7.25383	7.20938	7.27675	7.30923	7.62121	7.39579	RDH7	10	Mus musculus retinol dehydrogenase 7 (Rdh7), mRNA.	CRAD2; AI194929	RefSeq	ILMN_221211	NM_017473.1	NM_017473.1	54150	8567341	NM_017473.1
Pcmt1	ILMN_2717374	0.154139	1.91106	0.0742582	0.994982	-4.05907	1.1797	2.97075	0.851224	0.276127	10.1436	10.2622	10.2821	10.4714	10.2238	10.1567	10.0299	10.0421	PCMT1				MEEBO	ILMN_188452	scl38235.13_243		NA	6679216	NM_008786
Zdhhc24	ILMN_2697127	-0.153149	-1.91055	0.074328	0.994982	-4.05952	-1.88688	-2.45723	-4.95354	-1.35865	7.95564	7.90582	7.9851	7.87303	7.72953	7.93619	8.02851	8.08791	ZDHHC24	19	Mus musculus zinc finger, DHHC domain containing 24 (Zdhhc24), mRNA.	5730496N17Rik; Leng4	RefSeq	ILMN_217842	NM_027476.1	NM_027476.1	70605	27229102	NM_027476.1
Mdga1	ILMN_3155228	-0.130954	-1.90936	0.0744903	0.994982	-4.06055	-2.39118	-0.361977	-2.45016	-0.966771	7.3335	7.18081	7.43971	7.35308	7.1758	7.30173	7.47032	7.29171	MDGA1	17	Mus musculus MAM domain containing glycosylphosphatidylinositol anchor 1 (Mdga1), mRNA.	GPIM; 1200011I03Rik	RefSeq	ILMN_229184	NM_001081160.1	NM_001081160.1	74762	124487208	NM_001081160.1
Upp1	ILMN_2959293	-0.133847	-1.90914	0.0745217	0.994982	-4.06076	-1.02145	-1.61494	-0.536381	-1.50798	7.4284	7.35437	7.32905	7.28649	7.40985	7.29872	7.55643	7.57094	UPP1	11	Mus musculus uridine phosphorylase 1 (Upp1), mRNA.	UdRPase; Upp; UPase; AI325217; Up	RefSeq	ILMN_187510	NM_009477.1	NM_009477.1	22271	6678514	NM_009477.1
Pias3	ILMN_1227889	-0.184995	-1.90856	0.0746003	0.994982	-4.06126	-1.712	-1.76052	-1.97261	0.155134	9.35405	9.18698	9.27224	9.18019	9.15053	9.44816	9.58447	9.49508	PIAS3	3	Mus musculus protein inhibitor of activated STAT 3 (Pias3), transcript variant 1, mRNA.	Pias3L; MGC27936	RefSeq	ILMN_212851	NM_146135.1	NM_146135.1	229615	22122654	NM_146135.1
Fcmd	ILMN_3161480	-0.188868	-1.90746	0.0747519	0.994982	-4.06222	-0.86801	-1.68692	-2.19766	0.0982072	8.43122	8.51927	8.6737	8.38634	8.30345	8.6761	8.72756	8.80815	FCMD	4	Mus musculus Fukuyama type congenital muscular dystrophy homolog (human) (Fcmd), mRNA.	Fukutin; D830030O17Rik	RefSeq	ILMN_228843	NM_139309.2	NM_139309.2	246179	31981694	NM_139309.2
Ank1	ILMN_1244879	-0.182293	-1.90579	0.0749828	0.994982	-4.06369	-1.01885	-2.71116	-0.724128	-0.143416	9.83884	9.70497	9.80019	9.43657	9.75171	9.84381	9.73214	10.0951	ANK1	8	Mus musculus ankyrin 1, erythroid (Ank1), mRNA.	Ank-1; nb	RefSeq	ILMN_208704	NM_031158.1	NM_031158.1	11733	13624296	NM_031158.1
Ank1	ILMN_2715601	-0.165388	-1.90524	0.075058	0.994982	-4.06416	-1.99599	-1.27989	-0.852243	-1.04059	9.93098	9.81575	10.0599	9.90741	9.96214	9.93804	10.0525	10.2415	ANK1	8	Mus musculus ankyrin 1, erythroid (Ank1), mRNA.	Ank-1; nb	RefSeq	ILMN_208704	NM_031158.1	NM_031158.1	11733	13624296	NM_031158.1
Zcwpw1	ILMN_2982316	-0.117069	-1.90488	0.0751083	0.994982	-4.06448	-0.696578	-2.18943	-0.379055	-1.64483	7.67071	7.67937	7.87012	7.53699	7.70965	7.58893	7.67128	7.77111	ZCWPW1	5	Mus musculus zinc finger, CW type with PWWP domain 1 (Zcwpw1), mRNA.	Gm1053; MGC76794	RefSeq	ILMN_239701	NM_001005426.1	NM_001005426.1	381678	53749215	NM_001005426.1
1110012L19Rik	ILMN_2604806	0.159081	1.90485	0.0751129	0.994982	-4.06451	1.21821	1.76237	1.16533	0.250362	8.60739	8.64685	8.54449	8.72561	8.6392	8.50676	8.27449	8.45573	1110012L19RIK	X	Mus musculus RIKEN cDNA 1110012L19 gene (1110012L19Rik), mRNA.		RefSeq	ILMN_210358	NM_026787.1	NM_026787.1	68618	21312069	NM_026787.1
Gatad1	ILMN_2594205	-0.13602	-1.90431	0.0751872	0.994982	-4.06498	-1.10771	-0.595204	-1.14548	-1.0576	9.06639	9.04923	9.39776	9.12062	9.04397	9.05621	9.17027	9.1797	GATAD1	5	Mus musculus GATA zinc finger domain containing 1 (Gatad1), mRNA.	2810047M21Rik; 8430439A17Rik; B330017N08Rik; Odag; 2310031E19Rik	RefSeq	ILMN_209270	NM_026033.1	NM_026033.1	67210	23956153	NM_026033.1
Scgn	ILMN_1227332	-0.138981	-1.90409	0.0752176	0.994982	-4.06517	-0.449825	-1.06046	-0.586281	-1.63437	7.71836	7.59174	7.44535	7.50075	7.57141	7.41524	7.78896	7.68239	SCGN	13	Mus musculus secretagogin, EF-hand calcium binding protein (Scgn), mRNA.	MGC27615; RP23-462P2.6	RefSeq	ILMN_211087	NM_145399.1	NM_145399.1	214189	21703797	NM_145399.1
Sgk2	ILMN_2827081	-0.126673	-1.90238	0.0754544	0.994982	-4.06667	-0.109698	-1.7653	-2.8391	-1.11081	8.39308	8.45504	8.41275	8.31103	8.21762	8.36796	8.46585	8.58665	SGK2	2	Mus musculus serum/glucocorticoid regulated kinase 2 (Sgk2), mRNA.	Sgkl; AW146006; AI098171	RefSeq	ILMN_215694	NM_013731.1	NM_013731.1	27219	7305482	NM_013731.1
Gnb4	ILMN_1240125	-0.190672	-1.90237	0.0754558	0.994982	-4.06668	-1.91227	-1.26463	-2.68997	-1.1145	8.71136	8.57496	8.80848	8.64571	8.48999	8.66211	8.68781	8.9278	GNB4	3	Mus musculus guanine nucleotide binding protein, beta 4 (Gnb4), mRNA.	6720453A21Rik; G(beta)4	RefSeq	ILMN_220789	NM_013531.2	NM_013531.2	14696	31542898	NM_013531.2
Lancl1	ILMN_1226187	0.156465	1.90164	0.0755569	0.994982	-4.06731	1.23701	-0.0807663	1.19801	0.955024	10.7923	11.2563	10.9582	11.007	11.2489	11.2029	11.2287	11.11	LANCL1	1	Mus musculus LanC (bacterial lantibiotic synthetase component C)-like 1 (Lancl1), mRNA.	Gpr69; Gpr69a; p40; AW124738	RefSeq	ILMN_213321	NM_021295.1	NM_021295.1	14768	21489936	NM_021295.1
Snrpd2	ILMN_2612635	0.136007	1.90129	0.0756058	0.994982	-4.06762	2.40939	0.831267	1.03591	1.09278	12.1982	12.5687	12.2884	12.4088	12.4295	12.4353	12.3927	12.4188	SNRPD2				MEEBO	ILMN_211111	scl0107686.2_24	XM_133225.1	NA	20821552	XM_133225.1
Ddx49	ILMN_2801380	-0.162169	-1.90044	0.0757246	0.994982	-4.06837	-0.308147	-1.60705	-2.32085	-0.438234	8.10379	8.06878	7.95546	7.88852	7.78946	8.05072	8.09361	8.29329	DDX49	8	Mus musculus DEAD (Asp-Glu-Ala-Asp) box polypeptide 49 (Ddx49), mRNA.	R27090_2	RefSeq	ILMN_247720	NM_001024922.2	NM_001024922.2	234374	67972434	NM_001024922.2
AI597479	ILMN_2970241	-0.150163	-1.89961	0.07584	0.994982	-4.06909	-2.22014	-1.54851	-1.44256	0.175007	9.42716	9.32016	9.5581	9.40026	9.4129	9.60582	9.67549	9.67905	AI597479	1	Mus musculus expressed sequence AI597479 (AI597479), mRNA.		RefSeq	ILMN_215743	NM_133818.1	NM_133818.1	98404	19527037	NM_133818.1
E230022H04Rik	ILMN_1229706	-0.244865	-1.89896	0.0759307	0.994982	-4.06966	-0.473513	-2.04023	-2.03911	-0.327702	8.31448	8.44691	8.43259	8.13249	8.13271	8.47617	8.69601	8.72467	E230022H04RIK				MEEBO	ILMN_189821	scl51569.1_406		NA	40254194	NM_153515
Brd2	ILMN_2751505	-0.1427	-1.89748	0.0761376	0.994982	-4.07095	-4.25359	-2.79622	-4.23596	0.77275	11.8076	11.5436	11.6983	11.6227	11.5446	11.8165	11.8185	11.7739	BRD2	17			MEEBO	ILMN_221381	scl014312.1_1	NM_010238.1	NA	6753909	NM_010238.1
Csde1	ILMN_2945483	-0.129503	-1.89471	0.0765265	0.994982	-4.07337	-3.01422	-1.59861	-3.44319	-0.0921862	12.0363	11.854	12.1127	11.9439	11.8267	12.0397	12.0708	11.9625	CSDE1	3	Mus musculus cold shock domain containing E1, RNA binding (Csde1), mRNA.	MGC19174; unr; BC016898; AA960392; mKIAA0885; D3Jfr1	RefSeq	ILMN_209574	NM_144901.2	NM_144901.2	229663	40254097	NM_144901.2
Mnt	ILMN_2965835	-0.144662	-1.89411	0.0766105	0.994982	-4.07389	-0.342869	-1.00153	-1.66438	-0.94831	7.57183	7.60204	7.63727	7.50572	7.40879	7.5135	7.53711	7.86249	MNT	11	Mus musculus max binding protein (Mnt), mRNA.	Rox	RefSeq	ILMN_230843	NM_010813.2	NM_010813.2	17428	31543258	NM_010813.2
D830030K20Rik	ILMN_3049465	-0.386095	-1.89375	0.076662	0.994982	-4.07421	-0.934313	-0.545661	-0.553615	-2.61772	8.00616	7.88852	8.00075	8.01757	8.01492	7.32958	8.09556	8.6925	D830030K20RIK	14	Mus musculus RIKEN cDNA D830030K20 gene (D830030K20Rik), mRNA.		RefSeq	ILMN_228617	NM_177135.2	NM_177135.2	320333	50233920	NM_177135.2
Nrxn3	ILMN_2640909	-0.237497	-1.8937	0.0766686	0.994982	-4.07425	-1.16223	-0.353898	-2.37077	-0.487732	8.97281	9.00047	9.32639	9.176	8.73802	9.14694	9.22136	9.49086	NRXN3				MEEBO	ILMN_186459	scl42902.22_42		NA	27881432	NM_172544
Adcy4	ILMN_1250417	-0.192989	-1.89354	0.0766916	0.994982	-4.07439	-1.69514	-2.07663	-2.61277	-0.174662	8.01461	7.96443	8.19541	7.91953	7.85643	8.14337	8.29809	8.14761	ADCY4	14	Mus musculus adenylate cyclase 4 (Adcy4), mRNA.	KIAA4004; mKIAA4004	RefSeq	ILMN_219408	NM_080435.1	NM_080435.1	104110	17978249	NM_080435.1
Magi1	ILMN_2747623	-0.105543	-1.89096	0.0770553	0.994982	-4.07664	-1.73496	-2.0235	0.0438884	-2.36102	7.66785	7.55832	7.61145	7.53827	7.68193	7.51482	7.66006	7.77615	MAGI1	10	Mus musculus Cnksr family member 3 (Cnksr3), mRNA.	BC024086; MGC37681; Magi1; 6820402C05	RefSeq	ILMN_222298	NM_172546.1	NM_172546.1	215748	27369771	NM_172546.1
Thsd4	ILMN_3141249	-0.169227	-1.89067	0.0770965	0.994982	-4.07689	-1.46191	-1.22651	-1.81457	0.488389	8.24675	7.96945	7.97067	8.00914	7.90999	8.29829	8.34749	8.29887	THSD4		Mus musculus thrombospondin, type I, domain containing 4 (Thsd4), transcript variant 1, mRNA.	AI585901; B230114P05Rik	RefSeq	ILMN_228906	NM_001040426.1	NM_001040426.1	207596	94536768	NM_001040426.1
Ivns1abp	ILMN_2747456	-0.179758	-1.89019	0.0771645	0.994982	-4.07731	-1.88119	-0.544411	-6.04629	-0.803645	9.71413	9.66346	9.87092	9.76708	9.34058	9.74699	9.87407	9.77802	IVNS1ABP				MEEBO	ILMN_222285	scl000898.1_12	NM_054102.1	NA	19263329	NM_054102.1
Fubp3	ILMN_2438771	-0.129806	-1.88928	0.0772935	0.994982	-4.07811	-1.62256	-0.615553	-2.09635	-0.210719	11.0031	10.7892	10.8076	10.9043	10.7351	10.9505	11.0648	11.0228	FUBP3				MEEBO	ILMN_186820	scl0320267.1_220		NA	51706077	XM_130112
Manba	ILMN_1243565	-0.131215	-1.88747	0.0775505	0.994982	-4.07968	-0.902274	-2.33155	-1.94026	-0.401975	8.06017	7.93165	7.87743	7.79712	7.83395	7.97874	8.08373	8.04497	MANBA	3	Mus musculus mannosidase, beta A, lysosomal (Manba), mRNA.	B930014J03Rik; Bmn; 2410030O07Rik	RefSeq	ILMN_219952	NM_027288.2	NM_027288.2	110173	31980635	NM_027288.2
Magoh	ILMN_2627350	0.392443	1.88692	0.0776295	0.994982	-4.08017	2.40861	2.16598	4.02896	-0.750971	9.07183	9.3183	8.90942	9.2698	9.64222	8.68669	8.76063	8.60535	MAGOH				MEEBO	ILMN_212514	scl25152.5.1_78	NM_010760.1	NA	6754615	NM_010760.1
C330023M02Rik	ILMN_2833243	-0.0989028	-1.8869	0.0776323	0.994982	-4.08018	-2.07478	-3.021	-1.08879	-3.87647	8.7422	8.63845	8.71691	8.60124	8.67722	8.5676	8.75499	8.66603	C330023M02RIK	5	Mus musculus RIKEN cDNA C330023M02 gene (C330023M02Rik), mRNA.	A630046C11; AI450868; 4833422K13Rik	RefSeq	ILMN_244240	NM_172722.2	NM_172722.2	231713	55742802	NM_172722.2
Sh3glb2	ILMN_2635240	-0.138814	-1.88646	0.0776951	0.994982	-4.08057	-1.19776	-0.923075	-1.58207	-0.457504	11.4981	11.2817	11.2419	11.3184	11.2305	11.3805	11.5061	11.5203	SH3GLB2	2	Mus musculus SH3-domain GRB2-like endophilin B2 (Sh3glb2), mRNA.	mKIAA1848	RefSeq	ILMN_213255	NM_139302.1	NM_139302.1	227700	21314837	NM_139302.1
Rad52b	ILMN_1218934	0.12443	1.88374	0.0780832	0.994982	-4.08293	3.81492	0.292822	2.635	5.20452	8.8229	9.01683	8.82931	8.8701	8.96768	9.07472	8.86581	8.91359	RAD52B	11	Mus musculus RAD52 motif 1 (Rdm1), mRNA.	2410008M22Rik; Rad52b; AW212028	RefSeq	ILMN_215276	NM_025654.1	NM_025654.1	66599	13385115	NM_025654.1
Dcun1d3	ILMN_2901402	-0.128311	-1.8835	0.0781175	0.994982	-4.08314	-2.53624	-3.05166	-2.84623	-0.737567	8.02972	7.89038	7.9625	7.86154	7.87303	7.99103	8.03773	8.09927	DCUN1D3	7	Mus musculus DCN1, defective in cullin neddylation 1, domain containing 3 (S. cerevisiae) (Dcun1d3), mRNA.	MGC40975; BC030335	RefSeq	ILMN_249094	NM_173408.1	NM_173408.1	233805	27734155	NM_173408.1
4931406P16Rik	ILMN_2601441	-0.204447	-1.88342	0.0781296	0.994982	-4.08322	-1.38979	-2.37953	-2.50391	0.529261	9.48052	9.41568	9.51431	9.27477	9.25706	9.68891	9.78576	9.67363	4931406P16RIK				MEEBO	ILMN_210024	scl31483.18_189	NM_172741.1	NA	27370083	NM_172741.1
Mef2c	ILMN_2887992	-0.292862	-1.88276	0.0782239	0.994982	-4.08379	-3.26381	-1.7437	-3.28109	1.36654	8.61532	8.16346	8.5915	8.42071	8.16053	8.94707	8.96069	8.69571	MEF2C	13	Mus musculus myocyte enhancer factor 2C (Mef2c), mRNA.	AV011172; 5430401D19Rik; 9930028G15Rik	RefSeq	ILMN_235198	NM_025282.1	NM_025282.1	17260	13384623	NM_025282.1
Sall1	ILMN_2643443	0.10639	1.88234	0.0782838	0.994982	-4.08415	1.03853	3.37758	3.03486	0.950037	7.22421	7.26415	7.19536	7.38264	7.36528	7.25967	7.2736	7.15302	SALL1	8	Mus musculus sal-like 1 (Drosophila) (Sall1), mRNA.	Msal-3	RefSeq	ILMN_214029	NM_021390.2	NM_021390.2	58198	45598370	NM_021390.2
Tbc1d10c	ILMN_2842338	-0.138527	-1.88151	0.0784035	0.994982	-4.08488	0.999628	-4.27737	-10.0771	-13.254	7.6731	7.71075	7.715	7.60086	7.48009	7.41393	7.69915	7.67249	TBC1D10C	19	Mus musculus TBC1 domain family, member 10c (Tbc1d10c), mRNA.	1810062O14Rik; AI428527	RefSeq	ILMN_216821	NM_178650.3	NM_178650.3	108995	126517464	NM_178650.3
Tgfbr1	ILMN_2602711	-0.170703	-1.88079	0.0785061	0.994982	-4.0855	-2.22636	-3.24438	-2.76779	-0.00800086	10.8782	10.7046	10.778	10.6203	10.6598	10.8883	10.9306	10.969	TGFBR1	4	Mus musculus transforming growth factor, beta receptor I (Tgfbr1), mRNA.	AU017191; Alk-5; TbetaRI; ALK5; TbetaR-I	RefSeq	ILMN_210148	NM_009370.2	NM_009370.2	21812	40254607	NM_009370.2
Papola	ILMN_2602011	-0.194187	-1.88072	0.0785169	0.994982	-4.08556	-1.99845	-0.849849	-2.17232	0.593633	8.03143	7.91836	8.24167	8.11989	7.88785	8.37316	8.39506	8.40785	PAPOLA				MEEBO	ILMN_193624	scl42810.22_313		NA	21914852	NM_011112
Nola2	ILMN_2679077	0.162017	1.88071	0.0785188	0.994982	-4.08558	2.29526	0.422784	0.706709	1.06148	11.024	11.2441	10.709	10.9736	11.0146	11.0659	11.0062	10.911	NOLA2	11	Mus musculus nucleolar protein family A, member 2 (Nola2), mRNA.	Nhp2; D11Ertd175e; 2410130M07Rik	RefSeq	ILMN_217099	NM_026631.1	NM_026631.1	52530	13386119	NM_026631.1
Hig1	ILMN_2644630	0.392011	1.87975	0.0786568	0.994982	-4.08641	0.838339	2.1911	1.57301	-0.576219	7.95022	7.93076	7.9065	8.45761	8.21688	7.37985	7.41042	7.14992	HIG1	9	Mus musculus HIG1 domain family, member 1A (Higd1a), mRNA.	2210020B17Rik; AW049839; AI303276; HIMP1; 7420700H20Rik; Hig1	RefSeq	ILMN_214134	NM_019814.2	NM_019814.2	56295	31542954	NM_019814.2
Usp1	ILMN_1240950	-0.151925	-1.87971	0.0786621	0.994982	-4.08644	-1.84626	-0.230836	-1.55813	-0.440103	7.60622	7.48082	7.7227	7.72171	7.52379	7.6905	7.9625	7.73311	USP1	4	Mus musculus ubiquitin specific peptdiase 1 (Usp1), mRNA.	MGC25559	RefSeq	ILMN_185240	NM_146144.2	NM_146144.2	230484	31981897	NM_146144.2
Etv3	ILMN_1258076	-0.11315	-1.87913	0.0787456	0.994982	-4.08694	-0.637591	-1.82928	-0.766592	-1.39977	8.03329	7.84574	7.84118	7.72933	7.83314	7.77129	7.82067	7.93696	ETV3	3	Mus musculus ets variant gene 3 (Etv3), mRNA.	AI414410; Pe1; METS	RefSeq	ILMN_218231	NM_012051.2	NM_012051.2	27049	31542620	NM_012051.2
0610041G09Rik	ILMN_2693895	-0.471967	-1.87763	0.0789628	0.994982	-4.08825	-0.749465	-2.05397	-2.00479	0.496485	10.5324	9.87439	10.5919	9.30322	9.32475	10.4199	10.0104	9.67549	0610041G09RIK				MEEBO	ILMN_218281	scl0068377.2_268		NA	34304068	NM_183274
Rabep2	ILMN_2599751	-0.179374	-1.87363	0.0795425	0.994982	-4.09172	-1.34976	-1.73429	-0.713278	-0.0524685	7.77275	7.76516	7.97458	7.69349	7.88378	8.00694	8.12828	8.19126	RABEP2	7	Mus musculus rabaptin, RAB GTPase binding effector protein 2 (Rabep2), mRNA.	Fra; AI462746; 2610011A08Rik; MGC8300	RefSeq	ILMN_209846	NM_030566.1	NM_030566.1	70314	13385541	NM_030566.1
Dfna5h	ILMN_2652482	0.137291	1.87273	0.0796743	0.994982	-4.09251	2.06176	3.8003	3.04873	0.368083	8.64077	8.80935	8.68211	8.91224	8.86776	8.70911	8.65415	8.77226	DFNA5H				MEEBO	ILMN_214835	scl054722.1_159	XM_147318.1	NA	20820923	XM_147318.1
Nme7	ILMN_1220095	0.179102	1.87258	0.0796964	0.994982	-4.09264	0.881945	2.13773	2.52284	0.244403	9.35914	9.29675	9.17423	9.45221	9.49989	9.21782	9.1523	9.0646	NME7	1	Mus musculus non-metastatic cells 7, protein expressed in (Nme7), transcript variant 1, mRNA.	Nm23-M7; D530024H21Rik; Nm23-r7	RefSeq	ILMN_212812	NM_138314.1	NM_138314.1	171567	19923868	NM_138314.1
Cacng8	ILMN_2709881	-0.163961	-1.87058	0.0799887	0.994982	-4.09438	-1.78914	0.0478483	-1.55406	-0.58773	7.41637	7.32721	7.73286	7.63747	7.36691	7.53012	7.79256	7.57578	CACNG8	7	Mus musculus calcium channel, voltage-dependent, gamma subunit 8 (Cacng8), mRNA.		RefSeq	ILMN_219512	NM_133190.1	NM_133190.1	81905	21687185	NM_133190.1
Senp1	ILMN_1248184	-0.11148	-1.87031	0.0800276	0.994982	-4.09461	-1.48387	-1.64932	-1.09394	-0.485489	7.27255	7.16866	7.3558	7.153	7.20555	7.26313	7.41187	7.19605	SENP1	15	Mus musculus SUMO1/sentrin specific peptidase 1 (Senp1), mRNA.	E330036L07Rik; D15Ertd528e; 2310046A20Rik; MGC27975	RefSeq	ILMN_223428	NM_144851.2	NM_144851.2	223870	31559957	NM_144851.2
Pip5k1b	ILMN_2609412	-0.209776	-1.86885	0.0802416	0.994982	-4.09587	-0.740723	-0.825925	-2.55404	-0.0945317	8.51165	8.63253	8.74663	8.61557	8.27156	8.76116	8.94223	8.91942	PIP5K1B				MEEBO	ILMN_190172	scl21850.17_155		NA	31982832	NM_008847
Gtf2ird2	ILMN_2808186	-0.127922	-1.86873	0.0802588	0.994982	-4.09598	-0.25124	-1.84085	-2.18505	-0.727585	9.14492	9.06221	9.00604	8.89968	8.86449	9.0135	9.20302	8.9976	GTF2IRD2	5	Mus musculus GTF2I repeat domain containing 2 (Gtf2ird2), mRNA.	1700012P16Rik	RefSeq	ILMN_218751	NM_053266.1	NM_053266.1	114674	16716602	NM_053266.1
2310066E14Rik	ILMN_1235324	-0.186009	-1.86869	0.0802651	0.994982	-4.09601	-1.97827	-0.852938	-1.75322	-0.24384	9.25018	9.02236	9.15945	9.19577	9.05704	9.28963	9.3896	9.50961	2310066E14RIK				MEEBO	ILMN_219429	scl33409.21.1_6	NM_029386.2	NA	31981323	NM_029386.2
Gm484	ILMN_2903169	0.153513	1.86362	0.0810125	0.994982	-4.10041	-0.380094	0.942472	1.12858	2.94143	9.50123	9.45772	9.59564	9.63304	9.65771	9.89801	9.3233	9.61226	GM484	7	Mus musculus gene model 484, (NCBI) (Gm484), mRNA.		RefSeq	ILMN_236550	NM_001033356.2	NM_001033356.2	243967	125490393	NM_001033356.2
Prosc	ILMN_3037668	-0.141412	-1.86264	0.0811566	0.994982	-4.10125	-1.55295	-1.55127	-0.947188	-0.99387	8.20841	7.97143	8.08554	7.97162	8.03935	8.03411	8.02132	8.26689	PROSC	8			MEEBO	ILMN_218466	scl0114863.5_23	NM_054057.1	NA	16930822	NM_054057.1
E2f5	ILMN_2953596	0.253788	1.86225	0.0812146	0.994982	-4.10159	2.4096	1.34019	2.65457	-0.293289	9.16279	9.39464	9.0268	9.21699	9.43533	8.94564	9.02275	8.7651	E2F5	3	Mus musculus E2F transcription factor 5 (E2f5), mRNA.	E2F-5; AU024671	RefSeq	ILMN_222055	NM_007892.2	NM_007892.2	13559	31982404	NM_007892.2
Mospd3	ILMN_2677531	-0.165849	-1.86176	0.0812874	0.994982	-4.10202	-1.33058	-0.874193	-1.75311	-0.886444	7.57421	7.47001	7.59097	7.53251	7.41215	7.53083	7.58635	7.85737	MOSPD3	5	Mus musculus motile sperm domain containing 3 (Mospd3), mRNA.	1190005J19Rik; 5133401H10Rik	RefSeq	ILMN_216965	NM_030037.1	NM_030037.1	68929	28077072	NM_030037.1
AA960558	ILMN_2708877	-0.148332	-1.86128	0.0813586	0.994982	-4.10243	0.183038	-1.41145	-1.71002	-1.36447	13.0187	12.9041	12.9041	12.6842	12.6431	12.6907	12.6885	12.9041	AA960558				MEEBO	ILMN_218105	scl0101476.5_13	NM_133942.1	NA	19527161	NM_133942.1
Porcn	ILMN_2637090	-0.14255	-1.86101	0.0813992	0.994982	-4.10267	-7.55434	-3.77829	1.28906	-1.99177	8.78795	8.39789	8.79941	8.57679	8.81687	8.66143	8.73945	8.69638	PORCN	X	Mus musculus porcupine homolog (Drosophila) (Porcn), transcript variant Mporc-a, mRNA.	Mporc; DXHXS7465e; porc; Ppn; Mporc-b; Mporc-a; Mporc-d; Mporc-c; 2410004O13Rik; mMg61; AW045557	RefSeq	ILMN_213442	NM_016913.1	NM_016913.1	53627	22094150	NM_016913.1
C630007C17Rik	ILMN_2747364	-0.116263	-1.86032	0.0815009	0.994982	-4.10326	-1.98102	-2.40257	-3.66955	-1.39944	7.79091	7.73632	7.84811	7.71558	7.65324	7.76493	7.79901	7.89709	C630007C17RIK				MEEBO	ILMN_222281	scl20704.5_69	NM_175513.2	NA	31342066	NM_175513.2
Mpdz	ILMN_2662776	-0.191214	-1.85904	0.0816929	0.994982	-4.10438	-4.18411	-0.163653	-4.41775	0.525677	8.57601	8.26046	8.77485	8.63365	8.23877	8.69764	8.58193	8.66258	MPDZ				MEEBO	ILMN_215715	scl017475.1_22	NM_010820.1	NA	6981217	NM_010820.1
Lrrc49	ILMN_2860501	-0.156159	-1.85884	0.0817219	0.994982	-4.10455	-0.588998	-2.56574	-1.8755	-0.57879	10.9271	10.9614	11.0362	10.7412	10.8181	10.9625	10.9649	11.1796	LRRC49	9	Mus musculus leucine rich repeat containing 49 (Lrrc49), mRNA.	D430025H09Rik; AI430817; AW050057	RefSeq	ILMN_231865	NM_145616.2	NM_145616.2	102747	31981831	NM_145616.2
Dnclic1	ILMN_1255255	-0.141705	-1.85865	0.0817509	0.994982	-4.10471	-1.26922	-0.453546	-1.43034	-3.03479	8.29361	8.22775	8.47069	8.30247	8.21299	8.06602	8.34875	8.26299	DNCLIC1				MEEBO	ILMN_215773	scl0235661.13_50	NM_146229.1	NA	22122794	NM_146229.1
Akap10	ILMN_1220276	-0.173457	-1.85833	0.0817976	0.994982	-4.10498	-2.99027	0.163006	-3.84403	-1.06155	8.11375	7.82044	7.96865	8.10337	7.74384	7.9935	8.08841	8.18416	AKAP10	11	Mus musculus A kinase (PRKA) anchor protein 10 (Akap10), mRNA.	D-AKAP2; B130049N18Rik; 1500031L16Rik	RefSeq	ILMN_214253	NM_019921.2	NM_019921.2	56697	40807353	NM_019921.2
6430526N21Rik	ILMN_1241125	-0.098657	-1.85745	0.0819297	0.994982	-4.10575	-5.76709	-2.96684	-2.36545	-3.33134	7.43577	7.2681	7.45869	7.34468	7.36112	7.33471	7.41292	7.39586	6430526N21RIK				MEEBO	ILMN_216784	scl0319748.9_53	XM_285987.2	NA	38085697	XM_285987.2
Mbp	ILMN_3081854	-0.178174	-1.85659	0.0820579	0.994982	-4.10649	-0.726592	-0.0474047	-1.97655	-0.650064	12.3665	12.3665	12.5637	12.5089	12.1046	12.3826	12.348	12.797	MBP	18	Mus musculus myelin basic protein (Mbp), transcript variant 8, mRNA.	mld; shi; R75289; C76307; golli-mbp; Hmbpr	RefSeq	ILMN_250782	NM_001025245.1	NM_001025245.1	17196	69885017	NM_001025245.1
Pdpk1	ILMN_3124885	-0.156235	-1.85656	0.082062	0.994982	-4.10651	-0.346482	-1.55106	-1.37626	-2.28036	8.41814	8.52862	8.61091	8.39308	8.41275	8.31103	8.68445	8.55692	PDPK1	17	Mus musculus 3-phosphoinositide dependent protein kinase-1 (Pdpk1), transcript variant 2, mRNA.	Pdk1	RefSeq	ILMN_257860	NM_001080773.1	NM_001080773.1	18607	124107597	NM_001080773.1
Robo4	ILMN_2942011	-0.186684	-1.85624	0.0821111	0.994982	-4.1068	-1.08875	-2.44307	-5.52934	-2.53461	8.86815	8.78485	8.82435	8.69764	8.49889	8.69174	8.93844	8.78891	ROBO4	9	Mus musculus roundabout homolog 4 (Drosophila) (Robo4), mRNA.	1200012D01Rik; AI593217	RefSeq	ILMN_261581	NM_028783.2	NM_028783.2	74144	27229186	NM_028783.2
BC022687	ILMN_2631663	0.204372	1.85598	0.0821493	0.994982	-4.10702	1.6643	1.35791	1.82437	-0.555572	8.41856	8.58699	8.44262	8.52862	8.61749	8.16408	8.1609	8.0576	BC022687	12	Mus musculus cDNA sequence BC022687 (BC022687), mRNA.	C130001I08Rik; Flj20080; AW050009	RefSeq	ILMN_212921	NM_145450.2	NM_145450.2	217887	32526897	NM_145450.2
Ank2	ILMN_3079138	-0.143172	-1.85567	0.0821961	0.994982	-4.10729	-1.57345	-0.792023	-3.31653	0.309897	7.55294	7.49217	7.60699	7.57547	7.30635	7.69294	7.7993	7.68039	ANK2	3	Mus musculus ankyrin 2, brain (Ank2), transcript variant 2, mRNA.	AW491075; Ankyrin-B; Ank-2; ankyrin>B<; AI835472; ankyrin B; Ankyrin-2	RefSeq	ILMN_235890	NM_178655.3	NM_178655.3	109676	77681961	NM_178655.3
3110004L20Rik	ILMN_3142391	-0.147347	-1.85547	0.082226	0.994982	-4.10746	-2.62947	0.0951082	-3.04919	-0.336447	9.80169	9.56304	9.82962	9.8343	9.52125	9.79133	9.71356	9.95443	3110004L20RIK	13	Mus musculus RIKEN cDNA 3110004L20 gene (3110004L20Rik), mRNA.		RefSeq	ILMN_231232	NM_001033167.1	NM_001033167.1	73102	85701677	NM_001033167.1
Nfs1	ILMN_1249158	0.220447	1.85537	0.082241	0.994982	-4.10755	0.599842	1.46968	1.17432	0.109575	7.72824	7.5734	7.53814	7.80212	7.72446	7.44448	7.19104	7.20526	NFS1	2	Mus musculus nitrogen fixation gene 1 (S. cerevisiae) (Nfs1), mRNA.	m-Nfs1; AA987187; m-Nfsl	RefSeq	ILMN_214522	NM_010911.1	NM_010911.1	18041	6754845	NM_010911.1
Pla2g4b	ILMN_3008371	-0.107653	-1.85464	0.0823502	0.994982	-4.10818	-1.89358	-1.09248	-2.283	-0.482599	7.38957	7.28265	7.36083	7.34263	7.2535	7.38829	7.41572	7.53157	PLA2G4B	2	Mus musculus phospholipase A2, group IVB (cytosolic) (Pla2g4b), mRNA. XM_900391 XM_900400 XM_900408 XM_900416 XM_900430 XM_917664 XM_925074 XM_925078 XM_925084 XM_925088 XM_925090 XM_925092 XM_925095 XM_983757 XM_983791 XM_983829 XM_983873 XM_983913 XM_984017	A030011C02Rik; Gm1013; MGC28892	RefSeq	ILMN_239280	NM_145378.2	NM_145378.2	211429	124249336	NM_145378.2
Ctps	ILMN_1219712	-0.16388	-1.85332	0.0825486	0.994982	-4.10932	-2.62239	-0.393303	-3.57869	-0.148372	8.7651	8.51368	8.64077	8.73039	8.42071	8.7542	8.79329	8.87533	CTPS	4	Mus musculus cytidine 5'-triphosphate synthase (Ctps), mRNA.		RefSeq	ILMN_211889	NM_016748.1	NM_016748.1	51797	7949028	NM_016748.1
Spcs1	ILMN_2728320	0.116368	1.85241	0.0826859	0.994982	-4.11011	1.52352	3.322	1.72018	0.427809	12.0216	12.0732	12.0299	12.1929	12.0863	12.0003	11.9464	11.8894	SPCS1	14	Mus musculus signal peptidase complex subunit 1 homolog (S. cerevisiae) (Spcs1), mRNA.	1810004F21Rik	RefSeq	ILMN_220897	NM_026911.1	NM_026911.1	69019	16975491	NM_026911.1
Cyp51	ILMN_2688075	-0.188846	-1.85183	0.0827733	0.994982	-4.11061	-0.882896	-0.671319	-5.02943	-2.2574	10.1313	9.99605	10.0892	10.0141	9.64177	9.87861	9.9461	10.1193	CYP51				MEEBO	ILMN_185641	scl013121.10_1		NA	9910171	NM_020010
Exdl2	ILMN_2728538	-0.12365	-1.85009	0.0830363	0.994982	-4.11211	-1.51007	-0.6382	-1.62291	-0.148289	11.1614	11.1319	11.314	11.2419	11.1176	11.3037	11.3462	11.468	EXDL2	12	Mus musculus exonuclease 3''-5'' domain-like 2 (Exdl2), mRNA.	C85658; 4930539P14Rik	RefSeq	ILMN_208913	NM_133798.1	NM_133798.1	97827	19527013	NM_133798.1
3732409C05Rik	ILMN_3135107	-0.173461	-1.84984	0.0830736	0.994982	-4.11232	-2.18276	-0.430834	-4.68241	0.0159846	8.48829	8.34131	8.48162	8.50828	8.10307	8.55087	8.54078	8.68669	3732409C05RIK	7			MEEBO	ILMN_219704	scl00076.1_24	NM_027379.1	NA	22296584	NM_027379.1
Creld2	ILMN_2757368	-0.153339	-1.84953	0.0831214	0.994982	-4.1126	-2.12557	0.0230471	-1.40301	-0.329257	9.41469	8.96676	9.34768	9.31042	9.08233	9.25407	9.07052	9.39403	CRELD2	15	Mus musculus cysteine-rich with EGF-like domains 2 (Creld2), mRNA.	C85758; 5730592L21Rik	RefSeq	ILMN_222963	NM_029720.1	NM_029720.1	76737	21313277	NM_029720.1
Rad54l	ILMN_2741985	0.125791	1.84947	0.08313	0.994982	-4.11264	0.188933	1.95357	1.66088	2.11961	7.07626	7.16528	7.2445	7.31518	7.29032	7.32929	7.07892	7.19724	RAD54L	4	Mus musculus RAD54 like (S. cerevisiae) (Rad54l), mRNA.	RAD54	RefSeq	ILMN_221915	NM_009015.2	NM_009015.2	19366	31982067	NM_009015.2
6030419C18Rik	ILMN_2599739	0.208686	1.84944	0.083135	0.994982	-4.11267	3.40037	2.44166	7.23703	-1.51868	10.4406	10.7482	10.6069	10.679	11.0253	10.393	10.4774	10.4859	6030419C18RIK	9	Mus musculus RIKEN cDNA 6030419C18 gene (6030419C18Rik), mRNA.		RefSeq	ILMN_209844	NM_176921.2	NM_176921.2	319477	31342392	NM_176921.2
Klf2	ILMN_2604029	-0.206293	-1.84907	0.0831899	0.994982	-4.11299	0.0895363	-0.361659	-2.1883	-1.53176	8.57151	8.61188	8.87448	8.51862	8.14106	8.27677	8.37696	8.55055	KLF2	8	Mus musculus Kruppel-like factor 2 (lung) (Klf2), mRNA.	Lklf	RefSeq	ILMN_210280	NM_008452.1	NM_008452.1	16598	6680579	NM_008452.1
ORF19	ILMN_3158633	-0.148651	-1.84867	0.0832509	0.994982	-4.11333	-1.74588	-2.18578	-1.47755	-0.72949	8.31027	8.11625	8.14613	8.07365	8.14225	8.2147	8.3142	8.37086	ORF19	17	Mus musculus open reading frame 19 (ORF19), transcript variant 1, mRNA.	1110049F14Rik	RefSeq	ILMN_237796	NM_026833.1	NM_026833.1	68767	83649759	NM_026833.1
BC006662	ILMN_2925895	-0.172726	-1.84746	0.0834345	0.994982	-4.11438	-0.891983	-2.44557	-2.46905	0.396676	8.84356	8.82598	8.8484	8.62757	8.62458	8.99056	8.95125	9.11638	BC006662	14	Mus musculus cDNA sequence BC006662 (BC006662), mRNA.	MGC7867	RefSeq	ILMN_237267	NM_145466.1	NM_145466.1	223267	21703923	NM_145466.1
D430030K24Rik	ILMN_2687195	0.138011	1.84707	0.0834936	0.994982	-4.11471	9.13801	19.54	6.77258	12.692	7.36677	7.46788	7.35702	7.58715	7.44075	7.50863	7.37735	7.35123	D430030K24RIK				MEEBO	ILMN_193723	scl33077.4_485		NA	31559843	NM_178732
Tesc	ILMN_2748222	0.159913	1.8466	0.0835656	0.994982	-4.11512	1.54613	0.959395	3.30874	1.45002	10.2809	10.3031	10.1503	10.2514	10.4583	10.2946	10.0669	10.1698	TESC				MEEBO	ILMN_222340	scl27313.11.1_0	NM_021344.2	NA	31981124	NM_021344.2
Anks1	ILMN_1220446	-0.158934	-1.84476	0.083845	0.994982	-4.1167	-2.53345	-2.01332	-3.55191	1.1053	8.23571	8.1389	8.40663	8.18618	8.04631	8.46968	8.43911	8.39534	ANKS1				MEEBO	ILMN_223495	scl50930.18_166	NM_181413.2	NA	31340914	NM_181413.2
Ercc5	ILMN_2984462	-0.147199	-1.84415	0.0839386	0.994982	-4.11723	-1.31563	-0.835335	-0.936351	-1.19185	9.58875	9.20937	9.30597	9.27546	9.26156	9.2264	9.28963	9.37723	ERCC5	1	Mus musculus excision repair cross-complementing rodent repair deficiency, complementation group 5 (Ercc5), mRNA.	Xpg	RefSeq	ILMN_222921	NM_011729.1	NM_011729.1	22592	6756022	NM_011729.1
Nhp2l1	ILMN_3058077	0.249973	1.84321	0.0840823	0.994982	-4.11804	1.37965	1.41875	1.97327	-0.319982	8.69856	8.73896	8.52893	8.74774	8.87229	8.35721	8.22775	8.26107	NHP2L1	15	Mus musculus NHP2 non-histone chromosome protein 2-like 1 (S. cerevisiae) (Nhp2l1), mRNA.	Fta1; Ssfa1; FA-1	RefSeq	ILMN_210334	NM_011482.3	NM_011482.3	20826	84781724	NM_011482.3
Abhd1	ILMN_1245678	0.111653	1.84296	0.0841208	0.994982	-4.11826	3.14199	0.895009	2.4808	0.616278	7.64092	7.83724	7.55814	7.69657	7.79585	7.67912	7.65324	7.70987	ABHD1	5	Mus musculus abhydrolase domain containing 1 (Abhd1), mRNA.	LABH-1; LABH1	RefSeq	ILMN_216579	NM_021304.2	NM_021304.2	57742	15011863	NM_021304.2
Fem1b	ILMN_1230162	-0.132156	-1.84262	0.0841733	0.994982	-4.11855	-4.84607	-5.02586	-6.33198	1.13258	11.9266	11.7418	11.8602	11.7355	11.6897	11.9515	11.9219	11.9384	FEM1B	9	Mus musculus feminization 1 homolog b (C. elegans) (Fem1b), mRNA.	mKIAA0396	RefSeq	ILMN_214621	NM_010193.3	NM_010193.3	14155	46402518	NM_010193.3
Ablim2	ILMN_2768786	-0.144867	-1.84161	0.0843272	0.994982	-4.11942	-1.8513	-0.482241	-2.62352	-0.709489	9.87861	9.72454	9.87194	9.86454	9.64557	9.8413	9.83974	10.0651	ABLIM2				MEEBO	ILMN_210880	scl0004132.1_1	NM_177678.3	NA	31044437	NM_177678.3
Fnbp4	ILMN_1260410	-0.112591	-1.84136	0.0843654	0.994982	-4.11963	-1.55125	-1.14566	-0.691724	-1.49868	7.24686	7.20054	7.39487	7.23791	7.27974	7.20538	7.28712	7.44508	FNBP4				MEEBO	ILMN_218544	scl20657.19_276	NM_018828.1	NA	9055219	NM_018828.1
Rab6ip1	ILMN_3107607	-0.183636	-1.84126	0.0843807	0.994982	-4.11972	-2.52633	-3.24494	-2.13059	0.397453	11.8738	11.7106	11.8738	11.6403	11.7493	11.9968	12.057	12.027	RAB6IP1	7	Mus musculus Rab6 interacting protein 1 (Rab6ip1), mRNA.	AW496491; AJ245569; ORF37; mKIAA1091; 1500012B19Rik	RefSeq	ILMN_213254	NM_021494.1	NM_021494.1	19347	39930408	NM_021494.1
BC023296	ILMN_1214991	-0.166842	-1.8409	0.0844358	0.994982	-4.12003	-1.75296	-0.761789	-0.778639	-0.566646	8.30865	8.15952	8.60194	8.33089	8.32797	8.36463	8.6223	8.31749	BC023296	11	Mus musculus leucine rich repeat containing 45 (Lrrc45), mRNA.	MGC30595; BC023296	RefSeq	ILMN_212112	NM_153545.1	NM_153545.1	217366	23956319	NM_153545.1
Dcn	ILMN_2747959	0.28967	1.84048	0.0845013	0.994982	-4.1204	0.857861	0.470772	1.33899	1.01549	11.4929	11.6922	11.828	11.5705	11.8436	11.7418	11.2681	11.1005	DCN				MEEBO	ILMN_209495	scl38511.3.1_54	NM_007833.1	NA	6681142	NM_007833.1
Trim46	ILMN_2521395	-0.193644	-1.8402	0.0845445	0.994982	-4.12064	-1.45135	0.24004	-1.90205	-1.29759	9.53177	9.40595	9.83759	9.70297	9.32681	9.43295	9.48953	9.78437	TRIM46				MEEBO	ILMN_193690	scl0001936.1_180	XM_355447.1	NA	38077569	XM_355447.1
Zcchc18	ILMN_3117759	-0.113604	-1.8385	0.0848051	0.994982	-4.1221	-1.3218	-1.5789	-0.577309	-1.98848	8.50538	8.31911	8.33565	8.29774	8.381	8.26369	8.38252	8.49242	ZCCHC18	X	Mus musculus zinc finger, CCHC domain containing 18 (Zcchc18), transcript variant 1, mRNA.	1500031H04Rik; Sizn2	RefSeq	ILMN_233739	NM_001035510.1	NM_001035510.1	66995	78482620	NM_001035510.1
Ctss	ILMN_1246861	0.345076	1.83838	0.0848244	0.994982	-4.1222	1.68746	1.01306	1.43696	-0.485837	7.88541	8.1576	7.8063	7.90268	8.06291	7.33611	7.2021	7.18519	CTSS	3	Mus musculus cathepsin S (Ctss), mRNA.		RefSeq	ILMN_220433	NM_021281.1	NM_021281.1	13040	10946581	NM_021281.1
Scml4	ILMN_2661185	-0.145175	-1.83785	0.0849062	0.994982	-4.12266	-1.84295	-2.14661	-1.15085	-0.156967	7.49812	7.45027	7.65307	7.41698	7.52613	7.63508	7.71287	7.74509	SCML4	10	Mus musculus sex comb on midleg-like 4 (Drosophila) (Scml4), mRNA.	mFLJ00197; MGC49264; 9330161D17	RefSeq	ILMN_215573	NM_172938.2	NM_172938.2	268297	34328393	NM_172938.2
Prrt1	ILMN_2977167	-0.241135	-1.8363	0.0851458	0.994982	-4.124	-3.11388	-1.64442	-2.61479	1.58407	8.24116	7.95095	8.54322	8.19579	8.03411	8.7337	8.62977	8.46494	PRRT1	17	Mus musculus proline-rich transmembrane protein 1 (Prrt1), mRNA.	ORF31; NG5; Bat-4; G5b; D17H6S54E; Bat4	RefSeq	ILMN_222342	NM_030890.1	NM_030890.1	260297	13562101	NM_030890.1
Kif3a	ILMN_2765513	-0.217363	-1.8348	0.0853778	0.994982	-4.12528	-5.85817	-0.770156	-6.14907	1.6247	10.5356	10.0737	10.4565	10.4703	10.051	10.657	10.6368	10.4926	KIF3A				MEEBO	ILMN_211958	scl0016568.1_42	NM_008443.2	NA	34328137	NM_008443.2
Atpaf2	ILMN_2601118	-0.136523	-1.83452	0.0854204	0.994982	-4.12552	-2.6032	-0.141142	-3.0552	-1.78414	8.74849	8.591	8.74889	8.76829	8.55845	8.64998	8.88571	8.73071	ATPAF2	11	Mus musculus ATP synthase mitochondrial F1 complex assembly factor 2 (Atpaf2), mRNA.	ATP12; ATP12p	RefSeq	ILMN_196566	NM_145427.1	NM_145427.1	246782	21703851	NM_145427.1
6720463M24Rik	ILMN_1234641	0.134523	1.83337	0.0855993	0.994982	-4.12651	1.05099	2.64819	1.22753	5.09241	7.41479	7.41756	7.39346	7.50334	7.42704	7.63461	7.34076	7.29545	6720463M24RIK	14	Mus musculus RIKEN cDNA 6720463M24 gene (6720463M24Rik), mRNA.	AI317232	RefSeq	ILMN_219660	NM_175265.2	NM_175265.2	77744	31341446	NM_175265.2
B3gat1	ILMN_2708717	-0.172153	-1.833	0.0856571	0.994982	-4.12683	-2.12197	-1.22718	-2.33985	0.445481	13.1226	12.8927	13.1087	13.0102	12.8641	13.2299	13.3671	13.0871	B3GAT1	9	Mus musculus beta-1,3-glucuronyltransferase 1 (glucuronosyltransferase P) (B3gat1), mRNA.	HNK-1; mKIAA4235; KIAA4235; 0710007K08Rik; GlcAT-P; AI846286	RefSeq	ILMN_219423	NM_029792.1	NM_029792.1	76898	30794189	NM_029792.1
Smox	ILMN_2608052	-0.150432	-1.83279	0.0856895	0.994982	-4.12701	-1.64764	-5.02648	-4.73692	1.20943	8.44599	8.32867	8.50032	8.12937	8.14645	8.49719	8.37635	8.38074	SMOX	2	Mus musculus spermine oxidase (Smox), mRNA.	B130066H01Rik; SMO; PAO; PAOh1	RefSeq	ILMN_209566	NM_145533.1	NM_145533.1	228608	21704049	NM_145533.1
Kcnq2	ILMN_3140473	-0.155716	-1.83252	0.085732	0.994982	-4.12724	-3.65007	-0.195768	-1.50904	-0.544428	8.30994	8.01862	8.40353	8.38334	8.24468	8.34653	8.35097	8.55159	KCNQ2	2	Mus musculus potassium voltage-gated channel, subfamily Q, member 2 (Kcnq2), transcript variant 10, mRNA.	HNSPC; KQT2	RefSeq	ILMN_237449	NM_001006678.1	NM_001006678.1	16536	54873655	NM_001006678.1
Fmn2	ILMN_2829920	-0.13731	-1.83224	0.0857748	0.994982	-4.12748	-1.47147	-0.409603	-1.52558	-0.779129	8.83355	8.80109	9.15392	8.94042	8.79399	8.89193	8.9817	9.00749	FMN2	1	Mus musculus formin 2 (Fmn2), mRNA.	AU024104	RefSeq	ILMN_221947	NM_019445.1	NM_019445.1	54418	9506700	NM_019445.1
Hemk1	ILMN_2666272	-0.149431	-1.83094	0.0859783	0.994982	-4.1286	-1.64663	-3.26095	-4.0688	0.0915613	8.98091	8.83969	8.84963	8.73109	8.67674	8.95663	8.98741	8.98391	HEMK1	9	Mus musculus HemK methyltransferase family member 1 (Hemk1), mRNA.	2310008M14Rik; AW049265	RefSeq	ILMN_216005	NM_133984.1	NM_133984.1	69536	21539656	NM_133984.1
Zbtb33	ILMN_1247277	0.123296	1.83087	0.0859882	0.994982	-4.12866	0.614019	0.72634	0.945926	2.03936	7.418	7.32505	7.15714	7.33786	7.3629	7.48756	7.24178	7.20326	ZBTB33				MEEBO	ILMN_189183	scl54980.1.1126_8		NA	9937985	NM_020256
N6amt1	ILMN_2845391	0.149646	1.83055	0.0860388	0.994982	-4.12894	2.28927	5.33118	11.4844	1.21945	7.60061	7.66264	7.60811	7.75223	7.93345	7.63113	7.61955	7.55261	N6AMT1	16	Mus musculus N-6 adenine-specific DNA methyltransferase 1 (putative) (N6amt1), mRNA.	Pred28; Hemk2; MGC106447; 5830445C04Rik	RefSeq	ILMN_216190	NM_026366.1	NM_026366.1	67768	39540505	NM_026366.1
Prss19	ILMN_2675232	0.221026	1.82962	0.0861832	0.994982	-4.12973	1.35992	0.888429	1.28278	0.428357	10.8856	11.0146	10.7039	10.9094	10.9974	10.8066	10.3981	10.8564	PRSS19	7	Mus musculus kallikrein related-peptidase 8 (Klk8), mRNA.	Prss19; Nrpn; BSP1	RefSeq	ILMN_216774	NM_008940.1	NM_008940.1	259277	6679486	NM_008940.1
Dock4	ILMN_2870329	-0.191908	-1.82841	0.0863735	0.994982	-4.13077	-1.76133	-0.331109	-3.08924	-0.0542225	10.5851	10.432	10.5691	10.6416	10.2373	10.6822	10.8846	10.7219	DOCK4	12	Mus musculus dedicator of cytokinesis 4 (Dock4), mRNA.	C030023J22; 5330406C03; 6330411N01Rik; mKIAA0716; AF263288	RefSeq	ILMN_241922	NM_172803.2	NM_172803.2	238130	62543570	NM_172803.2
Grb7	ILMN_2773169	0.13951	1.82825	0.0863988	0.994982	-4.13091	1.97367	0.126979	1.5965	1.91275	7.56937	7.78946	7.70298	7.60576	7.75194	7.7834	7.46839	7.6318	GRB7				MEEBO	ILMN_224011	scl40936.14_9		NA	6754065	NM_010346
Wdr6	ILMN_3162081	0.182501	1.82477	0.0869448	0.994982	-4.13389	0.931481	0.838694	0.196386	1.0537	10.9848	11.2281	10.9896	11.2057	11.0505	11.2577	11.314	10.7237	WDR6	9	Mus musculus WD repeat domain 6 (Wdr6), mRNA.		RefSeq	ILMN_195572	NM_031392.2	NM_031392.2	83669	31981423	NM_031392.2
Sipa1	ILMN_2642133	0.15941	1.82418	0.0870381	0.994982	-4.1344	2.40366	0.799221	1.19134	1.01331	7.31993	7.5761	7.11895	7.38691	7.43314	7.41215	7.37173	7.36006	SIPA1				MEEBO	ILMN_213911	scl020469.24_5	NM_011379.2	NA	31543711	NM_011379.2
6720430O15	ILMN_1227699	-0.16757	-1.82371	0.0871113	0.994982	-4.1348	-4.4771	-2.97797	-8.43667	0.125587	8.50949	8.38033	8.57601	8.44407	8.212	8.57601	8.60535	8.59184	6720430O15	2	Mus musculus tetraspanin 18 (Tspan18), mRNA.	BB226562; 6720430O15; 2610042G18Rik	RefSeq	ILMN_210130	NM_183180.1	NM_183180.1	241556	34147225	NM_183180.1
Axud1	ILMN_2636403	-0.143923	-1.82357	0.0871334	0.994982	-4.13492	-0.178601	-1.64957	-1.83396	-1.29876	9.04043	9.05889	8.94907	8.88819	8.86679	8.9289	9.22538	9.1036	AXUD1				MEEBO	ILMN_213373	scl35215.8_496	NM_153287.2	NA	31542165	NM_153287.2
4931440F15Rik	ILMN_2789611	-0.157814	-1.82337	0.0871653	0.994982	-4.13509	-2.0738	-0.77244	-2.56188	0.577717	7.49669	7.41921	7.72741	7.58928	7.35543	7.76572	7.7777	7.7591	4931440F15RIK	11	Mus musculus RIKEN cDNA 4931440F15 gene (4931440F15Rik), mRNA.	RP23-76P22.2	RefSeq	ILMN_218541	NM_176829.1	NM_176829.1	216622	34850069	NM_176829.1
Dkk3	ILMN_1224173	-0.155762	-1.82215	0.0873583	0.994982	-4.13614	-1.84618	-0.702729	-0.943547	0.0211977	7.80223	7.57696	7.77526	7.78219	7.73897	7.91213	7.8881	8.1677	DKK3	7	Mus musculus dickkopf homolog 3 (Xenopus laevis) (Dkk3), mRNA.	AW061014; C87148	RefSeq	ILMN_219132	NM_015814.2	NM_015814.2	50781	31560475	NM_015814.2
Arpc5l	ILMN_2626260	0.275314	1.82192	0.0873946	0.994982	-4.13634	1.2932	1.38868	1.10616	-0.175543	9.66346	9.7216	9.41173	9.7507	9.66457	9.27385	9.30467	8.92962	ARPC5L	2	Mus musculus actin related protein 2/3 complex, subunit 5-like (Arpc5l), mRNA.	AW742746; AW555592; ARC16-2; AI852867; 2010015J01Rik	RefSeq	ILMN_212421	NM_028809.1	NM_028809.1	74192	21312653	NM_028809.1
Pfkm	ILMN_3004553	-0.137675	-1.82181	0.0874116	0.994982	-4.13643	-2.07753	-2.31099	-3.1262	0.703239	11.7863	11.7216	11.8714	11.7027	11.6368	11.9464	11.9255	11.9752	PFKM	15	Mus musculus phosphofructokinase, muscle (Pfkm), mRNA.	PFK-M; AI131669; Pfka	RefSeq	ILMN_208909	NM_021514.2	NM_021514.2	18642	31981184	NM_021514.2
Usp5	ILMN_1253666	-0.130169	-1.82089	0.087558	0.994982	-4.13722	-3.46343	-2.58722	-2.595	0.10224	9.37203	9.24573	9.45948	9.29914	9.29866	9.46304	9.48089	9.51485	USP5	6	Mus musculus ubiquitin specific peptidase 5 (isopeptidase T) (Usp5), mRNA.	ISOT-1; ISOT; Ucht; AA407472	RefSeq	ILMN_185982	NM_013700.1	NM_013700.1	22225	7305618	NM_013700.1
Nt5m	ILMN_1216748	0.156115	1.81931	0.0878091	0.994982	-4.13857	0.505602	2.70037	2.82752	0.385747	12.0171	12.0227	12.0839	12.2362	12.2486	12.011	11.8615	11.9315	NT5M	11	Mus musculus 5',3'-nucleotidase, mitochondrial (Nt5m), mRNA.	2010013E09Rik; AI846937; dNT-2	RefSeq	ILMN_208901	NM_134029.2	NM_134029.2	103850	118129938	NM_134029.2
Sdcbp	ILMN_2927025	-0.120493	-1.81928	0.087813	0.994982	-4.1386	-2.52309	-2.07503	-2.63681	0.251227	12.4605	12.2627	12.356	12.2937	12.2549	12.4542	12.5182	12.4128	SDCBP	4	Mus musculus syndecan binding protein (Sdcbp), mRNA.	Sycl	RefSeq	ILMN_237659	NM_016807.1	NM_016807.1	53378	7949149	NM_016807.1
Add3	ILMN_2588671	-0.164875	-1.81866	0.0879127	0.994982	-4.13913	-0.219573	-0.58051	-3.00442	-3.73506	8.01263	7.98926	8.04253	7.95768	7.74566	7.68175	8.09193	7.88677	ADD3	19	Mus musculus adducin 3 (gamma) (Add3), mRNA.	AI463285; R75380	RefSeq	ILMN_208695	NM_013758.2	NM_013758.2	27360	31542110	NM_013758.2
E430002G05Rik	ILMN_2870864	0.1322	1.81833	0.0879647	0.994982	-4.13941	2.48502	-0.74804	2.28017	3.43719	8.52599	8.6802	8.53981	8.45085	8.66566	8.74774	8.55121	8.39864	E430002G05RIK	2	Mus musculus RIKEN cDNA E430002G05 gene (E430002G05Rik), mRNA.	Ramp; 5930437L24	RefSeq	ILMN_261502	NM_173749.3	NM_173749.3	210622	31982079	NM_173749.3
Plxdc1	ILMN_1248298	0.182449	1.81772	0.0880624	0.994982	-4.13994	1.26508	-0.867161	2.27115	2.62673	7.8881	7.98376	7.95349	7.68993	8.12241	8.17141	7.74917	7.64695	PLXDC1	11	Mus musculus plexin domain containing 1 (Plxdc1), mRNA.	Tem7; AI848450; MGC130377; 2410003I07Rik	RefSeq	ILMN_211971	NM_028199.2	NM_028199.2	72324	31560780	NM_028199.2
Serpine2	ILMN_2883164	-0.214272	-1.81676	0.0882146	0.994982	-4.14075	-0.682335	-0.919022	-2.09165	-0.389504	8.84885	8.76755	8.73541	8.71786	8.47168	8.82903	9.21584	8.84312	SERPINE2	1	Mus musculus serine (or cysteine) peptidase inhibitor, clade E, member 2 (Serpine2), mRNA.	PAI-1; PN-1; PI7; B230326M24Rik; Spi4	RefSeq	ILMN_212300	NM_009255.2	NM_009255.2	20720	31982003	NM_009255.2
Rgs2	ILMN_2666622	0.145979	1.81636	0.0882793	0.994982	-4.1411	1.80026	0.14374	2.99133	0.920854	7.65987	7.73286	7.54387	7.56769	7.85162	7.64517	7.58756	7.42213	RGS2				MEEBO	ILMN_191558	scl16190.6_258		NA	31543585	NM_009061
Txndc13	ILMN_2811282	0.250248	1.81511	0.088478	0.994982	-4.14216	0.909208	1.62166	1.37375	-0.0498062	11.9625	12.1992	12.3216	12.3842	12.3198	11.9502	11.854	11.7144	TXNDC13	2	Mus musculus thioredoxin domain containing 13 (Txndc13), mRNA. XM_902134 XM_902137 XM_925631 XM_925632 XM_925633	mKIAA1162; D2Bwg1356e; 4930500L08Rik; 2810417D04Rik; AW046784; AI843224	RefSeq	ILMN_256145	NM_029148.1	NM_029148.1	52837	112817606	NM_029148.1
Kpnb3	ILMN_2764995	-0.157916	-1.81491	0.0885101	0.994982	-4.14234	-2.5278	-2.09556	-2.76219	0.811911	9.97259	9.73885	9.86885	9.78038	9.71632	10.0598	10.1037	9.98185	KPNB3				MEEBO	ILMN_223513	scl45943.26_212	NM_023579.2	NA	34328298	NM_023579.2
Bcl2l13	ILMN_1241307	0.168749	1.81375	0.0886961	0.994982	-4.14333	1.06426	2.2613	1.0889	-0.410077	9.4956	9.44076	9.13606	9.64254	9.44491	9.19224	9.27302	9.14078	BCL2L13				MEEBO	ILMN_208875	scl29560.8_88	NM_153516.1	NA	23943827	NM_153516.1
Ypel4	ILMN_2966558	-0.142092	-1.81364	0.0887141	0.994982	-4.14343	-1.79486	0.0659246	-0.795266	-1.08239	7.80136	7.71427	7.95651	8.00752	7.8718	7.82655	8.17272	8.05793	YPEL4	2	Mus musculus yippee-like 4 (Drosophila) (Ypel4), mRNA.		RefSeq	ILMN_236447	NM_001005342.2	NM_001005342.2	241525	53292601	NM_001005342.2
Nlrx1	ILMN_2958484	0.167893	1.81256	0.0888871	0.994982	-4.14435	0.431263	0.358148	1.89947	2.06447	8.61252	8.68669	8.45981	8.67636	8.89412	8.91743	8.62558	8.80512	NLRX1	9	Mus musculus NLR family member X1 (Nlrx1), mRNA.	BC034204	RefSeq	ILMN_213522	NM_178420.2	NM_178420.2	270151	31341501	NM_178420.2
Ltc4s	ILMN_2658687	0.144888	1.81256	0.0888871	0.994982	-4.14435	3.7369	-0.520671	1.46954	1.91708	7.95281	8.23645	7.79656	7.86275	8.03743	8.07671	7.99854	7.88589	LTC4S	11	Mus musculus leukotriene C4 synthase (Ltc4s), mRNA.		RefSeq	ILMN_215372	NM_008521.1	NM_008521.1	17001	6678733	NM_008521.1
Fen1	ILMN_1259473	-0.193119	-1.81216	0.0889516	0.994982	-4.14469	-2.80954	-5.31364	-2.03455	-0.193329	9.50527	9.37874	9.55765	9.19186	9.43657	9.57398	9.67973	9.61097	FEN1				MEEBO	ILMN_218416	scl014156.1_86	NM_007999.2	NA	46048489	NM_007999.2
Traf3	ILMN_3144289	-0.222244	-1.812	0.0889775	0.994982	-4.14483	-3.9537	-1.03266	-3.57158	-0.867907	11.9089	11.6108	11.8977	11.8863	11.6468	11.9018	12.0839	12.0441	TRAF3	12			MEEBO	ILMN_186921	scl42756.16.1_0	NM_011632.1	NA	6755864	NM_011632.1
Snrpd3	ILMN_1244776	0.142038	1.81058	0.0892054	0.994982	-4.14604	4.0309	2.90877	1.03095	1.19116	11.2577	11.5145	11.3257	11.4449	11.3285	11.3384	11.2934	11.1814	SNRPD3				MEEBO	ILMN_221204	scl067332.3_15	NM_026095.3	NA	24475736	NM_026095.3
Arhgap17	ILMN_2715558	-0.177853	-1.80828	0.0895768	0.994982	-4.148	-2.43696	-0.512068	-2.52713	-0.75513	10.0333	9.87812	10.1076	10.0979	9.86783	10.0701	10.1838	10.3007	ARHGAP17	7	Mus musculus Rho GTPase activating protein 17 (Arhgap17), mRNA.	5730403H17Rik; Rich1; Nadrin; Wbp15	RefSeq	ILMN_212369	NM_144529.1	NM_144529.1	70497	21362322	NM_144529.1
Sf3b3	ILMN_1237140	-0.116329	-1.80798	0.0896258	0.994982	-4.14826	-3.71915	-6.15038	-8.61833	-0.638588	10.2846	10.2045	10.3279	10.1453	10.0853	10.2794	10.2965	10.2708	SF3B3				MEEBO	ILMN_213517	scl34330.23.1_25	NM_133953.1	NA	19527173	NM_133953.1
Cnot2	ILMN_1241657	-0.164349	-1.80786	0.0896455	0.994982	-4.14836	-2.19071	-1.57704	-1.72064	0.698267	10.3031	10.1698	10.4139	10.254	10.2343	10.5662	10.5941	10.5706	CNOT2	10	Mus musculus CCR4-NOT transcription complex, subunit 2 (Cnot2), transcript variant 3, mRNA.	AA537049; AA959607; MGC115808; 2810470K03Rik; 2600016M12Rik; AW557563; C79650	RefSeq	ILMN_219105	NM_028082.1	NM_028082.1	72068	21312479	NM_028082.1
Satb1	ILMN_1220726	-0.169243	-1.80766	0.0896783	0.994982	-4.14854	-1.54513	-0.380674	-2.97527	0.0949077	11.2662	11.0615	11.4802	11.2255	10.8601	11.2925	11.1603	11.2099	SATB1				MEEBO	ILMN_186650	scl49801.15_217		NA	6677850	NM_009122
Rnf167	ILMN_2892860	0.247347	1.80732	0.0897322	0.994982	-4.14882	1.35133	1.24502	3.00413	-0.61421	7.98062	8.12146	8.05175	8.10036	8.44941	7.73145	7.62159	7.75933	RNF167	11	Mus musculus ring finger protein 167 (Rnf167), mRNA.	AU019305; 5730408C10Rik; AV328608; RP23-326P7.8; 0610010G05Rik	RefSeq	ILMN_217477	NM_027445.1	NM_027445.1	70510	28076962	NM_027445.1
Extl2	ILMN_1213855	-0.158367	-1.80726	0.0897419	0.994982	-4.14887	-1.78439	-2.36327	-1.78439	-1.1889	11.5714	11.4408	11.4906	11.3893	11.4408	11.4938	11.6972	11.639	EXTL2	3	Mus musculus exotoses (multiple)-like 2 (Extl2), mRNA.	3000001D04Rik; AW146439	RefSeq	ILMN_221333	NM_021388.2	NM_021388.2	58193	31981137	NM_021388.2
Accn1	ILMN_1255375	-0.151511	-1.80716	0.0897583	0.994982	-4.14896	-1.15295	-0.948945	-0.743396	-0.235858	7.68868	7.6649	7.77938	7.70503	7.74546	7.84529	8.12851	7.97014	ACCN1				MEEBO	ILMN_216425	scl39846.10.1_37	NM_007384.1	NA	6680621	NM_007384.1
Cdkn2b	ILMN_1227240	0.142824	1.80696	0.0897915	0.994982	-4.14913	2.7115	1.62799	0.637615	1.10405	7.34041	7.52077	7.3093	7.41898	7.32594	7.36976	7.28518	7.12926	CDKN2B				MEEBO	ILMN_212802	scl24120.2_589	NM_007670.2	NA	31560720	NM_007670.2
4933409N07Rik	ILMN_2680102	-0.163334	-1.80668	0.0898362	0.994982	-4.14937	-1.29057	-1.02658	-3.24649	-3.30626	7.59077	7.58867	7.77019	7.60811	7.4446	7.44019	7.67868	7.69526	4933409N07RIK				MEEBO	ILMN_217192	scl34845.7_126	NM_175162.2	NA	31340966	NM_175162.2
Slc30a5	ILMN_2614778	-0.154805	-1.80568	0.0899981	0.994982	-4.15022	-1.96691	-1.53799	-3.38714	-0.544093	10.2618	10.0974	10.1974	10.1331	9.97913	10.2159	10.3786	10.207	SLC30A5				MEEBO	ILMN_211338	scl0003645.1_147	NM_022885.1	NA	12584975	NM_022885.1
AV006891	ILMN_1256000	0.121459	1.80532	0.0900576	0.994982	-4.15053	1.46181	0.0970837	1.2431	1.19094	7.3557	7.52793	7.22536	7.36188	7.50132	7.49497	7.30534	7.51386	AV006891	2	Mus musculus RIKEN cDNA B230120H23 gene (B230120H23Rik), transcript variant 1, mRNA.	AV006891; MLTKbeta; MLTKalpha; MLTK; Zak	RefSeq	ILMN_209369	NM_023057.1	NM_023057.1	65964	12746435	NM_023057.1
F11r	ILMN_2713305	-0.102888	-1.80523	0.090071	0.994982	-4.1506	-3.59727	-9.3961	-2.83214	-9.38248	7.62944	7.54786	7.60668	7.45319	7.56035	7.45341	7.59245	7.59779	F11R				MEEBO	ILMN_219759	scl016456.11_209	NM_172647.1	NA	27734846	NM_172647.1
Gpx2	ILMN_2674483	-0.176832	-1.80492	0.0901215	0.994982	-4.15087	-1.02369	-0.53706	-1.89063	-0.452163	7.7154	7.72017	7.80389	7.80834	7.56308	7.82373	8.11989	7.98346	GPX2	12	Mus musculus glutathione peroxidase 2 (Gpx2), mRNA.	GPx-GI	RefSeq	ILMN_216720	NM_030677.1	NM_030677.1	14776	17432428	NM_030677.1
Gpr123	ILMN_2658198	0.1598	1.80432	0.0902203	0.994982	-4.15139	3.44169	-0.133267	2.67891	5.07429	11.2128	11.4315	11.2495	11.2249	11.3874	11.5258	11.1658	11.3025	GPR123				MEEBO	ILMN_215330	scl31928.9_451	NM_177469.2	NA	31343380	NM_177469.2
Zfp31	ILMN_2441811	0.142376	1.8037	0.0903209	0.994982	-4.15191	2.42792	3.51573	3.33561	-1.05764	7.3636	7.45622	7.32764	7.53157	7.51909	7.21478	7.24605	7.21487	ZFP31	4	Mus musculus zinc finger and SCAN domains 20 (Zscan20), mRNA.	MGC30798; C130001F22; Zkscan20; Zfp31	RefSeq	ILMN_187175	NM_177758.3	NM_177758.3	269585	41054997	NM_177758.3
Fbxl18	ILMN_2952730	-0.152573	-1.80369	0.0903221	0.994982	-4.15192	-1.57557	-0.999282	-1.56714	0.174595	7.56839	7.43497	7.56937	7.52362	7.43627	7.70419	7.67639	7.89519	FBXL18	5	Mus musculus F-box and leucine-rich repeat protein 18 (Fbxl18), mRNA.	C330021B20Rik	RefSeq	ILMN_243583	NM_001033312.1	NM_001033312.1	231863	75677481	NM_001033312.1
Lgals1	ILMN_2619107	0.243471	1.80368	0.090324	0.994982	-4.15193	3.84981	-0.0556728	8.20261	3.17624	8.88641	9.07224	8.76015	8.82157	9.35163	9.02901	8.78024	8.87378	LGALS1				MEEBO	ILMN_211746	scl47757.5.8_11	NM_008495.1	NA	6678681	NM_008495.1
Rb1	ILMN_2679619	-0.127373	-1.80253	0.0905119	0.994982	-4.15291	-1.97695	-1.59424	-1.85882	-0.470946	8.49538	8.41814	8.55262	8.45118	8.42834	8.54817	8.6979	8.60943	RB1	14	Mus musculus retinoblastoma 1 (Rb1), mRNA.	Rb; Rb-1; pRb	RefSeq	ILMN_217149	NM_009029.1	NM_009029.1	19645	6677678	NM_009029.1
Cspg4	ILMN_2659224	-0.197539	-1.80156	0.0906707	0.994982	-4.15374	-1.39295	-1.9801	-3.04815	0.0222036	7.78144	7.77874	7.93711	7.70624	7.57435	7.95349	8.03329	8.05114	CSPG4	9	Mus musculus chondroitin sulfate proteoglycan 4 (Cspg4), mRNA.	AN2; NG2; 4732461B14Rik	RefSeq	ILMN_215416	NM_139001.1	NM_139001.1	121021	20467422	NM_139001.1
BC051080	ILMN_3138057	0.319275	1.80112	0.0907422	0.994982	-4.15411	1.72409	1.6117	2.04539	-0.694568	9.40595	9.73693	9.48655	9.7063	9.82448	9.07785	9.30147	8.87448	BC051080	10	Mus musculus resistance to inhibitors of cholinesterase 8 homolog B (C. elegans) (Ric8b), transcript variant 2, mRNA.	BC051080; Ric-8; MGC58970	RefSeq	ILMN_220882	NM_183172.1	NM_183172.1	237422	34147208	NM_183172.1
2410066E13Rik	ILMN_1244801	-0.210895	-1.80098	0.0907653	0.994982	-4.15423	-2.20021	-1.54147	-1.07346	0.275479	8.18369	7.80647	7.97593	7.92888	8.01585	8.26652	8.41623	8.28545	2410066E13RIK				MEEBO	ILMN_192074	scl30015.3_69		NA	31541893	NM_026629
0610039D01Rik	ILMN_3116330	0.13722	1.80081	0.0907921	0.994982	-4.15437	3.38452	0.100166	3.31378	3.14249	11.4173	11.5455	11.394	11.3642	11.5416	11.5321	11.3157	11.3075	0610039D01RIK	17	Mus musculus cutA divalent cation tolerance homolog (E. coli) (Cuta), transcript variant 1, mRNA.	AI326454; 2700094G22Rik; 0610039D01Rik; 1810022E02Rik; 1810060C03Rik	RefSeq	ILMN_216302	NM_026307.2	NM_026307.2	67675	21702736	NM_026307.2
Ptk2	ILMN_2615901	-0.0980312	-1.8004	0.0908591	0.994982	-4.15472	-2.30719	-1.26923	-1.76762	-1.4349	11.8894	11.7089	11.838	11.769	11.7401	11.7594	11.7623	11.8798	PTK2	15	Mus musculus PTK2 protein tyrosine kinase 2 (Ptk2), mRNA.	FRNK; FAK; mKIAA4203; Fadk; KIAA4203	RefSeq	ILMN_211438	NM_007982.1	NM_007982.1	14083	6679740	NM_007982.1
Capn3	ILMN_2867771	0.191364	1.80014	0.0909026	0.994982	-4.15495	1.60168	2.83942	3.19856	-1.41488	7.9813	8.07312	7.94432	8.22532	8.26949	7.70218	7.8751	7.70393	CAPN3	2	Mus musculus calpain 3 (Capn3), mRNA.	Capa3; p94; Lp82; AI323605; Capa-3	RefSeq	ILMN_218422	NM_007601.1	NM_007601.1	12335	6680843	NM_007601.1
Kctd5	ILMN_1239815	-0.14654	-1.79966	0.0909806	0.994982	-4.15535	-0.921466	-0.686043	-1.94405	-1.65677	9.22865	9.1025	9.28	9.12899	8.98741	9.01975	9.041	9.27517	KCTD5	17	Mus musculus potassium channel tetramerisation domain containing 5 (Kctd5), mRNA.	2610030N08Rik; mKIAA0176	RefSeq	ILMN_214977	NM_027008.1	NM_027008.1	69259	30794419	NM_027008.1
Hist1h2bk	ILMN_2655785	0.168958	1.79804	0.0912468	0.994982	-4.15673	0.34903	0.455774	1.86803	1.10628	9.71145	9.61226	9.34256	9.63135	9.88391	9.74769	9.45907	9.68631	HIST1H2BK	13	Mus musculus histone cluster 1, H2bk (Hist1h2bk), mRNA.	RP23-9O16.11	RefSeq	ILMN_215120	NM_175665.1	NM_175665.1	319184	30089703	NM_175665.1
9230117N10Rik	ILMN_1259747	0.17967	1.79792	0.0912675	0.994982	-4.15684	5.75657	-1.27151	2.50408	1.41665	8.8125	9.24279	8.70586	8.6419	8.9647	8.87173	8.83134	8.65273	9230117N10RIK	19	Mus musculus interleukin 33 (Il33), mRNA.	Il-33; NF-HEV; Il1f11; 9230117N10Rik	RefSeq	ILMN_213496	NM_133775.1	NM_133775.1	77125	19526999	NM_133775.1
Odz4	ILMN_3162820	-0.260101	-1.79789	0.0912723	0.994982	-4.15686	-2.14808	-0.355736	-2.49906	-0.355736	9.60372	9.29229	9.54869	9.64028	9.22415	9.64028	9.69992	9.98508	ODZ4				MEEBO	ILMN_194814	scl32363.39_490		NA	7549780	NM_011858
Nsdhl	ILMN_2594521	-0.140639	-1.79785	0.0912791	0.994982	-4.1569	-1.65775	-0.904486	-1.60065	0.108946	8.20154	8.00533	8.0772	8.10986	8.01325	8.25049	8.25023	8.41253	NSDHL	X	Mus musculus NAD(P) dependent steroid dehydrogenase-like (Nsdhl), mRNA.	H105E3; Str; XAP104; Bpa; AI747449	RefSeq	ILMN_209305	NM_010941.3	NM_010941.3	18194	31982436	NM_010941.3
C030048B08Rik	ILMN_2940358	0.129967	1.7974	0.0913522	0.994982	-4.15728	1.35309	1.16597	0.63929	2.97219	9.96016	10.0207	9.82669	10.0048	9.96016	10.158	9.99605	9.84088	C030048B08RIK	5	Mus musculus RIKEN cDNA C030048B08 gene (C030048B08Rik), mRNA.	AW548102	RefSeq	ILMN_217610	NM_172991.2	NM_172991.2	269623	31559872	NM_172991.2
Prosapip1	ILMN_2752737	-0.143514	-1.79667	0.0914721	0.994982	-4.1579	-2.29662	-0.251275	-2.11172	-0.0161148	7.36582	7.24115	7.49115	7.49226	7.26385	7.52114	7.64558	7.5899	PROSAPIP1	2	Mus musculus ProSAPiP1 protein (Prosapip1), mRNA.		RefSeq	ILMN_217948	NM_197945.2	NM_197945.2	241638	38372902	NM_197945.2
Sox5	ILMN_1244213	-0.118156	-1.79656	0.0914903	0.994982	-4.15799	-1.05211	-2.2179	-2.34444	-2.59113	7.55698	7.50572	7.50278	7.43857	7.43129	7.41708	7.64258	7.56295	SOX5	6	Mus musculus SRY-box containing gene 5 (Sox5), mRNA.	AI528773; MGC124352	RefSeq	ILMN_210889	NM_011444.1	NM_011444.1	20678	6755607	NM_011444.1
6530402N02Rik	ILMN_1232821	0.100983	1.79511	0.0917299	0.994982	-4.15923	2.04607	6.60936	2.11946	2.53039	7.6974	7.7999	7.73938	7.93843	7.80212	7.8146	7.77094	7.7434	6530402N02RIK	3	Mus musculus anterior pharynx defective 1a homolog (C. elegans) (Aph1a), mRNA.	MGC36389; MGC7221; 6530402N02Rik	RefSeq	ILMN_219481	NM_146104.1	NM_146104.1	226548	22203750	NM_146104.1
Pacsin2	ILMN_2853342	-0.158791	-1.79485	0.0917723	0.994982	-4.15944	-2.09277	-2.20372	-1.02062	0.614208	8.39274	8.21219	8.36422	8.1972	8.35699	8.57779	8.60213	8.62024	PACSIN2	15	Mus musculus protein kinase C and casein kinase substrate in neurons 2 (Pacsin2), mRNA.	AI197433	RefSeq	ILMN_259376	NM_011862.1	NM_011862.1	23970	7106380	NM_011862.1
1810054O13Rik	ILMN_2645662	0.183235	1.79454	0.091824	0.994982	-4.15971	2.90312	-0.411385	4.53883	0.520589	9.4129	9.64735	9.42812	9.32563	9.80612	9.4161	9.22098	9.40026	1810054O13RIK	7	Mus musculus transmembrane protein 86A (Tmem86a), mRNA.	1810054O13Rik; AW742698; AI414959	RefSeq	ILMN_214221	NM_026436.1	NM_026436.1	67893	21312737	NM_026436.1
Tmem126a	ILMN_2803627	0.105818	1.79446	0.0918376	0.994982	-4.15978	3.00261	1.85633	0.00854079	1.96904	11.1251	11.2868	11.0774	11.2158	11.1014	11.2228	11.1726	11.0286	TMEM126A	7	Mus musculus transmembrane protein 126A (Tmem126a), mRNA.	1810020E01Rik	RefSeq	ILMN_215457	NM_025460.1	NM_025460.1	66271	13384869	NM_025460.1
Fundc2	ILMN_2715629	0.2965	1.79368	0.0919659	0.994982	-4.16044	1.09474	0.29376	1.12421	0.372837	8.25049	8.23571	7.6652	7.9065	8.24782	7.939	7.94311	7.28423	FUNDC2	X	Mus musculus FUN14 domain containing 2 (Fundc2), mRNA.	HCBP6; 4833415N24Rik; DC44	RefSeq	ILMN_210226	NM_026126.2	NM_026126.2	67391	31541956	NM_026126.2
Zfhx1a	ILMN_2492500	-0.153036	-1.79275	0.0921211	0.994982	-4.16124	-3.62628	-3.33159	-2.94433	1.82023	10.9967	10.7351	10.9087	10.7574	10.7867	11.1476	11.0542	11.0794	ZFHX1A				MEEBO	ILMN_191183	scl52279.13_643		NA	6756072	NM_011546
Wnt7b	ILMN_2789692	0.126608	1.79206	0.0922352	0.994982	-4.16182	1.35961	0.148809	1.71878	0.605116	10.1025	10.4498	10.2368	10.2898	10.4973	10.3501	10.3319	10.4093	WNT7B	15	Mus musculus wingless-related MMTV integration site 7B (Wnt7b), mRNA.	Wnt-7b	RefSeq	ILMN_188933	NM_009528.2	NM_009528.2	22422	34328152	NM_009528.2
Pcyt1b	ILMN_3132186	-0.135492	-1.79076	0.0924506	0.994982	-4.16292	-2.30639	0.0907651	-1.82681	-1.47124	10.5946	10.3363	10.4264	10.5719	10.3834	10.4184	10.5719	10.6591	PCYT1B	X	Mus musculus phosphate cytidylyltransferase 1, choline, beta isoform (Pcyt1b), transcript variant 2, mRNA.	CTTbeta; AW045697	RefSeq	ILMN_256047	NM_177546.2	NM_177546.2	236899	46877072	NM_177546.2
Gpr146	ILMN_2678521	-0.132711	-1.79003	0.092573	0.994982	-4.16355	-0.838437	-0.978401	-0.435508	-0.995839	7.91531	7.8261	7.75574	7.80323	7.89195	7.80038	8.05708	8.12438	GPR146				MEEBO	ILMN_217047	scl080290.2_65	NM_030258.2	NA	31981401	NM_030258.2
Ap2a1	ILMN_2604688	-0.13315	-1.78984	0.0926048	0.994982	-4.16371	-0.984882	-1.01338	-2.78995	-0.663662	9.90445	9.79531	9.81575	9.79253	9.61897	9.82669	10.0248	9.8211	AP2A1				MEEBO	ILMN_210345	scl011771.3_3	NM_007458.1	NA	6671560	NM_007458.1
Naglu	ILMN_2721503	0.173711	1.78946	0.0926681	0.994982	-4.16403	0.406461	0.547353	3.51589	1.2242	7.93711	7.83702	7.83245	7.85421	8.21647	7.93681	7.66472	7.7154	NAGLU	11	Mus musculus alpha-N-acetylglucosaminidase (Sanfilippo disease IIIB) (Naglu), mRNA.		RefSeq	ILMN_220396	NM_013792.1	NM_013792.1	27419	7305298	NM_013792.1
Reprimo	ILMN_2643212	0.195833	1.78879	0.0927784	0.994982	-4.16459	1.97502	0.432252	0.717692	2.00821	10.2356	10.5729	10.4457	10.3375	10.381	10.5779	10.3219	10.0826	REPRIMO	2	Mus musculus reprimo, TP53 dependent G2 arrest mediator candidate (Rprm), mRNA.	Reprimo; 2410012A13Rik	RefSeq	ILMN_214005	NM_023396.3	NM_023396.3	67874	32129266	NM_023396.3
2310045A20Rik	ILMN_2663281	0.16471	1.78873	0.0927887	0.994982	-4.16465	0.355421	0.805561	1.00699	1.46173	10.5111	10.3753	10.3543	10.457	10.4935	10.5761	10.3051	10.0725	2310045A20RIK				MEEBO	ILMN_215758	scl26582.30.1_36	NM_172710.1	NA	27370027	NM_172710.1
Actr5	ILMN_1213287	-0.117677	-1.78774	0.0929546	0.994982	-4.16549	-2.00125	-3.49282	-1.17163	-3.84012	7.34474	7.27118	7.31978	7.20435	7.30835	7.18879	7.42438	7.35449	ACTR5				MEEBO	ILMN_214032	scl0003018.1_46	NM_175419.3	NA	46048343	NM_175419.3
Cog3	ILMN_2777217	0.150798	1.78757	0.0929822	0.994982	-4.16563	1.31765	1.63887	1.84441	1.58029	8.80848	8.91697	8.6999	8.94733	8.96676	8.94179	8.74385	8.91743	COG3				MEEBO	ILMN_224241	scl45300.23_484		NA	31341419	NM_177381
Epb7.2	ILMN_2641032	-0.150576	-1.78601	0.0932442	0.994982	-4.16696	-2.50544	-3.54962	-1.34565	-0.0395097	7.55866	7.33255	7.52124	7.24802	7.42644	7.53218	7.43365	7.62795	EPB7.2				MEEBO	ILMN_212469	scl19399.8_192	NM_013515.1	NA	7710017	NM_013515.1
Scoc	ILMN_1216231	0.426109	1.78589	0.0932633	0.994982	-4.16706	0.871285	1.58112	1.47437	-0.0940959	11.7739	11.6478	11.4739	11.9635	11.916	11.2185	10.9957	10.7979	SCOC				MEEBO	ILMN_215137	scl056367.1_256	XM_134455.1	NA	20885574	XM_134455.1
Catnd2	ILMN_2652527	-0.184927	-1.78445	0.0935052	0.994982	-4.16828	-2.19871	-0.435615	-4.30752	0.710942	9.25993	9.16943	9.44301	9.37874	8.91908	9.51485	9.49254	9.52632	CATND2	15			MEEBO	ILMN_213184	scl018163.25_164	NM_008729.1	NA	6679117	NM_008729.1
AL024210	ILMN_1231567	0.202237	1.78419	0.0935495	0.994982	-4.1685	1.0264	1.66896	1.48293	-0.410624	7.41403	7.45097	7.41353	7.58893	7.54899	7.14243	7.00231	7.0925	AL024210	12			MEEBO	ILMN_223121	scl0104923.5_14	NM_134052.1	NA	19527269	NM_134052.1
Nav1	ILMN_2883016	-0.230333	-1.78417	0.0935519	0.994982	-4.16851	-1.91915	-1.3926	-3.26026	-0.510603	11.2825	11.2158	11.505	11.2843	11.0414	11.3991	11.5892	11.4853	NAV1	1	Mus musculus neuron navigator 1 (Nav1), mRNA.	POMFIL3; unc53H1; 9530089B19; C230080M11Rik; steerin-1; 9930003A20Rik; mKIAA1151	RefSeq	ILMN_240423	NM_173437.1	NM_173437.1	215690	28077104	NM_173437.1
Dnajc7	ILMN_2694381	-0.16884	-1.78394	0.0935907	0.994982	-4.16871	-2.50923	-0.536742	-1.16491	-0.717011	10.7676	10.5962	10.9003	10.8665	10.7804	10.8418	11.011	11.0814	DNAJC7				MEEBO	ILMN_218325	scl39557.17.1_8	NM_019795.3	NA	34328495	NM_019795.3
Ap1gbp1	ILMN_2669146	-0.177453	-1.78394	0.0935914	0.994982	-4.16871	-2.31242	-1.25807	-1.2982	0.113016	9.79941	9.58555	9.8084	9.74292	9.73693	9.94756	10.0928	10.0222	AP1GBP1	11	Mus musculus AP1 gamma subunit binding protein 1 (Ap1gbp1), mRNA.	SYNG; L71-5; C76297; AF007009	RefSeq	ILMN_196582	NM_194341.1	NM_194341.1	217030	34996506	NM_194341.1
Mta2	ILMN_2595774	0.151538	1.78326	0.0937059	0.994982	-4.16929	0.998658	1.01506	1.38583	0.518379	9.26865	9.44732	9.492	9.44986	9.50722	9.37302	9.29541	9.11522	MTA2				MEEBO	ILMN_209439	scl53392.18_161	NM_011842.2	NA	31981374	NM_011842.2
Itpr2	ILMN_3155180	-0.146218	-1.78278	0.0937857	0.994982	-4.16969	-2.16264	-1.90522	-2.22866	-1.07846	9.56414	9.47467	9.60635	9.49508	9.46943	9.56065	9.66758	9.74664	ITPR2	6			MEEBO	ILMN_217454	scl016439.4_10	NM_019923.2	NA	42490764	NM_019923.2
Mtap	ILMN_2742867	-0.149856	-1.78215	0.0938919	0.994982	-4.17023	-1.48596	-1.73273	-3.45094	0.594712	8.27582	8.23494	8.34929	8.21059	8.04105	8.44025	8.38951	8.51165	MTAP	4	Mus musculus methylthioadenosine phosphorylase (Mtap), mRNA.	MSAP; 1300019I21Rik	RefSeq	ILMN_221974	NM_024433.1	NM_024433.1	66902	45544617	NM_024433.1
2610020C11Rik	ILMN_2466655	-0.180117	-1.78183	0.093946	0.994982	-4.1705	-2.29837	-0.605631	-2.5164	0.304979	7.88785	7.75223	8.05036	7.99064	7.72152	8.11889	8.20083	8.16471	2610020C11RIK				MEEBO	ILMN_190039	scl00320476.1_115		NA	40254176	NM_028130
Zgpat	ILMN_3078143	-0.14057	-1.78131	0.094035	0.994982	-4.17094	-0.306323	-0.952131	-0.36015	-1.9146	7.40219	7.55884	7.57663	7.45606	7.55027	7.3029	7.67627	7.77526	ZGPAT	2	Mus musculus zinc finger, CCCH-type with G patch domain (Zgpat), transcript variant 2, mRNA.	MGC25688; 1500006I01Rik; MGC38468; BC021513	RefSeq	ILMN_261515	NM_001048148.1	NM_001048148.1	229007	114326527	NM_001048148.1
Sec24b	ILMN_1228710	-0.186644	-1.78117	0.0940574	0.994982	-4.17106	-1.59128	-1.93347	-2.18679	0.552006	10.0319	9.88199	9.97061	9.83248	9.79582	10.1921	10.1469	10.2996	SEC24B				MEEBO	ILMN_216968	scl099683.1_9	XM_131192.5	NA	38077067	XM_131192.5
Mdh1	ILMN_2891176	0.36675	1.78085	0.0941124	0.994982	-4.17133	0.707144	1.28636	2.0516	-0.454169	8.76169	8.65783	8.65747	8.89446	9.20708	8.1834	8.15303	7.90357	MDH1	11	Mus musculus malate dehydrogenase 1, NAD (soluble) (Mdh1), mRNA.	D17921; Mor-2; MDH-s; Mor2; B230377B03Rik; MDHA	RefSeq	ILMN_212852	NM_008618.2	NM_008618.2	17449	31982177	NM_008618.2
Vps54	ILMN_2451470	-0.15086	-1.78027	0.09421	0.994982	-4.17182	-1.20277	-1.63644	-2.92103	-0.0157924	9.7507	9.76039	9.85669	9.71508	9.58088	9.88439	9.96935	9.96743	VPS54	11	Mus musculus vacuolar protein sorting 54 (yeast) (Vps54), mRNA.	5330404P15Rik; wr; mSLP8; Vps54l; Hcc8	RefSeq	ILMN_188296	NM_139061.2	NM_139061.2	245944	45237182	NM_139061.2
Gipc1	ILMN_1225966	-0.126865	-1.77894	0.0944359	0.994982	-4.17295	-1.34792	-1.00279	-0.369547	-0.785198	8.65747	8.52048	8.57359	8.57044	8.66211	8.60194	8.71746	8.91389	GIPC1	8	Mus musculus GIPC PDZ domain containing family, member 1 (Gipc1), mRNA.	TIP-2; Semcap1; Rgs19ip1; TaxIP2; GIPC; Glut1CIP	RefSeq	ILMN_209294	NM_018771.3	NM_018771.3	67903	24475640	NM_018771.3
BC021513	ILMN_2709700	0.113112	1.77854	0.0945035	0.994982	-4.17329	1.57383	1.31834	2.22428	0.533663	7.58386	7.60285	7.39766	7.58239	7.65493	7.51955	7.48659	7.43916	BC021513				MEEBO	ILMN_219500	scl0229007.6_266	NM_144894.2	NA	31981731	NM_144894.2
Dgkg	ILMN_1237518	-0.287954	-1.77841	0.0945251	0.994982	-4.1734	-1.59532	-1.41855	-2.13215	-0.339679	11.7912	11.7673	12.2421	11.8044	11.6546	12.0309	12.2135	12.1622	DGKG				MEEBO	ILMN_188868	scl48640.30_694		NA	20149723	NM_138650
Flt1	ILMN_1227926	-0.217476	-1.77826	0.0945504	0.994982	-4.17352	-2.89824	-1.59647	-4.27854	0.975818	9.88825	9.62297	10.054	9.7682	9.46898	10.0552	10.0243	9.81868	FLT1				MEEBO	ILMN_219641	scl25760.31.1_106	NM_010228.2	NA	34328179	NM_010228.2
S100b	ILMN_2634742	0.243326	1.77796	0.094602	0.994982	-4.17378	1.48242	1.60254	1.55543	-0.900202	7.49184	7.73789	7.64779	7.76915	7.75689	7.11787	7.16128	7.10759	S100B				MEEBO	ILMN_213206	scl020203.1_66	NM_009115.1	NA	6677838	NM_009115.1
Ddef2	ILMN_3046047	-0.11809	-1.77785	0.0946197	0.994982	-4.17387	-1.54262	-1.20817	-1.29494	-1.4655	7.58618	7.36629	7.39922	7.39496	7.38752	7.3729	7.45727	7.55136	DDEF2	12	Mus musculus development and differentiation enhancing factor 2 (Ddef2), mRNA.	MGC90837; Gm1523; Gm592	RefSeq	ILMN_239548	NM_001004364.1	NM_001004364.1	211914	52138527	NM_001004364.1
Slc35c1	ILMN_2675249	-0.162887	-1.77758	0.0946662	0.994982	-4.1741	-2.28197	-1.07814	-3.3891	-0.299186	10.3941	10.1319	10.2396	10.2431	10.0295	10.3152	10.2946	10.4429	SLC35C1	2			MEEBO	ILMN_216776	scl18985.4_291	NM_145832.2	NA	46877099	NM_145832.2
Mrps25	ILMN_1239113	-0.12111	-1.77587	0.0949566	0.994982	-4.17555	-1.16059	-1.47283	-1.37593	-0.220017	9.0237	9.02833	9.13411	8.99256	9.00366	9.13606	9.18826	9.29899	MRPS25				MEEBO	ILMN_210833	scl0001042.1_14	NM_025578.2	NA	31981256	NM_025578.2
Wdr37	ILMN_3047987	-0.155273	-1.77569	0.0949867	0.994982	-4.1757	-1.1894	-0.850604	-2.52163	0.448008	7.59608	7.63286	7.8233	7.68401	7.43171	7.88008	7.9284	7.90196	WDR37	13	Mus musculus WD repeat domain 37 (Wdr37), transcript variant 2, mRNA.	4933417A01Rik; mKIAA0982; AI481191; 3110035P10Rik; 6430603N07	RefSeq	ILMN_236378	NM_001039388.1	NM_001039388.1	207615	86476058	NM_001039388.1
Zfp295	ILMN_3085946	-0.199526	-1.77569	0.0949868	0.994982	-4.1757	-3.192	-0.69536	-3.06945	0.156169	8.84515	8.63439	9.00511	8.92739	8.64877	9.02732	9.10684	9.07887	ZFP295	16	Mus musculus zinc finger protein 295 (Zfp295), transcript variant 3, mRNA.	Znf295; B430213I24Rik; 5430437K12Rik; mKIAA1227	RefSeq	ILMN_233621	NM_001081685.1	NM_001081685.1	114565	126157481	NM_001081685.1
2610019I03Rik	ILMN_2734882	-0.13102	-1.77471	0.0951543	0.994982	-4.17653	-2.04553	-0.487987	-1.15923	-2.70442	7.44631	7.20621	7.27193	7.33381	7.27882	7.15223	7.34333	7.43357	2610019I03RIK				MEEBO	ILMN_221384	scl0002535.1_10	NM_025639.2	NA	30410714	NM_025639.2
2310047M10Rik	ILMN_2645763	-0.160184	-1.7746	0.095173	0.994982	-4.17662	-1.21659	-2.33705	-0.976009	0.133886	9.44613	9.39588	9.45605	9.23256	9.43094	9.59272	9.6504	9.74026	2310047M10RIK				MEEBO	ILMN_214232	scl41381.1.1515_7		NA	51828484	XM_484040
Mog	ILMN_2615034	-0.155024	-1.77447	0.0951954	0.994982	-4.17673	0.601263	-2.23205	-3.31215	-0.471846	11.2851	11.2802	11.1251	10.9558	10.8321	11.1574	11.1028	11.3325	MOG				MEEBO	ILMN_211357	scl017441.3_16	NM_010814.1	NA	6754719	NM_010814.1
Lyz	ILMN_2878071	0.270155	1.77415	0.0952492	0.994982	-4.177	2.5459	-0.35531	0.752621	2.59761	9.2356	9.83629	9.63215	9.27047	9.48655	9.84638	9.25105	9.24028	LYZ	10	Mus musculus lysozyme (Lyz), mRNA.	Lzp-s	RefSeq	ILMN_218930	NM_013590.2	NM_013590.2	17110	40254571	NM_013590.2
1700029P11Rik	ILMN_3121687	0.24136	1.7737	0.0953263	0.994982	-4.17738	2.03849	0.833272	2.80995	-0.316722	9.41173	9.66869	9.49743	9.4518	9.80751	9.24486	9.13971	9.15855	1700029P11RIK	15	Mus musculus RIKEN cDNA 1700029P11 gene (1700029P11Rik), mRNA.		RefSeq	ILMN_212082	NM_025503.1	NM_025503.1	66346	13384923	NM_025503.1
6430596G11Rik	ILMN_2634349	-0.144046	-1.7736	0.0953431	0.994982	-4.17746	-1.29607	-2.02659	-1.23508	-0.35836	10.039	9.83884	9.83935	9.75322	9.84599	9.94874	10.1153	9.96935	6430596G11RIK				MEEBO	ILMN_213167	scl31719.6_147	NM_172739.1	NA	27370079	NM_172739.1
Calr	ILMN_2861176	-0.295413	-1.77203	0.0956132	0.994982	-4.1788	-3.88042	-0.663511	-5.02681	1.10216	9.21584	8.77528	9.42002	9.22415	8.61532	9.47052	9.17849	9.45257	CALR	8	Mus musculus calreticulin (Calr), mRNA.	Calregulin; CRT	RefSeq	ILMN_218857	NM_007591.3	NM_007591.3	12317	116875821	NM_007591.3
Rpo1-4	ILMN_2700107	-0.10192	-1.77047	0.0958802	0.994982	-4.18011	-3.38089	-2.57404	-1.43556	-2.75939	10.2147	10.0932	10.2088	10.1256	10.1713	10.1182	10.2036	10.2889	RPO1-4				MEEBO	ILMN_211846	scl020019.27_27		NA	34328145	NM_009088
Pik4cb	ILMN_2689259	-0.168664	-1.77046	0.0958821	0.994982	-4.18012	-2.01288	-1.32119	-3.21826	1.00621	9.44118	9.35212	9.568	9.43626	9.20549	9.71937	9.72261	9.65609	PIK4CB	3	Mus musculus phosphatidylinositol 4-kinase, catalytic, beta polypeptide (Pi4kb), mRNA.	ESTM41; AA437822; Pik4cb	RefSeq	ILMN_211897	NM_175356.1	NM_175356.1	107650	29648331	NM_175356.1
1300018I05Rik	ILMN_2681984	0.100777	1.77025	0.0959178	0.994982	-4.1803	0.839055	1.50439	1.64598	2.10645	11.3687	11.4955	11.4345	11.5395	11.5489	11.5794	11.4283	11.5287	1300018I05RIK	17	Mus musculus RIKEN cDNA 1300018I05 gene (1300018I05Rik), mRNA.	mKIAA0082; AI451264	RefSeq	ILMN_217331	NM_028791.3	NM_028791.3	74157	31560072	NM_028791.3
Rab33a	ILMN_3161828	-0.126355	-1.77002	0.0959573	0.994982	-4.18049	-1.45106	-1.82571	-0.9234	-0.25277	11.0837	10.9586	11.0883	10.9161	11.0185	11.0947	11.0321	11.2893	RAB33A	X	Mus musculus RAB33A, member of RAS oncogene family (Rab33a), mRNA.	Rabs10; MGC129489; MGC129488	RefSeq	ILMN_214658	NM_011228.1	NM_011228.1	19337	6755259	NM_011228.1
Myo18a	ILMN_2724235	0.138713	1.76954	0.0960393	0.994982	-4.18089	0.773178	0.17939	1.41422	1.23316	9.81682	10.0291	9.74873	9.93763	10.128	10.1	9.99122	10.0831	MYO18A				MEEBO	ILMN_220600	scl41225.47_412	NM_011586.1	NA	22094118	NM_011586.1
Mint	ILMN_2592059	-0.184598	-1.76866	0.0961906	0.994982	-4.18164	-1.09498	-0.588697	-1.05632	-2.18912	8.03056	8.07289	8.23645	8.14873	8.07868	7.90898	8.38124	8.29943	MINT				MEEBO	ILMN_209047	scl056381.3_9	NM_019763.1	NA	9790034	NM_019763.1
Slc1a3	ILMN_2634317	-0.122657	-1.76803	0.0963006	0.994982	-4.18217	-2.48448	-3.55476	-2.31904	0.384547	14.2883	14.1463	14.2183	14.0805	14.1565	14.3229	14.3604	14.3299	SLC1A3	15	Mus musculus solute carrier family 1 (glial high affinity glutamate transporter), member 3 (Slc1a3), mRNA.	MGluT1; B430115D02Rik; Eaat1; GluT-1; GLAST; GLAST-1; AI504299; Gmt1; GLU-T	RefSeq	ILMN_213165	NM_148938.2	NM_148938.2	20512	40254195	NM_148938.2
Dctn4	ILMN_2630293	-0.155415	-1.76798	0.0963085	0.994982	-4.18221	-1.5191	-0.362604	-2.77924	0.0594247	9.15804	9.11893	9.27141	9.27517	8.94868	9.33218	9.41902	9.44816	DCTN4				MEEBO	ILMN_212786	scl067665.1_0	NM_026302.2	NA	31542551	NM_026302.2
Smtn	ILMN_2695181	-0.185739	-1.76618	0.0966193	0.994982	-4.18373	-1.23008	-1.21929	-2.95053	-0.934449	7.84043	7.82176	8.11428	7.82302	7.61996	7.85643	7.99508	7.91434	SMTN	11	Mus musculus smoothelin (Smtn), mRNA.	smsmo	RefSeq	ILMN_211997	NM_013870.1	NM_013870.1	29856	7305504	NM_013870.1
Zfp2	ILMN_3100688	0.117013	1.76529	0.0967738	0.994982	-4.18449	0.503401	1.25645	3.82841	1.10366	8.92015	8.91438	8.77528	8.96705	9.14694	8.95636	8.90002	8.92123	ZFP2	11	Mus musculus zinc finger protein 2 (Zfp2), transcript variant 3, mRNA.	MGC107189; 9930007F06Rik; Fnp-2; mszf87; mkr-2; Zfp-2	RefSeq	ILMN_250346	NM_001044697.1	NM_001044697.1	22678	113374175	NM_001044697.1
Pdlim1	ILMN_1234072	0.212752	1.765	0.0968236	0.994982	-4.18473	1.6304	0.183443	0.720199	1.64851	9.10508	9.45539	9.12953	9.16098	9.27019	9.45907	8.88127	9.37874	PDLIM1				MEEBO	ILMN_186172	scl52506.8_66		NA	8393149	NM_016861
Purb	ILMN_1247990	-0.168905	-1.76446	0.0969173	0.994982	-4.18518	-0.913092	-1.47979	-1.70964	0.142718	8.91314	8.67636	8.73268	8.57967	8.54045	8.8565	9.02941	8.65336	PURB	11	Mus musculus purine rich element binding protein B (Purb), mRNA.	AA114818; Cager-2; D11Bwg0414e; 2310015K15Rik	RefSeq	ILMN_220110	NM_011221.1	NM_011221.1	19291	6755251	NM_011221.1
Lmnb2	ILMN_2669404	-0.181524	-1.76368	0.0970515	0.994982	-4.18584	-0.262408	-0.833138	-1.49835	-0.686116	8.51957	8.69174	8.61219	8.5654	8.41814	8.59795	8.9945	8.87307	LMNB2				MEEBO	ILMN_216287	scl37715.13_93	NM_010722.2	NA	24475925	NM_010722.2
Vamp1	ILMN_3137767	-0.148556	-1.76274	0.0972158	0.994982	-4.18663	-0.576631	-1.33926	-0.685018	-1.11015	7.55523	7.40509	7.26049	7.28298	7.38774	7.31967	7.61342	7.56056	VAMP1	6	Mus musculus vesicle-associated membrane protein 1 (Vamp1), transcript variant 2, mRNA.	Syb-1; Syb1; VAMP-1	RefSeq	ILMN_243961	NM_001080557.1	NM_001080557.1	22317	123702072	NM_001080557.1
Camk2d	ILMN_1222123	-0.106582	-1.76155	0.0974231	0.994982	-4.18764	-2.62074	-3.87382	-2.59539	0.845742	7.81743	7.64866	7.79901	7.58386	7.64997	7.82792	7.81279	7.70751	CAMK2D				MEEBO	ILMN_193048	scl22645.23_170		NA	31340582	NM_023813
Tpd52	ILMN_3091288	-0.128869	-1.76143	0.0974434	0.994982	-4.18774	-3.44194	-2.64801	-3.16444	0.475812	12.4792	12.2503	12.466	12.2969	12.2666	12.4803	12.3665	12.4979	TPD52	3	Mus musculus tumor protein D52 (Tpd52), transcript variant 5, mRNA.	mD52; AI043038	RefSeq	ILMN_246767	NM_009412.2	NM_009412.2	21985	70608203	NM_009412.2
D0H4S114	ILMN_2680054	0.146964	1.76105	0.097509	0.994982	-4.18805	0.806988	0.791586	0.467445	1.36334	12.4483	12.5913	12.6954	12.5887	12.5331	12.6867	12.3108	12.3574	D0H4S114	18	Mus musculus DNA segment, human D4S114 (D0H4S114), mRNA.	AI325076; PTZ17; SEZ17; P311	RefSeq	ILMN_217188	NM_053078.3	NM_053078.3	27528	33186876	NM_053078.3
Rutbc2	ILMN_2692078	-0.161012	-1.76089	0.0975373	0.994982	-4.18819	-3.38809	-0.635783	-1.82804	-0.390805	10.2065	9.96466	10.3305	10.2486	10.1256	10.2739	10.2708	10.449	RUTBC2	5	Mus musculus RUN and TBC1 domain containing 2 (Rutbc2), mRNA.	AA408781; 2410098H20Rik; E130107M15; D5Bwg1524e	RefSeq	ILMN_218133	NM_172718.1	NM_172718.1	52850	27370043	NM_172718.1
2700008N14Rik	ILMN_1251220	-0.186081	-1.75898	0.0978711	0.994982	-4.1898	-2.16643	-3.97971	-2.30753	-0.0635576	9.43187	9.34595	9.57446	9.18748	9.33362	9.52972	9.50172	9.63304	2700008N14RIK				MEEBO	ILMN_222894	scl41617.26_170	XM_109880.4	NA	38091274	XM_109880.4
Catsper2	ILMN_2721083	-0.131674	-1.75881	0.0979004	0.994982	-4.18994	-0.897435	-2.28604	-3.199	-1.43211	7.80371	7.7873	7.78245	7.69371	7.63218	7.75126	7.87575	7.92924	CATSPER2				MEEBO	ILMN_220363	scl0212670.1_0	NM_153075.1	NA	23346482	NM_153075.1
Nefm	ILMN_2938820	0.235255	1.75877	0.0979079	0.994982	-4.18998	1.28435	1.64396	2.18014	-0.574119	10.9213	11.1305	11.0981	11.2051	11.3164	10.7448	10.8379	10.5986	NEFM	14	Mus musculus neurofilament, medium polypeptide (Nefm), mRNA.	NF165; NF160; Nfm; NF-M; Nef3	RefSeq	ILMN_251711	NM_008691.2	NM_008691.2	18040	112363106	NM_008691.2
2410081M15Rik	ILMN_2854121	0.131725	1.758	0.0980429	0.994982	-4.19063	1.61906	0.203419	0.888139	1.98291	7.11052	7.39066	7.20403	7.23173	7.3086	7.4315	7.15381	7.36724	2410081M15RIK	4	Mus musculus RIKEN cDNA 2410081M15 gene (2410081M15Rik), mRNA.	AI480941	RefSeq	ILMN_222697	NM_028603.1	NM_028603.1	73680	21312079	NM_028603.1
Rock1	ILMN_2742675	-0.188502	-1.75733	0.0981606	0.994982	-4.19119	-1.90221	-1.30469	-2.3217	0.513915	7.95887	7.78144	7.9677	7.87128	7.71836	8.14473	8.28203	8.06122	ROCK1				MEEBO	ILMN_184447	scl51661.34_394		NA	6677758	NM_009071
Ccbp2	ILMN_2650557	0.139311	1.75707	0.098205	0.994982	-4.1914	0.724458	0.635514	1.796	2.21719	7.54412	7.68562	7.5075	7.67639	7.79675	7.84043	7.73334	7.65699	CCBP2	9	Mus musculus chemokine binding protein 2 (Ccbp2), mRNA.	MGC130576; D6; CCR9; Cmkbr9; AI464239; CCR10	RefSeq	ILMN_214666	NM_021609.2	NM_021609.2	59289	31542482	NM_021609.2
Pik3r2	ILMN_2732317	-0.184902	-1.75655	0.0982961	0.994982	-4.19184	-1.01468	-2.23775	-2.20696	0.343778	9.34187	9.30937	9.34644	9.13254	9.13699	9.50577	9.64735	9.48861	PIK3R2	8	Mus musculus phosphatidylinositol 3-kinase, regulatory subunit, polypeptide 2 (p85 beta) (Pik3r2), mRNA.		RefSeq	ILMN_221198	NM_008841.1	NM_008841.1	18709	6679320	NM_008841.1
Eltd1	ILMN_1224540	-0.166401	-1.7565	0.098305	0.994982	-4.19188	-0.567238	-0.739141	-2.27367	-0.445117	8.65415	8.58105	8.65783	8.55262	8.29887	8.60124	8.89446	8.49295	ELTD1	3	Mus musculus EGF, latrophilin seven transmembrane domain containing 1 (Eltd1), mRNA.	Etl; ETL1; 1110033N21Rik	RefSeq	ILMN_213584	NM_133222.1	NM_133222.1	170757	18875377	NM_133222.1
Hectd2	ILMN_1252222	-0.206511	-1.75567	0.0984503	0.994982	-4.19258	-1.54451	-0.65567	-1.52999	-0.325263	8.79904	8.59044	8.75767	8.77149	8.5934	8.83879	9.20408	8.85937	HECTD2	19	Mus musculus HECT domain containing 2 (Hectd2), mRNA.	4921524L07; AW212605; A630025O09Rik	RefSeq	ILMN_211710	NM_172637.1	NM_172637.1	226098	27369919	NM_172637.1
1700047I17Rik	ILMN_3107690	-0.172954	-1.75537	0.0985036	0.994982	-4.19283	-0.362541	-2.39054	-3.13173	0.250203	9.37874	9.46164	9.51988	9.21265	9.12164	9.53688	9.45733	9.66869	1700047I17RIK	12	Mus musculus RIKEN cDNA 1700047I17 gene 1 (1700047I17Rik1), mRNA.	D730001C10Rik; 1700047I17Rik; C14orf24	RefSeq	ILMN_221070	NM_028527.1	NM_028527.1	73385	37537561	NM_028527.1
Chc1	ILMN_2745425	0.123361	1.75456	0.0986455	0.994982	-4.19351	3.82492	2.6673	5.64527	-0.839662	7.84607	7.99103	7.76064	7.94047	8.07054	7.7873	7.83094	7.85825	CHC1				MEEBO	ILMN_222154	scl23735.14_208	NM_133878.1	NA	19527091	NM_133878.1
Slco4a1	ILMN_2661340	0.197524	1.75445	0.0986656	0.994982	-4.19361	0.895715	-0.384124	4.03583	6.86322	7.42339	7.57578	7.59068	7.48716	7.79321	7.98898	7.51024	7.53071	SLCO4A1	2	Mus musculus solute carrier organic anion transporter family, member 4a1 (Slco4a1), mRNA.	MGC28799; Slc21a12; MGC28824; OATP-E	RefSeq	ILMN_211312	NM_148933.1	NM_148933.1	108115	22507334	NM_148933.1
Ly6e	ILMN_2984828	0.127493	1.75434	0.0986848	0.994982	-4.1937	1.6592	1.83056	4.27284	4.09263	10.0645	10.1652	10.0698	10.1726	10.2776	10.2699	10.1572	10.0838	LY6E	15	Mus musculus lymphocyte antigen 6 complex, locus E (Ly6e), mRNA.	Ly67; 9804; TSA-1; RIG-E; Sca-2; Tsa1	RefSeq	ILMN_239982	NM_008529.2	NM_008529.2	17069	31982210	NM_008529.2
Qrich1	ILMN_2902625	-0.141003	-1.75429	0.0986935	0.994982	-4.19374	-1.46157	-1.0251	-1.58863	-0.495846	7.50582	7.41542	7.47324	7.46927	7.39974	7.53457	7.70408	7.69987	QRICH1	9	Mus musculus glutamine-rich 1 (Qrich1), mRNA.	2610028H07Rik	RefSeq	ILMN_211829	NM_175143.2	NM_175143.2	69232	31341024	NM_175143.2
Cops7b	ILMN_2628283	-0.136045	-1.75387	0.0987683	0.994982	-4.1941	-3.2165	-0.627129	-4.98206	-0.456817	8.44941	8.31598	8.47267	8.46778	8.21247	8.47776	8.58318	8.51292	COPS7B				MEEBO	ILMN_212599	scl026895.7_143	NM_172974.1	NA	27764885	NM_172974.1
Xrcc3	ILMN_2496421	-0.121026	-1.75372	0.0987939	0.994982	-4.19422	-0.350262	-2.43839	-2.9324	-0.0165846	7.84908	7.88294	7.84796	7.70675	7.66507	7.91109	7.92652	8.0264	XRCC3	12	Mus musculus X-ray repair complementing defective repair in Chinese hamster cells 3 (Xrcc3), mRNA.	AW537713; 4432412E01Rik; AI182522	RefSeq	ILMN_193356	NM_028875.1	NM_028875.1	74335	21312693	NM_028875.1
LOC434858	ILMN_3013874	0.181564	1.75335	0.0988598	0.994982	-4.19453	11.2123	17.2867	1.41047	2.24669	10.276	10.509	10.2682	10.6462	10.2876	10.3065	10.254	10.2247	LOC434858	X	Mus musculus predicted gene, EG434858 (EG434858) on chromosome X.		RefSeq	ILMN_233946	NR_002883.1	NR_002883.1	434858	85060509	NR_002883.1
E130203B14Rik	ILMN_1246821	0.199371	1.75216	0.0990692	0.994982	-4.19553	0.834834	-0.288644	1.76509	3.70271	8.86377	8.90846	8.9292	8.75948	9.03182	9.28876	8.77528	8.62279	E130203B14RIK	14	Mus musculus RIKEN cDNA E130203B14 gene (E130203B14Rik), mRNA.		RefSeq	ILMN_222204	NM_178791.2	NM_178791.2	320736	31341937	NM_178791.2
B930006L02Rik	ILMN_2623112	-0.221486	-1.75188	0.0991189	0.994982	-4.19577	-1.97976	-1.65082	-1.23474	0.432794	8.91087	8.73478	9.06073	8.80053	8.88369	9.21699	9.38671	9.16363	B930006L02RIK				MEEBO	ILMN_212133	scl00319604.2_16	NM_178764.2	NA	31343423	NM_178764.2
Pgk1	ILMN_2797973	0.161189	1.75182	0.0991295	0.994982	-4.19582	0.910989	0.34879	0.266701	1.89611	7.77348	8.07934	7.73145	7.97343	7.95797	8.26492	7.99535	8.13064	PGK1	X	Mus musculus phosphoglycerate kinase 1 (Pgk1), mRNA.	MGC118097; Pgk-1	RefSeq	ILMN_253862	NM_008828.2	NM_008828.2	18655	70778975	NM_008828.2
Atp6v0a1	ILMN_1256334	-0.160206	-1.7515	0.0991871	0.994982	-4.19609	-2.6569	-0.544009	-2.00259	0.326081	8.9601	8.67955	8.98213	8.95715	8.76551	9.07147	9.22455	8.94773	ATP6V0A1				MEEBO	ILMN_215351	scl011975.20_15	NM_016920.1	NA	12025531	NM_016920.1
Pip5k1b	ILMN_1254010	-0.241777	-1.75109	0.0992587	0.994982	-4.19643	-0.934279	-0.799645	-2.75984	-0.434368	10.7412	10.8418	11.0633	10.8682	10.4835	10.9399	11.1076	11.1884	PIP5K1B				MEEBO	ILMN_190172	scl21850.17_155		NA	31982832	NM_008847
Plcb4	ILMN_2911248	0.132627	1.75093	0.0992874	0.994982	-4.19657	1.1477	0.271347	1.1066	0.850875	7.48892	7.63944	7.60419	7.50175	7.63299	7.59281	7.23598	7.50739	PLCB4	2	Mus musculus phospholipase C, beta 4 (Plcb4), mRNA.	AI854601; A930039J07Rik; C230058B11Rik	RefSeq	ILMN_209210	NM_013829.2	NM_013829.2	18798	118130923	NM_013829.2
1810074P20Rik	ILMN_1238246	-0.138422	-1.75085	0.0993011	0.994982	-4.19663	-5.76077	0.0725546	-5.76077	0.0143694	9.15478	8.94523	9.25993	9.22769	8.94523	9.22487	9.22734	9.25467	1810074P20RIK	4	Mus musculus RIKEN cDNA 1810074P20 gene (1810074P20Rik), mRNA.	AI429228; mKIAA0776	RefSeq	ILMN_213616	NM_026194.2	NM_026194.2	67490	27229046	NM_026194.2
Sirt5	ILMN_2707079	0.156455	1.7505	0.0993643	0.994982	-4.19693	3.40232	0.906592	6.05248	0.427699	8.29238	8.41253	8.15181	8.26776	8.56625	8.23999	8.21157	8.20494	SIRT5				MEEBO	ILMN_219309	scl44847.10.1_0	NM_178848.2	NA	30842822	NM_178848.2
Gatad1	ILMN_2982097	-0.219318	-1.74981	0.0994861	0.994982	-4.19751	-2.11118	-2.06374	-2.68789	0.918961	9.86411	9.74699	10.0312	9.75399	9.66187	10.1942	10.1365	10.2025	GATAD1	5	Mus musculus GATA zinc finger domain containing 1 (Gatad1), mRNA.	2810047M21Rik; 8430439A17Rik; B330017N08Rik; Odag; 2310031E19Rik	RefSeq	ILMN_209270	NM_026033.1	NM_026033.1	67210	23956153	NM_026033.1
Spnb1	ILMN_2909238	-0.158991	-1.749	0.0996302	0.994982	-4.19819	-2.10344	-1.23789	-0.695432	-0.73646	11.7995	11.6458	11.9025	11.7612	11.8334	11.828	11.8885	12.1139	SPNB1	12	Mus musculus spectrin beta 1 (Spnb1), mRNA.	mKIAA4219; ja; Gm1301; Spnb-1; jaundiced; KIAA4219; D330027P03Rik; AI842465	RefSeq	ILMN_232687	NM_013675.3	NM_013675.3	20741	84490393	NM_013675.3
Cebpb	ILMN_2756435	-0.154632	-1.74878	0.0996692	0.994982	-4.19837	-1.54612	-2.77064	-8.21354	-0.431571	10.1514	10.1286	10.1787	10.0701	9.8104	10.1818	10.2608	10.2186	CEBPB	2	Mus musculus CCAAT/enhancer binding protein (C/EBP), beta (Cebpb), mRNA.	CRP2; Nfil6; LAP; IL-6DBP; NF-M; NF-IL6	RefSeq	ILMN_222901	NM_009883.1	NM_009883.1	12608	6753403	NM_009883.1
Ppp2r5d	ILMN_2608394	-0.130075	-1.74834	0.0997474	0.994982	-4.19874	-0.576382	-1.88911	-1.79465	-0.31241	7.92373	8.02302	8.16937	7.87364	7.88439	8.05305	8.10238	8.15893	PPP2R5D	17	Mus musculus protein phosphatase 2, regulatory subunit B (B56), delta isoform (Ppp2r5d), mRNA.	Tex271; TEG-271	RefSeq	ILMN_209554	NM_009358.2	NM_009358.2	21770	33942058	NM_009358.2
Traf6	ILMN_2960750	-0.157691	-1.74719	0.0999522	0.994982	-4.19971	-0.950253	-0.928421	-2.54641	-2.52897	9.0268	8.89446	8.8655	8.89644	8.74968	8.75126	9.07393	8.95636	TRAF6	2	Mus musculus Tnf receptor-associated factor 6 (Traf6), mRNA.	2310003F17Rik; AI851288; C630032O20Rik	RefSeq	ILMN_185502	NM_009424.2	NM_009424.2	22034	38348245	NM_009424.2
Gna13	ILMN_2754253	-0.262552	-1.74664	0.100049	0.994982	-4.20017	-0.483971	-1.46842	-1.5226	-0.707068	9.08389	9.32268	9.49043	9.07547	9.06186	9.26666	9.66402	9.53855	GNA13				MEEBO	ILMN_222752	scl40776.5_573	NM_010303.2	NA	40254581	NM_010303.2
Fcer1g	ILMN_2748875	0.19482	1.74579	0.100202	0.994982	-4.20088	3.9924	0.905578	2.00622	1.68969	9.64086	10.0684	9.66714	9.78844	9.88825	9.85955	9.67689	9.84042	FCER1G				MEEBO	ILMN_222385	scl15940.5.1_15	NM_010185.2	NA	40254589	NM_010185.2
Xlr4a	ILMN_2965669	0.461325	1.74516	0.100313	0.994982	-4.20141	3.09664	-0.28624	1.72144	0.0996782	8.43559	9.61765	7.92764	8.26984	9.06974	8.42359	8.28318	8.88911	XLR4A	X	Mus musculus X-linked lymphocyte-regulated 4A (Xlr4a), mRNA. XM_985903 XM_985942 XM_985977 XM_988796 XM_988827 XM_988867 XM_988909 XM_988942 XM_988983	MGC106987	RefSeq	ILMN_230389	NM_001081642.1	NM_001081642.1	434794	126032322	NM_001081642.1
Kcnip2	ILMN_3124037	-0.170702	-1.74439	0.10045	0.994982	-4.20205	-3.58551	-0.316068	-3.08435	0.882157	8.9984	8.72756	9.0795	9.0933	8.78362	9.22734	9.25049	9.18623	KCNIP2	19	Mus musculus Kv channel-interacting protein 2 (Kcnip2), transcript variant c, mRNA.	KChIP2b; AI851528; KChIP2a; KChIP2	RefSeq	ILMN_225675	NM_145704.1	NM_145704.1	80906	41281736	NM_145704.1
Ppia	ILMN_1250983	0.097944	1.74419	0.100486	0.994982	-4.20222	4.45012	2.58792	1.20377	1.59591	14.7042	14.8475	14.6277	14.7733	14.7182	14.7338	14.6449	14.7042	PPIA				MEEBO	ILMN_216546	scl0001364.1_49	XM_122180.1	NA	20853424	XM_122180.1
Pias4	ILMN_2692454	-0.171667	-1.74408	0.100507	0.994982	-4.20231	-1.9286	-1.54118	-2.87986	0.0786583	8.24907	8.19609	8.44056	8.23852	8.09193	8.41589	8.5016	8.43787	PIAS4				MEEBO	ILMN_218165	scl37708.10.1_39	NM_021501.1	NA	10946911	NM_021501.1
Sst	ILMN_2729826	0.296837	1.74296	0.100707	0.994982	-4.20325	1.24919	1.39236	1.42483	-0.57511	13.0815	13.3332	13.2745	13.3819	13.393	12.7128	12.7759	12.5017	SST	16	Mus musculus somatostatin (Sst), mRNA.	SOM; SRIF; SS; Smst	RefSeq	ILMN_221006	NM_009215.1	NM_009215.1	20604	6678034	NM_009215.1
Etfdh	ILMN_2669804	0.140746	1.74288	0.100722	0.994982	-4.20332	1.74331	2.80028	1.68328	1.78532	9.41244	9.43295	9.28415	9.50722	9.42874	9.43591	9.2933	9.25194	ETFDH	3	Mus musculus electron transferring flavoprotein, dehydrogenase (Etfdh), mRNA.	AV001013; 0610010I20Rik	RefSeq	ILMN_216328	NM_025794.1	NM_025794.1	66841	21313289	NM_025794.1
Tbxas1	ILMN_2769191	-0.125776	-1.74151	0.100968	0.994982	-4.20447	-1.47139	-0.489007	-2.16514	-2.07207	7.47054	7.37366	7.49483	7.45341	7.31735	7.3249	7.40596	7.6011	TBXAS1				MEEBO	ILMN_216098	scl30177.14.1_175	NM_011539.2	NA	31981465	NM_011539.2
Rin3	ILMN_2665545	-0.181116	-1.74059	0.101133	0.994982	-4.20523	-1.98355	-1.0198	-1.21906	-0.404715	8.08962	7.98321	8.26776	8.1341	8.1029	8.2304	8.45733	8.36037	RIN3	12	Mus musculus Ras and Rab interactor 3 (Rin3), mRNA.	C86933; 6430500K07	RefSeq	ILMN_215946	NM_177620.2	NM_177620.2	217835	31341374	NM_177620.2
E130309D02Rik	ILMN_1251585	-0.11599	-1.73995	0.101248	0.994982	-4.20577	-1.45909	-1.13161	-1.36685	-2.17892	7.63674	7.62041	7.72152	7.64517	7.62739	7.56599	7.74422	7.82044	E130309D02RIK	5	Mus musculus RIKEN cDNA E130309D02 gene (E130309D02Rik), mRNA.	A630028N22	RefSeq	ILMN_219074	NM_172726.2	NM_172726.2	231868	31982101	NM_172726.2
Xpa	ILMN_2968515	-0.122216	-1.73992	0.101253	0.994982	-4.20579	-1.05947	-1.2194	-0.868445	-0.326028	9.75362	9.71082	9.7236	9.68831	9.73771	9.81405	9.97429	9.98824	XPA	4	Mus musculus xeroderma pigmentosum, complementation group A (Xpa), mRNA.	AI573865; Xpac	RefSeq	ILMN_185822	NM_011728.1	NM_011728.1	22590	7106448	NM_011728.1
Rapgef5	ILMN_2674602	-0.201352	-1.73984	0.101267	0.994982	-4.20586	-1.29391	-0.760444	-1.53847	0.363437	8.98819	8.95663	9.23045	9.08967	8.89563	9.36997	9.59363	9.30504	RAPGEF5				MEEBO	ILMN_192212	scl42691.1.1_74		NA	31341676	NM_175930
Gstt2	ILMN_2689880	0.173658	1.73876	0.101462	0.994982	-4.20676	1.46546	1.72904	1.21423	-0.435112	7.73558	7.94995	7.73558	7.99603	7.90603	7.61771	7.44619	7.85774	GSTT2	10	Mus musculus glutathione S-transferase, theta 2 (Gstt2), mRNA.	Yrs; AI266894; mGSTT2	RefSeq	ILMN_217964	NM_010361.1	NM_010361.1	14872	6754087	NM_010361.1
Arrdc1	ILMN_1255050	0.120397	1.73871	0.101472	0.994982	-4.20681	0.88826	0.598028	0.464492	2.78907	7.25279	7.21426	7.01054	7.18477	7.1712	7.40739	7.14275	7.08996	ARRDC1	2	Mus musculus arrestin domain containing 1 (Arrdc1), mRNA.	BC004091; AI957342; MGC28029	RefSeq	ILMN_213179	NM_178408.2	NM_178408.2	215705	31341544	NM_178408.2
Klf7	ILMN_1251426	-0.243348	-1.73792	0.101614	0.994982	-4.20747	-3.45134	-1.18648	-4.51572	0.62207	9.87476	9.61097	9.95886	9.86938	9.48953	10.0757	10.1406	10.0448	KLF7				MEEBO	ILMN_186169	scl16685.5_486		NA	31981435	NM_033563
Wdr8	ILMN_2432829	-0.17658	-1.73679	0.101819	0.994982	-4.20842	-0.493732	-1.20217	-1.42953	-0.173158	8.67066	8.54416	8.34077	8.39247	8.34378	8.61281	8.79302	8.79509	WDR8				MEEBO	ILMN_186126	scl24642.9.961_29	NM_021499.1	NA	10946907	NM_021499.1
BC003266	ILMN_1247245	0.116576	1.73676	0.101824	0.994982	-4.20844	3.41294	-0.477393	2.09085	2.38171	10.9532	11.0857	10.8839	10.8408	11.0024	11.0207	10.8095	10.8366	BC003266				MEEBO	ILMN_216117	scl24944.2_480	NM_030252.1	NA	13384891	NM_030252.1
Kif27	ILMN_2742145	-0.101048	-1.73673	0.10183	0.994982	-4.20847	-5.87344	-4.56639	-6.60126	-0.448704	7.60244	7.4372	7.54946	7.46741	7.42038	7.56257	7.57894	7.56092	KIF27	13	Mus musculus kinesin family member 27 (Kif27), mRNA.	4930517I18Rik	RefSeq	ILMN_217340	NM_175214.3	NM_175214.3	75050	32401468	NM_175214.3
Tle1	ILMN_1230788	-0.158333	-1.73524	0.1021	0.994982	-4.20971	-2.20769	0.952905	-2.20325	-1.77266	10.1743	9.98365	10.3571	10.3663	9.98419	10.0363	10.3511	10.1213	TLE1	4	Mus musculus transducin-like enhancer of split 1, homolog of Drosophila E(spl) (Tle1), mRNA. XM_984202 XM_984240 XM_984277 XM_984316 XM_984359 XM_984397 XM_984426 XM_984456 XM_984492 XM_984530	C230057C06Rik; Grg1	RefSeq	ILMN_209808	NM_011599.2	NM_011599.2	21885	31543869	NM_011599.2
Srrp	ILMN_2953888	-0.153841	-1.73502	0.10214	0.994982	-4.20989	-5.9072	-8.5986	-5.46794	-0.0107854	8.441	8.2911	8.48202	8.20823	8.30463	8.47267	8.51165	8.45733	SRRP	4	Mus musculus serine-arginine repressor protein (Srrp), mRNA.	B830039L16	RefSeq	ILMN_213094	NM_177774.2	NM_177774.2	272009	31343060	NM_177774.2
1700029J07Rik	ILMN_2723346	0.161073	1.73472	0.102193	0.994982	-4.21014	2.60097	1.51173	2.06374	-0.484233	7.96443	8.13044	7.84373	8.00715	8.06963	7.78123	7.84749	7.68852	1700029J07RIK				MEEBO	ILMN_220534	scl34863.8.7_80	XM_134156.2	NA	38089222	XM_134156.2
Strbp	ILMN_2857114	-0.12655	-1.73443	0.102247	0.994982	-4.21039	-1.74342	-1.49541	-2.48035	0.240015	10.1124	9.89088	9.9976	9.91379	9.8228	10.0741	10.1463	9.95149	STRBP	2	Mus musculus spermatid perinuclear RNA binding protein (Strbp), mRNA.	C86322; Spnr	RefSeq	ILMN_218897	NM_009261.2	NM_009261.2	20744	114842376	NM_009261.2
Mbnl1	ILMN_2766253	-0.141784	-1.73417	0.102295	0.994982	-4.21061	-1.42213	-0.441231	-3.12059	0.025535	11.1385	11.0214	11.2792	11.1336	10.8272	11.187	11.2753	11.0434	MBNL1				MEEBO	ILMN_219259	scl0002045.1_608	NM_020007.2	NA	46411181	NM_020007.2
Chrm3	ILMN_2655907	-0.146854	-1.73413	0.102302	0.994982	-4.21064	-0.92031	-0.97236	-0.870824	-0.48002	8.70844	8.73149	8.7781	8.72206	8.74045	8.81123	9.05329	9.05282	CHRM3	13	Mus musculus cholinergic receptor, muscarinic 3, cardiac (Chrm3), mRNA.	M3R; Chrm-3; M3	RefSeq	ILMN_215134	NM_033269.2	NM_033269.2	12671	31542389	NM_033269.2
Pld1	ILMN_2595408	-0.129586	-1.73267	0.102566	0.994982	-4.21185	-1.02718	-2.69727	-1.20193	-0.45258	8.5937	8.45173	8.61963	8.29079	8.43489	8.5071	8.40816	8.58137	PLD1				MEEBO	ILMN_209394	scl23337.33_353	XM_130807.1	NA	20864822	XM_130807.1
Prei3	ILMN_2776911	0.145531	1.73249	0.102599	0.994982	-4.21201	0.898695	1.00769	-0.016843	1.9376	8.13537	8.37876	8.38334	8.39534	8.23951	8.53679	8.08791	8.36166	PREI3				MEEBO	ILMN_209427	scl0019070.1_134	NM_025283.2	NA	40254520	NM_025283.2
Spnb4	ILMN_1250462	-0.188379	-1.73237	0.102621	0.994982	-4.21211	-2.96386	-0.632591	-2.3026	0.32641	9.52125	9.25653	9.57846	9.57176	9.34595	9.70143	9.70541	9.82406	SPNB4				MEEBO	ILMN_217485	scl000115.1_57	NM_032610.1	NA	30794219	NM_032610.1
0610010E21Rik	ILMN_2891688	0.18518	1.73221	0.10265	0.994982	-4.21224	2.62805	3.02027	2.02828	-1.3131	10.2238	10.4379	10.227	10.4835	10.3681	9.97913	9.98508	10.092	0610010E21RIK	7	Mus musculus RIKEN cDNA 0610010E21 gene (0610010E21Rik), mRNA.	AW490662; AI430885	RefSeq	ILMN_244634	NM_001033140.3	NM_001033140.3	68332	111118962	NM_001033140.3
Thrap5	ILMN_1213200	-0.144116	-1.73128	0.10282	0.994982	-4.21301	-0.9425	-0.901723	-1.38535	-0.244235	9.90796	9.79709	9.7382	9.80386	9.7236	9.91297	10.0932	10.0746	THRAP5	10	Mus musculus mediator complex subunit 16 (Med16), mRNA.	Thrap5; 95kDa; A630083L04; Trap95	RefSeq	ILMN_221890	NM_198107.1	NM_198107.1	216154	37674219	NM_198107.1
Art3	ILMN_2836607	0.154321	1.73113	0.102847	0.994982	-4.21314	1.76055	1.48515	1.3747	-0.55823	7.51192	7.5951	7.30682	7.55326	7.53647	7.24274	7.14214	7.34941	ART3	5	Mus musculus ADP-ribosyltransferase 3 (Art3), mRNA.	4930569O04Rik	RefSeq	ILMN_210398	NM_181728.1	NM_181728.1	109979	32171189	NM_181728.1
Dio3	ILMN_1221784	0.201591	1.73103	0.102865	0.994982	-4.21322	1.27753	0.372819	1.19463	3.39601	7.96098	8.2797	8.24907	8.16281	8.26899	8.55342	8.18834	8.06017	DIO3				MEEBO	ILMN_223923	scl3664.1.1_276		NA	26006466	NM_172119
Lamc3	ILMN_3040693	-0.137549	-1.73081	0.102906	0.994982	-4.21341	-0.59419	-1.95289	-0.537001	-0.875892	7.5775	7.61008	7.89416	7.4213	7.61802	7.57094	7.6619	7.63698	LAMC3	2	Mus musculus laminin gamma 3 (Lamc3), mRNA.	AW240805; AI562206	RefSeq	ILMN_262078	NM_011836.3	NM_011836.3	23928	118130018	NM_011836.3
Cry2	ILMN_2665681	-0.143997	-1.72974	0.103101	0.994982	-4.2143	-0.0803077	-1.48096	-1.61574	-0.819871	9.48953	9.68891	9.73427	9.48706	9.46764	9.58233	9.81104	9.76708	CRY2	2	Mus musculus cryptochrome 2 (photolyase-like) (Cry2), mRNA.	D130054K12Rik; AV006279	RefSeq	ILMN_215960	NM_009963.3	NM_009963.3	12953	46048394	NM_009963.3
Rps10	ILMN_2897617	0.162593	1.72819	0.103385	0.994982	-4.21559	3.64019	-0.681965	3.07419	0.129503	12.3905	12.9222	12.5502	12.466	12.8624	12.5516	12.571	12.6402	RPS10	17	Mus musculus ribosomal protein S10 (Rps10), mRNA.	MGC107635; 2210402A09Rik	RefSeq	ILMN_229886	NM_025963.1	NM_025963.1	67097	13399309	NM_025963.1
Tpd52l1	ILMN_1249224	0.197097	1.72816	0.103391	0.994982	-4.21562	0.933424	0.294451	1.78917	0.262678	8.47564	9.00366	8.69828	8.85006	9.20937	8.84243	8.98912	8.9541	TPD52L1	10	Mus musculus tumor protein D52-like 1 (Tpd52l1), mRNA.	D53	RefSeq	ILMN_185695	NM_009413.1	NM_009413.1	21987	6678408	NM_009413.1
Trpv6	ILMN_3001186	0.14474	1.72793	0.103434	0.994982	-4.21581	1.83294	0.899369	1.13803	0.992594	7.44247	7.53711	7.3777	7.42596	7.45438	7.43706	7.28751	7.16787	TRPV6	6	Mus musculus transient receptor potential cation channel, subfamily V, member 6 (Trpv6), mRNA.	CaT1; CAT; Cac; Ecac2; Otrpc3	RefSeq	ILMN_195673	NM_022413.2	NM_022413.2	64177	28376638	NM_022413.2
Cbr1	ILMN_1236522	0.202522	1.72747	0.103517	0.994982	-4.21619	2.21279	0.728816	2.77417	0.455421	10.3113	10.5981	10.4841	10.4033	10.6718	10.3675	10.2644	10.1709	CBR1				MEEBO	ILMN_219912	scl48855.3.1_17	NM_007620.1	NA	6671689	NM_007620.1
BC051080	ILMN_2728107	0.238765	1.7267	0.10366	0.994982	-4.21684	1.20726	0.79355	1.75244	0.366525	10.1092	10.1752	9.95834	10.0793	10.3016	9.98033	9.94826	9.56563	BC051080	10	Mus musculus resistance to inhibitors of cholinesterase 8 homolog B (C. elegans) (Ric8b), transcript variant 2, mRNA.	BC051080; Ric-8; MGC58970	RefSeq	ILMN_220882	NM_183172.1	NM_183172.1	237422	34147208	NM_183172.1
Nkx2-2	ILMN_1221619	-0.152245	-1.72567	0.103848	0.994982	-4.21769	-0.951903	-0.681857	-2.03601	-0.793931	8.58077	8.42157	8.42216	8.45841	8.27367	8.44312	8.73039	8.47243	NKX2-2				MEEBO	ILMN_187645	scl18553.4.1_4		NA	6754859	NM_010919
Fkbpl	ILMN_2933426	0.110038	1.72531	0.103914	0.994982	-4.21799	1.00006	0.678276	2.76165	1.89653	7.6224	7.72842	7.57931	7.70607	7.85078	7.79069	7.72185	7.71224	FKBPL	17	Mus musculus FK506 binding protein-like (Fkbpl), mRNA.	Ppiase-X; DIR1; NG7; Wisp39	RefSeq	ILMN_219539	NM_019873.2	NM_019873.2	56299	31980974	NM_019873.2
Elf1	ILMN_2659380	-0.0973201	-1.72421	0.104119	0.994982	-4.21892	-4.16146	-1.56236	-1.51214	-5.26367	7.90671	7.81633	7.94718	7.89728	7.89884	7.782	7.98293	7.9469	ELF1				MEEBO	ILMN_215428	scl46053.11_383	NM_007920.2	NA	40538812	NM_007920.2
6030458H05	ILMN_2752618	-0.149826	-1.72392	0.10417	0.994982	-4.21915	-0.409686	-1.38133	-2.74148	-0.519434	9.28384	9.32115	9.26101	9.20588	9.04453	9.30813	9.42198	9.51218	6030458H05	8	Mus musculus solute carrier family 35, member E1 (Slc35e1), mRNA.	6030458H05; AA408278	RefSeq	ILMN_222636	NM_177766.2	NM_177766.2	270066	31343073	NM_177766.2
Mdm2	ILMN_2850753	-0.145007	-1.72306	0.104331	0.994982	-4.21987	-1.59523	-1.46715	-3.29512	0.515811	10.3086	10.2865	10.4395	10.2992	10.1177	10.4961	10.5373	10.4942	MDM2	10	Mus musculus transformed mouse 3T3 cell double minute 2 (Mdm2), mRNA.	AA415488; Mdm-2; 1700007J15Rik	RefSeq	ILMN_220130	NM_010786.2	NM_010786.2	17246	31543243	NM_010786.2
Foxp1	ILMN_1252078	-0.264716	-1.72208	0.104511	0.994982	-4.22068	-2.02053	-2.01929	-1.95594	0.45885	8.49498	8.37672	8.81852	8.37696	8.38907	8.85087	8.79167	8.94733	FOXP1	6	Mus musculus forkhead box P1 (Foxp1), mRNA.	AI461938; 3110052D19Rik; AW494214; 4932443N09Rik	RefSeq	ILMN_210870	NM_053202.1	NM_053202.1	108655	16716508	NM_053202.1
Dcp1b	ILMN_3062378	-0.120942	-1.72169	0.104584	0.994982	-4.22101	-1.0399	-1.66709	-2.28458	-1.47272	10.1612	10.0859	10.2186	10.039	9.99278	10.0535	10.2165	10.0588	DCP1B	6	Mus musculus DCP1 decapping enzyme homolog b (S. cerevisiae) (Dcp1b), mRNA. XM_900830 XM_900833 XM_917383	B930050E02Rik	RefSeq	ILMN_237203	NM_001033379.1	NM_001033379.1	319618	84370028	NM_001033379.1
Thbs3	ILMN_2840956	-0.153985	-1.7216	0.1046	0.994982	-4.22108	-1.03164	-1.5504	-0.745125	-1.8388	8.08719	7.97716	8.05538	7.91531	8.01132	7.88092	7.98974	8.26833	THBS3	3	Mus musculus thrombospondin 3 (Thbs3), mRNA.	Thbs-3	RefSeq	ILMN_210110	NM_013691.1	NM_013691.1	21827	8567413	NM_013691.1
Gsg2	ILMN_1235363	0.130102	1.7212	0.104675	0.994982	-4.22142	2.53939	2.81458	2.07844	4.26652	7.13618	7.2239	7.10659	7.23614	7.2034	7.30073	7.15081	7.05019	GSG2	11	Mus musculus germ cell-specific gene 2 (Gsg2), mRNA.	MGC130563; Haspin	RefSeq	ILMN_220350	NM_010353.1	NM_010353.1	14841	7106328	NM_010353.1
Bckdhb	ILMN_2660803	0.302084	1.72088	0.104734	0.994982	-4.22168	1.78835	0.423555	3.40728	-0.609706	9.68891	9.97061	9.79427	9.64141	10.3611	9.39217	9.38797	9.28582	BCKDHB	9	Mus musculus branched chain ketoacid dehydrogenase E1, beta polypeptide (Bckdhb), mRNA.		RefSeq	ILMN_215543	NM_199195.1	NM_199195.1	12040	40353219	NM_199195.1
Gm323	ILMN_3049726	-0.131818	-1.72049	0.104806	0.994982	-4.22201	-0.592749	-3.05316	-1.18189	-1.95962	7.45741	7.49001	7.48285	7.29888	7.44425	7.38383	7.58794	7.61603	GM323	17	Mus musculus gene model 323, (NCBI) (Gm323), mRNA.		RefSeq	ILMN_234895	NM_001013749.1	NM_001013749.1	210573	85701443	NM_001013749.1
Tra2a	ILMN_2857086	-0.165268	-1.72034	0.104834	0.994982	-4.22213	-2.01549	-0.0820486	-2.23978	-0.0291663	11.3815	11.2349	11.5436	11.5276	11.2009	11.5356	11.4918	11.7432	TRA2A	6	Mus musculus transformer 2 alpha homolog (Drosophila) (Tra2a), mRNA.	mAWMS1; 1500010G04Rik; G430041M01Rik; AL022798	RefSeq	ILMN_217774	NM_198102.2	NM_198102.2	101214	111160868	NM_198102.2
Nup50	ILMN_2748839	-0.125416	-1.71958	0.104975	0.994982	-4.22276	-3.0006	-1.51197	-2.40345	-0.64016	7.46178	7.30903	7.4788	7.40787	7.34868	7.46575	7.48572	7.60668	NUP50	15	Mus musculus nucleoporin 50 (Nup50), mRNA.	Npap60; 1700030K07Rik; AI413123	RefSeq	ILMN_213594	NM_016714.2	NM_016714.2	18141	38016153	NM_016714.2
Brunol4	ILMN_1243635	-0.212682	-1.7195	0.104991	0.994982	-4.22283	-3.3435	-1.30461	-3.00013	0.915734	10.4424	10.1124	10.4208	10.37	10.1558	10.6506	10.6882	10.588	BRUNOL4				MEEBO	ILMN_193026	scl51577.15_266		NA	29789314	NM_133195
Scrn1	ILMN_1240987	-0.113571	-1.71843	0.105188	0.994982	-4.22372	-0.886242	-2.85339	-1.11174	-2.5629	7.91641	7.90516	8.03625	7.78463	7.89134	7.80243	7.98096	7.90423	SCRN1				MEEBO	ILMN_190567	scl28979.1_118		NA	38044103	NM_027268
Ppp3ca	ILMN_2611431	0.170814	1.71809	0.105253	0.994982	-4.22401	1.03146	-0.806011	11.377	5.41741	11.9612	12.0253	11.9464	11.9515	12.4406	12.2014	12.0375	11.9904	PPP3CA				MEEBO	ILMN_192258	scl22567.17_121		NA	42415472	NM_008913
Usmg5	ILMN_1219002	0.610259	1.7178	0.105306	0.994982	-4.22424	1.3174	1.92353	2.14278	-0.849403	8.27043	8.5184	8.27449	8.84471	8.96275	7.35191	7.41987	7.27193	USMG5				MEEBO	ILMN_189122	scl066477.2_23	XM_123431.1	NA	20890031	XM_123431.1
Pdcd2	ILMN_2648170	0.145255	1.71648	0.105553	0.994982	-4.22534	3.8818	-0.0158632	6.01389	1.39887	9.68409	9.9579	9.77987	9.75711	10.0677	9.82999	9.76542	9.80233	PDCD2				MEEBO	ILMN_214455	scl0001716.1_4	NM_008799.1	NA	6679240	NM_008799.1
Jam2	ILMN_2790839	-0.100217	-1.71571	0.105697	0.994982	-4.22598	-0.548955	-2.21948	-5.97859	-1.13999	7.75241	7.73003	7.74621	7.6623	7.50988	7.70607	7.80465	7.70588	JAM2	16	Mus musculus junction adhesion molecule 2 (Jam2), mRNA.	AU016127; 2410167M24Rik; JAM-B; VE-JAM; 1110002N23Rik; 2410030G21Rik; JAM-2; Jcam2	RefSeq	ILMN_208960	NM_023844.2	NM_023844.2	67374	31543009	NM_023844.2
Rps24	ILMN_3126986	0.0949188	1.71554	0.105729	0.994982	-4.22612	2.17219	0.139731	1.25047	1.99337	14.4819	14.5947	14.4084	14.4558	14.5317	14.5825	14.5226	14.3722	RPS24	14	Mus musculus ribosomal protein S24 (Rps24), transcript variant 1, mRNA.	MGC107549	RefSeq	ILMN_259886	NM_011297.2	NM_011297.2	20088	46519155	NM_011297.2
BC026744	ILMN_2681670	-0.14414	-1.71494	0.10584	0.994982	-4.22662	-1.96376	-0.481152	-0.637006	-1.06446	9.9294	9.79202	9.96214	9.99818	9.97651	9.91707	10.2006	10.1682	BC026744	5	Mus musculus vacuolar protein sorting 37B (yeast) (Vps37b), mRNA.	2300007F24Rik; FLJ12750; AI415429; BC026744; MGC25614	RefSeq	ILMN_217304	NM_177876.2	NM_177876.2	330192	31342785	NM_177876.2
Cdk5rap1	ILMN_2604985	-0.17365	-1.71402	0.106014	0.994982	-4.22739	-1.10609	-0.577954	-0.690955	-0.292443	7.65599	7.42487	7.46328	7.56239	7.53297	7.63674	8.07934	7.65295	CDK5RAP1				MEEBO	ILMN_210158	scl18476.16.14_21	NM_025876.1	NA	13385357	NM_025876.1
Igfbp2	ILMN_2930897	0.210055	1.71277	0.106247	0.994982	-4.22842	-0.23062	0.0153418	2.38978	2.39844	8.89598	8.96186	9.26666	9.00705	9.44332	9.44491	8.86079	8.99349	IGFBP2	1	Mus musculus insulin-like growth factor binding protein 2 (Igfbp2), mRNA.	Igfbp-2; AI255832	RefSeq	ILMN_222264	NM_008342.2	NM_008342.2	16008	31982259	NM_008342.2
Gpr172b	ILMN_2957617	-0.109068	-1.71238	0.106321	0.994982	-4.22875	-1.21235	-1.14131	-1.25791	-0.512886	7.61229	7.54813	7.56092	7.55565	7.54331	7.62212	7.76891	7.76336	GPR172B	15	Mus musculus G protein-coupled receptor 172B (Gpr172b), mRNA.	2010003P03Rik; D15Ertd747e; GPCR; PAR2; GPCR42	RefSeq	ILMN_210952	NM_029643.2	NM_029643.2	52710	31560046	NM_029643.2
5730568A12Rik	ILMN_1248125	-0.154085	-1.71226	0.106343	0.994982	-4.22884	-1.72391	-0.615853	-1.33148	-0.861326	7.72061	7.67699	8.00191	7.82767	7.73036	7.79429	8.01563	7.9075	5730568A12RIK	9	Mus musculus coiled-coil domain containing 51 (Ccdc51), mRNA.	5730568A12Rik; MGC151163; MGC151165; AI551049	RefSeq	ILMN_220092	NM_025689.1	NM_025689.1	66658	21313383	NM_025689.1
Sod2	ILMN_2650280	0.128165	1.71214	0.106365	0.994982	-4.22894	4.56882	-0.304773	3.87766	-0.342721	12.1597	12.4483	12.2044	12.128	12.4029	12.1255	12.0534	12.1745	SOD2				MEEBO	ILMN_214645	scl51108.6.3_0	NM_013671.2	NA	31980761	NM_013671.2
Mrpl50	ILMN_1247384	0.126428	1.71177	0.106436	0.994982	-4.22925	2.7537	2.33084	2.8777	-0.359114	11.4794	11.6011	11.3911	11.573	11.6093	11.394	11.4646	11.3367	MRPL50	4	Mus musculus mitochondrial ribosomal protein L50 (Mrpl50), mRNA.	AA408971; D4Wsu125e; AI317351	RefSeq	ILMN_214292	NM_178603.2	NM_178603.2	28028	31340631	NM_178603.2
Parp1	ILMN_2971744	-0.142849	-1.71154	0.10648	0.994982	-4.22945	-0.919805	-1.35854	-1.14055	-0.402769	11.3411	11.2825	11.2577	11.2169	11.2495	11.3598	11.5925	11.4887	PARP1	1	Mus musculus poly (ADP-ribose) polymerase family, member 1 (Parp1), mRNA.	C80510; Adprp; sPARP-1; PARP; AI893648; Adprt1; 5830444G22Rik; PPOL; parp-1	RefSeq	ILMN_211978	NM_007415.2	NM_007415.2	11545	20806108	NM_007415.2
Edd1	ILMN_3099633	-0.135497	-1.71111	0.106559	0.994982	-4.2298	-1.26056	-1.55232	-2.5106	-1.92356	11.0233	10.8631	10.8883	10.8412	10.7696	10.8135	11.0207	10.897	EDD1	15	Mus musculus ubiquitin protein ligase E3 component n-recognin 5 (Ubr5), mRNA.	4432411E13Rik; C77315; D030042K14; Edd; AW549941; mKIAA0896; Edd1	RefSeq	ILMN_246269	NM_001081359.1	NM_001081359.1	70790	124486932	NM_001081359.1
2210407G14Rik	ILMN_2727847	-0.355483	-1.71026	0.106721	0.994982	-4.23051	-2.66343	-0.741837	-2.41163	0.780995	9.95738	9.51022	10.3044	10.0528	9.58132	10.4828	10.6281	10.1592	2210407G14RIK				MEEBO	ILMN_220860	scl00239835.2_111	NM_177357.2	NA	31340690	NM_177357.2
Tbc1d5	ILMN_1217144	-0.17779	-1.7101	0.106751	0.994982	-4.23064	-1.58857	-1.83735	-1.30168	-0.711247	9.70256	9.65237	9.8351	9.61984	9.68988	9.76708	9.8835	10.0192	TBC1D5	17	Mus musculus TBC1 domain family, member 5 (Tbc1d5), mRNA.	KIAA0210; 1600014N05Rik; mKIAA0210	RefSeq	ILMN_210202	NM_028162.2	NM_028162.2	72238	36287143	NM_028162.2
Gnao	ILMN_2773191	-0.175543	-1.70976	0.106815	0.994982	-4.23092	-8.00946	-3.49201	-14.6954	3.9988	11.2781	11.0689	11.3528	11.2118	10.8574	11.4488	11.3325	11.3257	GNAO				MEEBO	ILMN_194001	scl33497.11_25		NA	31542896	NM_010308
Syt11	ILMN_1233402	-0.14265	-1.70947	0.106868	0.994982	-4.23116	-1.56549	-1.38414	-2.17526	-0.612201	14.3229	14.3048	14.4558	14.3229	14.2442	14.3997	14.5149	14.5485	SYT11				MEEBO	ILMN_185948	scl0074029.1_132		NA	34328241	NM_018804
Nlgn3	ILMN_1218482	-0.185274	-1.70912	0.106936	0.994982	-4.23145	-1.69622	-0.729748	-3.6984	-0.447895	9.84785	9.72861	9.80324	9.83759	9.50284	9.86938	10.0421	9.98637	NLGN3	X	Mus musculus neuroligin 3 (Nlgn3), mRNA.	HNL3; A230085M13Rik	RefSeq	ILMN_212541	NM_172932.1	NM_172932.1	245537	27370439	NM_172932.1
Ryk	ILMN_3159826	-0.126856	-1.70872	0.107011	0.994982	-4.23178	-2.0462	-0.800201	-2.56176	0.178076	8.44344	8.39033	8.64039	8.51122	8.34032	8.60613	8.63968	8.63192	RYK	9	Mus musculus receptor-like tyrosine kinase (Ryk), transcript variant 2, mRNA.	ERK-3; AW536699; Vik	RefSeq	ILMN_241096	NM_001042607.1	NM_001042607.1	20187	110681701	NM_001042607.1
Bbc3	ILMN_2920736	-0.118359	-1.70785	0.107176	0.994982	-4.23251	-0.857897	-1.22395	-0.688361	-1.00734	8.69132	8.59516	8.5898	8.54929	8.61641	8.57644	8.64964	8.87998	BBC3	7	Mus musculus Bcl-2 binding component 3 (Bbc3), mRNA.	PUMA; PUMA/JFY1	RefSeq	ILMN_212340	NM_133234.1	NM_133234.1	170770	18875397	NM_133234.1
Sec8l1	ILMN_1222773	-0.172825	-1.70767	0.10721	0.994982	-4.23265	-1.98453	-0.701289	-2.12917	-0.313735	8.34523	8.17776	8.3371	8.35073	8.15827	8.40297	8.62396	8.47474	SEC8L1				MEEBO	ILMN_209872	scl30230.21.1_91	NM_009148.1	NA	6677902	NM_009148.1
Acta2	ILMN_2923445	-0.245943	-1.70706	0.107325	0.994982	-4.23316	-0.950674	-1.72774	-1.84252	0.650934	8.2147	7.75514	8.16375	7.55761	7.52843	8.16228	7.95349	7.65529	ACTA2	19	Mus musculus actin, alpha 2, smooth muscle, aorta (Acta2), mRNA.	0610041G09Rik; SMalphaA; a-SMA; Actvs	RefSeq	ILMN_261122	NM_007392.2	NM_007392.2	11475	31982518	NM_007392.2
Nr2e1	ILMN_2689177	0.149914	1.70681	0.107372	0.994982	-4.23336	0.71542	1.02885	2.35571	0.28636	7.84073	8.14161	8.09361	8.18446	8.36586	8.08296	8.13781	8.10307	NR2E1	10	Mus musculus nuclear receptor subfamily 2, group E, member 1 (Nr2e1), mRNA.	Mtll; TLL; fierce; Tlx; Mtl1; XTLL; frc	RefSeq	ILMN_217909	NM_152229.1	NM_152229.1	21907	22726204	NM_152229.1
6330505F04Rik	ILMN_1224487	-0.130305	-1.70572	0.107579	0.994982	-4.23426	-2.69001	-3.4057	-2.92361	-3.67817	9.94287	9.8698	10.028	9.84042	9.86021	9.82923	9.94927	10.0008	6330505F04RIK	X	Mus musculus DEAD/H (Asp-Glu-Ala-Asp/His) box polypeptide 26B (Ddx26b), mRNA.	6330505F04Rik; 4930535D10Rik; D130066O12	RefSeq	ILMN_215260	NM_172779.1	NM_172779.1	236790	27370147	NM_172779.1
Hist1h4m	ILMN_2937548	0.142726	1.70549	0.107623	0.994982	-4.23446	5.83466	-0.74243	5.63256	0.0691027	7.46265	7.7993	7.49226	7.45143	7.78862	7.49436	7.44372	7.56416	HIST1H4M	13	Mus musculus histone cluster 1, H4m (Hist1h4m), mRNA.		RefSeq	ILMN_196725	NM_175657.1	NM_175657.1	319161	30089707	NM_175657.1
Fndc4	ILMN_2764255	0.134968	1.70515	0.107687	0.994982	-4.23473	1.45244	0.662587	2.51053	0.888726	7.40985	7.65873	7.5761	7.5814	7.76232	7.60354	7.61982	7.46033	FNDC4				MEEBO	ILMN_217570	scl26734.8_29	NM_022424.2	NA	31560289	NM_022424.2
A830006F12Rik	ILMN_2778438	0.27187	1.70499	0.107718	0.994982	-4.23487	0.410292	-0.236032	1.17074	3.73775	8.84433	8.792	8.89933	8.65372	8.9547	9.50393	8.42834	8.64487	A830006F12RIK	1	Mus musculus RIKEN cDNA A830006F12 gene (A830006F12Rik), mRNA.		RefSeq	ILMN_254276	NM_177164.3	NM_177164.3	320460	70887781	NM_177164.3
Grpel1	ILMN_2945806	0.120412	1.70477	0.10776	0.994982	-4.23505	1.12799	0.322784	1.86216	0.893971	10.3375	10.6362	10.5687	10.544	10.7202	10.6094	10.5827	10.5393	GRPEL1	5	Mus musculus GrpE-like 1, mitochondrial (Grpel1), mRNA.	mt-Grpel1; MGC8152; mt-GrpE#1; AA408748	RefSeq	ILMN_216950	NM_024478.2	NM_024478.2	17713	31542920	NM_024478.2
Ppp2r5e	ILMN_1217444	-0.134574	-1.70347	0.108007	0.994982	-4.23613	-0.946162	-1.9627	-1.60246	0.0844969	9.56466	9.57724	9.61672	9.45363	9.49743	9.70256	9.76459	9.82318	PPP2R5E				MEEBO	ILMN_191661	scl42335.15_289		NA	33859659	NM_012024
Map2k3	ILMN_2659644	-0.162354	-1.70325	0.108048	0.994982	-4.23631	-1.09536	-2.3612	-4.96572	0.927288	9.18498	9.17461	9.20505	9.06493	8.83926	9.34987	9.33643	9.35163	MAP2K3	11	Mus musculus mitogen activated protein kinase kinase 3 (Map2k3), mRNA.	AW212142; MEK3; mMKK3b; MKK3; Prkmk3	RefSeq	ILMN_215446	NM_008928.1	NM_008928.1	26397	22094080	NM_008928.1
Alas1	ILMN_2664040	0.118236	1.70215	0.108258	0.994982	-4.23722	1.39366	0.928748	2.58838	0.240748	12.0732	12.0973	11.9581	12.0546	12.207	11.9915	11.8521	11.9941	ALAS1	9	Mus musculus aminolevulinic acid synthase 1 (Alas1), mRNA.	Alas-h; Alas-1; ALAS	RefSeq	ILMN_215827	NM_020559.1	NM_020559.1	11655	23956101	NM_020559.1
2810012L14Rik	ILMN_2632187	-0.168204	-1.70207	0.108274	0.994982	-4.23729	-1.4179	-3.048	-1.96549	-2.67536	8.59988	8.58732	8.66749	8.46688	8.54686	8.49442	8.76551	8.73541	2810012L14RIK				MEEBO	ILMN_212975	scl0076366.2_42	NM_029581.1	NA	21313175	NM_029581.1
Tex2	ILMN_1248072	0.343388	1.70183	0.10832	0.994982	-4.23748	0.687282	1.71213	1.62362	-0.59981	8.19826	8.08768	8.11502	8.49889	8.46338	7.57123	7.51282	7.42153	TEX2				MEEBO	ILMN_215364	scl39441.15.1_92	XM_203370.3	NA	38091889	XM_203370.3
Npn3	ILMN_1229994	0.133679	1.70104	0.108471	0.994982	-4.23814	0.905508	0.378872	1.92698	1.01327	8.11287	8.33565	8.1677	8.26899	8.46494	8.34929	8.40297	8.20061	NPN3	2	Mus musculus sulfiredoxin 1 homolog (S. cerevisiae) (Srxn1), mRNA.	TX01; Srx; 1700127B04Rik; Npn3; AI854065; AW488194	RefSeq	ILMN_216099	NM_029688.2	NM_029688.2	76650	31541844	NM_029688.2
Lman1	ILMN_1212637	0.285318	1.701	0.108479	0.994982	-4.23817	1.06266	0.855619	2.31737	-0.178151	9.01113	8.96404	8.77743	8.9058	9.31695	8.61503	8.43787	8.43411	LMAN1	18	Mus musculus lectin, mannose-binding, 1 (Lman1), mRNA.	gp58; AU043785; MR60; MCFD1; 2610020P13Rik; C730041J05; F5F8D; P58; ERGIC53; AI326273	RefSeq	ILMN_220178	NM_027400.2	NM_027400.2	70361	37537549	NM_027400.2
Prdx5	ILMN_1239765	0.294907	1.69986	0.108696	0.994982	-4.23911	1.03407	1.1935	1.18895	-0.220789	12.9978	13.0299	12.8814	13.0887	13.0871	12.5667	12.5331	12.1803	PRDX5				MEEBO	ILMN_190469	scl054683.1_165		NA	6755113	NM_012021
A930037G23Rik	ILMN_2709270	0.117735	1.69942	0.108782	0.994982	-4.23948	4.86565	-1.2947	3.07999	2.60601	7.40386	7.6168	7.38766	7.3034	7.52596	7.50184	7.29365	7.39188	A930037G23RIK				MEEBO	ILMN_219469	scl29504.11_490	NM_178787.2	NA	31341851	NM_178787.2
Zfand2b	ILMN_2659440	-0.132171	-1.69933	0.108799	0.994982	-4.23955	-1.72781	-4.69008	0.00755147	-0.659959	8.74621	8.6761	8.74153	8.45459	8.80586	8.75595	8.89563	8.8378	ZFAND2B	1	Mus musculus zinc finger, AN1 type domain 2B (Zfand2b), mRNA.	1110060O18Rik; C81256	RefSeq	ILMN_215434	NM_026846.1	NM_026846.1	68818	21312111	NM_026846.1
Kcnb1	ILMN_2674184	-0.106667	-1.69926	0.108812	0.994982	-4.23961	-1.66947	-0.188838	-1.89582	-1.18665	10.0588	9.99818	10.2631	10.126	9.97863	10.0399	10.1319	10.1157	KCNB1	2	Mus musculus potassium voltage gated channel, Shab-related subfamily, member 1 (Kcnb1), mRNA.	Kcr1-1; Kv2.1; Shab	RefSeq	ILMN_216699	NM_008420.3	NM_008420.3	16500	40254348	NM_008420.3
B230114P05Rik	ILMN_1235124	-0.219815	-1.69865	0.108928	0.994982	-4.24011	-1.96272	-1.62054	-1.29236	0.943416	9.06787	8.75012	8.93458	8.82664	8.90002	9.39995	9.37035	9.38319	B230114P05RIK	9	Mus musculus thrombospondin, type I, domain containing 4 (Thsd4), transcript variant 2, mRNA.	B230114P05Rik; AI585901	RefSeq	ILMN_219162	NM_172444.1	NM_172444.1	207596	27369598	NM_172444.1
C030002N13Rik	ILMN_2755803	0.200356	1.69847	0.108963	0.994982	-4.24026	2.36934	2.34819	4.67921	-0.953952	9.56706	9.7236	9.59363	9.7216	9.94287	9.40814	9.41939	9.41469	C030002N13RIK	4	Mus musculus Yip1 domain family, member 1 (Yipf1), mRNA.	C030002N13Rik	RefSeq	ILMN_222855	NM_145550.1	NM_145550.1	230584	21704083	NM_145550.1
Bzw2	ILMN_2644587	-0.125685	-1.69814	0.109026	0.994982	-4.24053	-0.736284	-0.531633	-2.14782	-1.2709	10.8106	10.7068	10.6778	10.7287	10.5554	10.6494	10.9243	10.7304	BZW2	12	Mus musculus basic leucine zipper and W2 domains 2 (Bzw2), mRNA.	1110001I24Rik; Bdm2; HSPC028; MGC7203	RefSeq	ILMN_214132	NM_025840.2	NM_025840.2	66912	31981159	NM_025840.2
Ap3s2	ILMN_2922544	-0.119881	-1.69771	0.109109	0.994982	-4.24089	-2.53987	-1.06468	0.361899	-1.29454	7.82809	7.66739	7.87794	7.8233	7.97407	7.79901	7.96945	8.06782	AP3S2	7	Mus musculus adaptor-related protein complex 3, sigma 2 subunit (Ap3s2), mRNA.	[s]3B	RefSeq	ILMN_219333	NM_009682.2	NM_009682.2	11778	40538813	NM_009682.2
Psmb7	ILMN_1233153	0.144489	1.69653	0.109335	0.994982	-4.24186	3.20551	2.48081	2.06294	-0.813179	11.9602	12.1982	12.011	12.1378	12.103	11.8634	11.9384	11.8148	PSMB7	2	Mus musculus proteasome (prosome, macropain) subunit, beta type 7 (Psmb7), mRNA.	MC14; AU020723	RefSeq	ILMN_201514	NM_011187.1	NM_011187.1	19177	6755205	NM_011187.1
Utx	ILMN_2447456	-0.192439	-1.69627	0.109386	0.994982	-4.24208	-2.23717	-1.12648	-3.47375	0.581886	8.98002	8.77149	8.97753	8.90816	8.61932	9.11838	9.23081	8.99874	UTX	X	Mus musculus ubiquitously transcribed tetratricopeptide repeat gene, X chromosome (Utx), mRNA.		RefSeq	ILMN_187827	NM_009483.1	NM_009483.1	22289	33859491	NM_009483.1
1300013J15Rik	ILMN_2849016	0.618385	1.69584	0.10947	0.994982	-4.24244	0.292366	-0.407578	1.52044	1.61206	7.6444	8.1135	9.08093	7.53969	9.12026	9.19537	7.50434	7.26562	1300013J15RIK	11	Mus musculus RIKEN cDNA 1300013J15 gene (1300013J15Rik), mRNA.	RP23-451A6.3; AI036982	RefSeq	ILMN_210868	NM_026183.2	NM_026183.2	67473	27229043	NM_026183.2
Prrg2	ILMN_1245984	-0.128625	-1.69577	0.109482	0.994982	-4.24249	-0.534809	-0.581163	-1.10756	-0.555869	8.17104	8.2139	8.15146	8.20532	8.10788	8.21	8.39168	8.53742	PRRG2	7	Mus musculus proline-rich Gla (G-carboxyglutamic acid) polypeptide 2 (Prrg2), mRNA.	2510041M06Rik; N4WBP1; 1600014G02Rik	RefSeq	ILMN_213189	NM_022999.1	NM_022999.1	65116	39930410	NM_022999.1
Slc45a4	ILMN_2886162	-0.140301	-1.69533	0.109567	0.994982	-4.24285	-2.26906	-1.31718	-1.51657	-0.0264662	8.33143	8.10861	8.21807	8.21275	8.19094	8.35397	8.47444	8.40353	SLC45A4	15	Mus musculus solute carrier family 45, member 4 (Slc45a4), mRNA. XM_898255 XM_898268 XM_907823 XM_920555 XM_920562 XM_920569 XM_920578 XM_920594	9330175B01Rik; AW552276	RefSeq	ILMN_228363	NM_001033219.1	NM_001033219.1	106068	85701719	NM_001033219.1
Syngr2	ILMN_2706232	-0.131974	-1.69376	0.10987	0.994982	-4.24415	-0.0176801	-2.27158	-2.94556	-0.93861	7.47238	7.4691	7.58579	7.27636	7.21873	7.39035	7.3819	7.44237	SYNGR2	11	Mus musculus synaptogyrin 2 (Syngr2), mRNA.	cellugyrin; Clast2	RefSeq	ILMN_212433	NM_009304.1	NM_009304.1	20973	7106428	NM_009304.1
1200003C05Rik	ILMN_1223051	0.122593	1.69353	0.109916	0.994982	-4.24434	1.35841	2.35508	-0.523168	2.03765	10.2926	10.5276	10.3871	10.6211	10.3511	10.5913	10.3997	10.5212	1200003C05RIK	12	Mus musculus RIKEN cDNA 1200003C05 gene (1200003C05Rik), mRNA.	AI256468; Jamp	RefSeq	ILMN_219167	NM_024205.1	NM_024205.1	104771	21312773	NM_024205.1
A530046H20Rik	ILMN_2749382	-0.119274	-1.69329	0.109962	0.994982	-4.24454	-3.64804	-2.83295	-1.70281	-0.744133	8.84749	8.68582	8.88541	8.72938	8.78977	8.841	8.8358	8.95436	A530046H20RIK	7	Mus musculus threonyl-tRNA synthetase-like 2 (Tarsl2), mRNA.	MGC31414; A530046H20Rik	RefSeq	ILMN_212464	NM_172310.1	NM_172310.1	272396	26986636	NM_172310.1
Lonrf2	ILMN_2848288	-0.242912	-1.69288	0.110041	0.994982	-4.24487	-2.28514	-0.366034	-1.95492	-1.20312	8.53487	8.2891	8.70538	8.61009	8.34433	8.47008	8.55087	8.89412	LONRF2	1	Mus musculus LON peptidase N-terminal domain and ring finger 2 (Lonrf2), mRNA.	2900060P06Rik; AI851349	RefSeq	ILMN_247187	NM_001029878.1	NM_001029878.1	381338	71274157	NM_001029878.1
Foxred1	ILMN_2832886	0.187883	1.69196	0.110219	0.994982	-4.24563	0.779667	0.295569	2.23979	0.394903	8.71992	8.66431	8.5937	8.56625	8.9601	8.58637	8.46688	8.24499	FOXRED1	9	Mus musculus FAD-dependent oxidoreductase domain containing 1 (Foxred1), mRNA.	MGC38853; BC024806	RefSeq	ILMN_215419	NM_172291.1	NM_172291.1	235169	26986604	NM_172291.1
Prc1	ILMN_2757125	-0.161455	-1.69117	0.110373	0.994982	-4.24629	-0.959776	-0.934717	-0.868383	-0.608957	8.07671	7.89272	7.95471	7.89752	7.91022	7.95991	7.92784	8.34692	PRC1	7	Mus musculus protein regulator of cytokinesis 1 (Prc1), mRNA.	D7Ertd348e; MGC6745	RefSeq	ILMN_222947	NM_145150.1	NM_145150.1	233406	21553110	NM_145150.1
Slc30a9	ILMN_1256917	-0.121271	-1.68979	0.11064	0.994982	-4.24742	-1.52214	-3.55038	-1.07592	-0.265169	8.94293	8.87086	8.90202	8.71746	8.90461	8.96593	9.03974	9.05926	SLC30A9				MEEBO	ILMN_187785	scl27746.21_228		NA	31340929	NM_178651
Fut10	ILMN_2665035	-0.0924747	-1.6883	0.110931	0.994982	-4.24865	-1.1624	-3.83007	-1.65848	-1.35809	7.86966	7.88183	7.94077	7.75863	7.85892	7.8728	7.95589	7.97576	FUT10				MEEBO	ILMN_193452	scl33934.6_92		NA	42476112	NM_134161
Ptpn18	ILMN_2821460	0.120942	1.68813	0.110965	0.994982	-4.24879	2.43322	3.14297	2.91267	0.0661628	7.4886	7.64684	7.58696	7.68698	7.67395	7.51299	7.45334	7.50809	PTPN18	1	Mus musculus protein tyrosine phosphatase, non-receptor type 18 (Ptpn18), mRNA.	HSCF; FLP1; PTP-HSCF; Ptpk1; PTP-K1	RefSeq	ILMN_218682	NM_011206.2	NM_011206.2	19253	113199760	NM_011206.2
Ada	ILMN_2686132	0.122161	1.68735	0.111117	0.994982	-4.24943	3.14467	1.07898	-0.272918	1.2446	7.22356	7.42863	7.13744	7.23434	7.10719	7.24992	7.16812	7.0023	ADA	2	Mus musculus adenosine deaminase (Ada), mRNA.		RefSeq	ILMN_217667	NM_007398.2	NM_007398.2	11486	31982514	NM_007398.2
Gsn	ILMN_2679386	-0.157669	-1.68711	0.111162	0.994982	-4.24962	-0.624048	-0.438399	-1.38655	-0.385271	7.8755	7.80862	7.73652	7.84993	7.63895	7.86175	7.91745	8.26046	GSN				MEEBO	ILMN_209651	NM_146120.4_chr2_+_35674023_35674185_7	NM_146120.2	NA	28916692	NM_146120.2
Kif1a	ILMN_2965896	-0.124903	-1.68711	0.111164	0.994982	-4.24963	-2.18119	-0.793132	-1.23099	-0.739591	9.68012	9.56065	9.71508	9.70089	9.65666	9.7063	9.89741	9.83151	KIF1A	1	Mus musculus kinesin family member 1A (Kif1a), mRNA.	Gm1626; Kns1; ATSV; C630002N23Rik	RefSeq	ILMN_222507	NM_008440.1	NM_008440.1	16560	6680557	NM_008440.1
Ddx1	ILMN_2844316	0.105997	1.68692	0.111199	0.994982	-4.24978	1.53375	2.68475	1.70792	0.949391	11.9187	12.0054	11.9089	12.0764	12.0161	11.9694	11.9831	11.8326	DDX1	12	Mus musculus DEAD (Asp-Glu-Ala-Asp) box polypeptide 1 (Ddx1), mRNA.	DBP-RB; AA409185	RefSeq	ILMN_216413	NM_134040.1	NM_134040.1	104721	19527255	NM_134040.1
Usp39	ILMN_2945400	0.139232	1.68643	0.111296	0.994982	-4.25019	1.08286	-0.199924	3.54283	2.69834	10.0432	10.0979	10.0159	9.9976	10.2902	10.2242	9.90501	10.0888	USP39	6	Mus musculus ubiquitin specific peptidase 39 (Usp39), mRNA.	SAD1; AA408960; D6Wsu157e; AI894154; CGI-21	RefSeq	ILMN_187744	NM_138592.1	NM_138592.1	28035	20070403	NM_138592.1
Arc	ILMN_2597827	-0.173133	-1.68596	0.111389	0.994982	-4.25058	-1.0265	-0.0567539	-0.328247	-1.49118	10.8625	10.9564	11.4213	11.1878	11.123	10.8455	11.2441	11.2773	ARC				MEEBO	ILMN_209647	scl47086.3_589	NM_018790.1	NA	9055165	NM_018790.1
Tfam	ILMN_2603182	0.151292	1.68564	0.11145	0.994982	-4.25084	1.29263	1.01206	1.21401	0.316051	9.69544	9.72069	9.50239	9.67641	9.70828	9.56658	9.55499	9.31398	TFAM	10	Mus musculus transcription factor A, mitochondrial (Tfam), mRNA.	Hmgts; tsHMG; AI661103; mtTFA	RefSeq	ILMN_210198	NM_009360.2	NM_009360.2	21780	31543858	NM_009360.2
Glycam1	ILMN_2640849	0.125486	1.68339	0.111891	0.994982	-4.25268	0.421655	0.769734	0.641595	1.87812	7.47537	7.61891	7.67283	7.66599	7.64866	7.8159	7.41777	7.68155	GLYCAM1	15	Mus musculus glycosylation dependent cell adhesion molecule 1 (Glycam1), mRNA.	Sgp50	RefSeq	ILMN_213794	NM_008134.1	NM_008134.1	14663	33468854	NM_008134.1
Frat2	ILMN_2824002	-0.146157	-1.68255	0.112056	0.994982	-4.25337	-2.2237	-0.663965	-3.6861	-1.15727	9.45295	9.25873	9.33007	9.37667	9.14814	9.33937	9.41429	9.51022	FRAT2	19	Mus musculus frequently rearranged in advanced T-cell lymphomas 2 (Frat2), mRNA.	MGC37615	RefSeq	ILMN_213946	NM_177603.1	NM_177603.1	212398	29243969	NM_177603.1
Wdr51b	ILMN_2974418	-0.155851	-1.68209	0.112148	0.994982	-4.25376	-1.07031	-0.83262	-1.70586	0.141229	8.71951	8.51527	8.45541	8.55801	8.40101	8.73309	8.87412	8.78173	WDR51B	10	Mus musculus WD repeat domain 51B (Wdr51b), mRNA.	4933430F16Rik	RefSeq	ILMN_258871	NM_027740.3	NM_027740.3	382406	47271516	NM_027740.3
Abcc10	ILMN_1238608	-0.105786	-1.68209	0.112148	0.994982	-4.25376	-2.03024	-2.27573	-1.78708	0.46934	7.72717	7.66966	7.79776	7.65119	7.68796	7.85774	7.88992	7.87484	ABCC10				MEEBO	ILMN_191015	scl49871.22.1_156		NA	21553090	NM_145140
Pgbd5	ILMN_1253467	-0.12237	-1.68171	0.112222	0.994982	-4.25407	-1.07792	-0.509989	-1.80658	0.0475179	9.40228	9.41469	9.50438	9.49775	9.30813	9.57928	9.65739	9.72528	PGBD5				MEEBO	ILMN_223140	scl0209966.1_129	NM_171824.1	NA	25777749	NM_171824.1
Car12	ILMN_2891583	-0.230603	-1.68169	0.112227	0.994982	-4.25409	-4.18321	-2.23875	-5.4072	0.973695	8.71786	8.44056	8.83183	8.60578	8.33655	8.87875	8.73541	8.89896	CAR12	9	Mus musculus carbonic anyhydrase 12 (Car12), mRNA.	AI314958; 2310047E01Rik	RefSeq	ILMN_233734	NM_178396.3	NM_178396.3	76459	31560837	NM_178396.3
Rgs4	ILMN_1244081	-0.153056	-1.68146	0.112272	0.994982	-4.25427	-1.22805	-0.680035	-1.65034	-0.1695	11.4674	11.3805	11.6799	11.4705	11.3112	11.5544	11.4204	11.7612	RGS4	1	Mus musculus regulator of G-protein signaling 4 (Rgs4), mRNA.	AA004315; AA597169; ESTM50; ESTM48	RefSeq	ILMN_209130	NM_009062.2	NM_009062.2	19736	31543587	NM_009062.2
Olfm1	ILMN_3091574	-0.105062	-1.68073	0.112415	0.994982	-4.25487	-2.55427	-0.724064	-1.44369	-1.06955	13.8461	13.729	13.998	13.8618	13.8096	13.8368	13.9515	13.8618	OLFM1	2	Mus musculus olfactomedin 1 (Olfm1), transcript variant 2, mRNA.	Pancortin3; Noe1; AW742568; Pancortin; AMY; OlfA	RefSeq	ILMN_228694	NM_001038612.1	NM_001038612.1	56177	84370348	NM_001038612.1
4632428M11Rik	ILMN_2652077	-0.131354	-1.68028	0.112504	0.994982	-4.25524	-2.3051	-2.20521	-1.73178	-0.463395	7.90217	7.80808	8.0827	7.8159	7.853	7.95239	7.95281	8.01711	4632428M11RIK				MEEBO	ILMN_186771	scl29556.6.1_40		NA	31980764	NM_028730
Rabl3	ILMN_1249313	-0.126936	-1.68026	0.112508	0.994982	-4.25526	-1.48109	-1.22713	-0.894021	-0.221789	8.95549	8.82384	8.86581	8.85756	8.90179	8.99105	9.1477	9.11299	RABL3				MEEBO	ILMN_209624	scl49167.8_434	NM_026297.1	NA	13385791	NM_026297.1
Plxdc1	ILMN_2827162	0.2498	1.6784	0.112877	0.994982	-4.25679	0.761459	-0.143266	1.77773	0.48818	8.80483	8.66474	8.56943	8.3513	9.01683	8.57006	8.06602	8.16346	PLXDC1	11	Mus musculus plexin domain containing 1 (Plxdc1), mRNA.	Tem7; AI848450; MGC130377; 2410003I07Rik	RefSeq	ILMN_211971	NM_028199.2	NM_028199.2	72324	31560780	NM_028199.2
Cdr2	ILMN_1255513	-0.173286	-1.67686	0.11318	0.994982	-4.25805	0.0915345	-2.47212	-1.45863	-0.768891	8.99505	8.94485	8.75091	8.55923	8.71168	8.81543	8.87834	9.10002	CDR2	7	Mus musculus cerebellar degeneration-related 2 (Cdr2), mRNA.	MGC144810; AA617262; MGC144811	RefSeq	ILMN_214090	NM_007672.1	NM_007672.1	12585	6671729	NM_007672.1
Nsun5	ILMN_1219921	-0.120685	-1.67669	0.113214	0.994982	-4.25819	-0.732648	-1.28102	-1.03227	-1.11397	7.96037	7.9992	8.01132	7.93556	7.96443	7.95495	8.16857	8.19661	NSUN5	5	Mus musculus NOL1/NOP2/Sun domain family, member 5 (Nsun5), mRNA.	AI326939; Nol1r; 9830109N13Rik; Wbscr20a; Wbscr20	RefSeq	ILMN_210282	NM_145414.1	NM_145414.1	100609	21703825	NM_145414.1
Senp5	ILMN_2978857	-0.112148	-1.67651	0.113251	0.994982	-4.25834	-0.799539	-2.00144	-0.603632	-1.37985	7.79522	7.84886	7.91899	7.73617	7.86723	7.79445	8.01185	7.96923	SENP5	16	Mus musculus SUMO/sentrin specific peptidase 5 (Senp5), mRNA.	SMT3IP3; A730063F07Rik	RefSeq	ILMN_212645	NM_177103.2	NM_177103.2	320213	31342815	NM_177103.2
Rpl13a	ILMN_2707834	0.16325	1.67628	0.113297	0.994982	-4.25853	0.887294	0.831687	2.9828	0.676021	10.2213	10.404	10.3842	10.3973	10.6585	10.3784	10.1657	10.4139	RPL13A				MEEBO	ILMN_217869	scl022121.1_118		NA	32129296	NM_009438
Tnrc6c	ILMN_2881681	-0.207531	-1.67598	0.113355	0.994982	-4.25877	-1.40496	-0.685968	-1.53775	0.0828996	9.56658	9.54209	9.86826	9.71041	9.511	9.89042	10.1354	9.91379	TNRC6C	11	Mus musculus trinucleotide repeat containing 6C (Tnrc6c), mRNA. XM_126551 XM_982911	9930033H14Rik; mKIAA1582	RefSeq	ILMN_251256	NM_198022.2	NM_198022.2	217351	124378034	NM_198022.2
Psmb6	ILMN_2895862	0.148372	1.67586	0.11338	0.994982	-4.25887	3.57544	3.72942	2.83134	-1.28133	11.9978	12.1455	11.8483	12.1558	12.0956	11.82	11.865	11.9123	PSMB6	11	Mus musculus proteasome (prosome, macropain) subunit, beta type 6 (Psmb6), mRNA.	Lmp19; Mpnd	RefSeq	ILMN_227458	NM_008946.2	NM_008946.2	19175	31982098	NM_008946.2
C1qtnf4	ILMN_1252584	-0.116637	-1.67572	0.113407	0.994982	-4.25898	-1.35441	-2.36501	-2.19907	-2.01393	11.5695	11.562	11.6889	11.5026	11.5123	11.5232	11.6904	11.6178	C1QTNF4	2	Mus musculus C1q and tumor necrosis factor related protein 4 (C1qtnf4), mRNA.	CTRP4; 0710001E10Rik; 9430004J15Rik	RefSeq	ILMN_210391	NM_026161.1	NM_026161.1	67445	13385665	NM_026161.1
Taf11	ILMN_2946281	-0.160975	-1.67477	0.113596	0.994982	-4.25976	-0.857655	-0.323432	-1.02309	-0.395909	8.7019	8.76272	8.84931	8.89502	8.72175	8.87707	9.09123	9.25801	TAF11	17	Mus musculus TAF11 RNA polymerase II, TATA box binding protein (TBP)-associated factor (Taf11), mRNA.	AW552398; AL024207; AI115401; TAF2I; PRO214; 1110038O14Rik; TAFII28; 28kDa	RefSeq	ILMN_212607	NM_026836.1	NM_026836.1	68776	30794435	NM_026836.1
Creb1	ILMN_3120454	-0.111837	-1.67476	0.113598	0.994982	-4.25977	-1.27275	-0.588622	-1.28412	-0.429658	8.05494	7.90689	7.90898	7.99249	7.90546	8.01238	8.21346	8.08719	CREB1	1	Mus musculus cAMP responsive element binding protein 1 (Creb1), transcript variant B, mRNA.	Creb-1; AV083133; 2310001E10Rik; 3526402H21Rik; Creb	RefSeq	ILMN_239674	NM_009952.2	NM_009952.2	12912	82546875	NM_009952.2
Kif1b	ILMN_3108623	-0.0963849	-1.67303	0.113942	0.994982	-4.26119	-4.5322	-1.74934	-4.18914	0.336419	7.42163	7.30465	7.48842	7.41052	7.31771	7.48987	7.49001	7.50824	KIF1B	4	Mus musculus kinesin family member 1B (Kif1b), transcript variant 1, mRNA.	mKIAA0591; AI448212; KIF1Bp204; KIF1Bp130; AI506502; D4Mil1e; A530096N05Rik	RefSeq	ILMN_207470	NM_008441.2	NM_008441.2	16561	86990457	NM_008441.2
Ddx47	ILMN_1236898	-0.123104	-1.67275	0.114	0.994982	-4.26142	-2.44347	-2.23007	-2.6913	1.26617	9.56929	9.33399	9.41032	9.35122	9.31398	9.63352	9.57724	9.56829	DDX47	6	Mus musculus DEAD (Asp-Glu-Ala-Asp) box polypeptide 47 (Ddx47), mRNA.	C77285; 4930588A18Rik	RefSeq	ILMN_216732	NM_026360.1	NM_026360.1	67755	21312797	NM_026360.1
Apba2	ILMN_1244923	-0.198317	-1.67274	0.114002	0.994982	-4.26143	-1.42274	-0.0271634	-2.09518	0.00912971	9.12189	9.1012	9.38108	9.41429	8.95034	9.42243	9.62987	9.54869	APBA2	7	Mus musculus amyloid beta (A4) precursor protein-binding, family A, member 2 (Apba2), mRNA.	X11-like; X11L; mXllL; XllL	RefSeq	ILMN_217585	NM_007461.1	NM_007461.1	11784	39930316	NM_007461.1
Ntrk3	ILMN_2675199	-0.234364	-1.67229	0.11409	0.994982	-4.26179	-2.02759	-1.50599	-2.14845	0.845069	8.5941	8.41216	8.70133	8.51326	8.38874	8.96892	9.02508	8.90002	NTRK3	7	Mus musculus neurotrophic tyrosine kinase, receptor, type 3 (Ntrk3), transcript variant 1, mRNA.	TrkC; AW125844	RefSeq	ILMN_214012	NM_008746.4	NM_008746.4	18213	33413411	NM_008746.4
Eif4enif1	ILMN_2726950	-0.113029	-1.6718	0.114189	0.994982	-4.2622	-1.61043	-1.16165	-3.62174	-1.49208	8.5479	8.46426	8.50359	8.48999	8.34895	8.47105	8.53708	8.6378	EIF4ENIF1	11	Mus musculus eukaryotic translation initiation factor 4E nuclear import factor 1 (Eif4enif1), mRNA.	Clast4; 2610509L04Rik; D11Ertd166e; A930019J01Rik; AU021239; AA410001	RefSeq	ILMN_220792	NM_023743.1	NM_023743.1	74203	12963810	NM_023743.1
1810074P20Rik	ILMN_2927924	0.133461	1.67102	0.114345	0.994982	-4.26283	1.20534	1.37909	2.33596	-0.610913	8.48999	8.53981	8.48864	8.56133	8.67987	8.31482	8.35073	8.23262	1810074P20RIK	4	Mus musculus RIKEN cDNA 1810074P20 gene (1810074P20Rik), mRNA.	AI429228; mKIAA0776	RefSeq	ILMN_213616	NM_026194.2	NM_026194.2	67490	27229046	NM_026194.2
Grp	ILMN_2671608	0.659944	1.67088	0.114374	0.994982	-4.26295	1.52885	1.36076	1.86919	-0.597965	10.3714	10.7966	10.3767	10.69	11.0126	9.44732	9.21219	9.34644	GRP	18	Mus musculus gastrin releasing peptide (Grp), mRNA.	BLP; MGC37475	RefSeq	ILMN_216485	NM_175012.2	NM_175012.2	225642	31341342	NM_175012.2
Prkce	ILMN_2993204	-0.225605	-1.67011	0.114526	0.994982	-4.26358	-1.59948	-0.460388	-1.30576	0.213408	8.32118	8.26369	8.74774	8.5898	8.34778	8.78269	8.99481	8.82265	PRKCE	17	Mus musculus protein kinase C, epsilon (Prkce), mRNA.	Pkce; R75156; PKC[e]; 5830406C15Rik; PKCepsilon	RefSeq	ILMN_258436	NM_011104.1	NM_011104.1	18754	6755083	NM_011104.1
Ptgds2	ILMN_1225141	-0.127974	-1.66983	0.114583	0.994982	-4.26381	-1.48471	-3.38699	-4.46459	-4.16892	7.39718	7.29616	7.31876	7.22406	7.18322	7.19442	7.32333	7.37049	PTGDS2	6	Mus musculus prostaglandin D2 synthase 2, hematopoietic (Ptgds2), mRNA.	MGC151112; H-PGDS; MGC151114	RefSeq	ILMN_219994	NM_019455.2	NM_019455.2	54486	31980907	NM_019455.2
Cpne4	ILMN_2818246	-0.181639	-1.66982	0.114584	0.994982	-4.26381	-4.40589	-1.94045	-3.89561	0.108622	11.5646	11.352	11.7106	11.5287	11.3885	11.6756	11.7216	11.6746	CPNE4	9	Mus musculus copine IV (Cpne4), mRNA.	4933406O10Rik; 3632411M23Rik	RefSeq	ILMN_242617	NM_028719.1	NM_028719.1	74020	58037332	NM_028719.1
Btrc	ILMN_3027079	0.22309	1.66973	0.114604	0.994982	-4.26389	1.8378	-1.32553	2.0432	2.186	7.19996	7.6832	7.29128	7.08785	7.72185	7.74873	7.61402	7.24399	BTRC	19	Mus musculus beta-transducin repeat containing protein (Btrc), transcript variant 1, mRNA.	b-TrCP; KIAA4123; Beta-Trcp1; mSlimb; Slimb; FWD1; mKIAA4123; Fbw1a; beta-TrCP	RefSeq	ILMN_228048	NM_001037758.1	NM_001037758.1	12234	83649722	NM_001037758.1
Nrf1	ILMN_1251184	-0.162335	-1.6694	0.11467	0.994982	-4.26416	-0.532878	-1.59079	-2.1325	-0.737159	8.80208	8.91026	8.9817	8.77269	8.70224	8.88369	9.0233	9.11115	NRF1	6	Mus musculus nuclear respiratory factor 1 (Nrf1), mRNA.	D6Ertd415e; C87038	RefSeq	ILMN_214010	NM_010938.2	NM_010938.2	18181	31543342	NM_010938.2
Tsc2	ILMN_3135566	-0.130794	-1.66904	0.114742	0.994982	-4.26446	-2.18153	-2.18153	-1.31926	-1.63697	12.1888	12.1299	12.33	12.1299	12.1915	12.1688	12.2763	12.348	TSC2	17	Mus musculus tuberous sclerosis 2 (Tsc2), transcript variant 2, mRNA.	Tcs2	RefSeq	ILMN_226592	NM_001039363.1	NM_001039363.1	22084	86439991	NM_001039363.1
Tacr3	ILMN_1237995	0.136486	1.66831	0.114888	0.994982	-4.26505	0.97325	0.920699	0.405251	1.43892	7.57696	7.67469	7.70834	7.66702	7.59174	7.7427	7.36382	7.4811	TACR3	3	Mus musculus tachykinin receptor 3 (Tacr3), mRNA.	Tac3r; Nk3r	RefSeq	ILMN_216524	NM_021382.2	NM_021382.2	21338	45597459	NM_021382.2
Gjb2	ILMN_2999627	0.285595	1.66781	0.114988	0.994982	-4.26546	0.339393	0.0552334	1.71238	1.16567	8.9053	8.97753	9.32115	8.87834	9.4568	9.26596	8.70658	8.50322	GJB2	14	Mus musculus gap junction membrane channel protein beta 2 (Gjb2), mRNA.	Cx26; AI325222; Gjb-2; Cnx26	RefSeq	ILMN_210347	NM_008125.2	NM_008125.2	14619	31542892	NM_008125.2
Als2cr13	ILMN_3084791	0.100204	1.66769	0.115014	0.994982	-4.26556	6.33189	-0.0396871	2.82361	4.64914	9.43482	9.62987	9.43008	9.44434	9.52772	9.58088	9.48897	9.42812	ALS2CR13	1	Mus musculus amyotrophic lateral sclerosis 2 (juvenile) chromosome region, candidate 13 (human) (Als2cr13), transcript variant 1, mRNA.	6330416D14Rik; 2810425F24Rik; MGC90831	RefSeq	ILMN_255240	NM_001037725.1	NM_001037725.1	72750	83582791	NM_001037725.1
Nxph1	ILMN_2659896	0.132578	1.66749	0.115053	0.994982	-4.26572	7.66253	10.9758	2.61823	6.06713	10.6127	10.7582	10.6319	10.8225	10.6603	10.7272	10.5846	10.6086	NXPH1	6	Mus musculus neurexophilin 1 (Nxph1), mRNA.	C130005L03Rik	RefSeq	ILMN_215466	NM_008751.2	NM_008751.2	18231	45598385	NM_008751.2
Skp2	ILMN_2663114	-0.110238	-1.66695	0.115162	0.994982	-4.26616	-1.04758	-0.748445	-1.01813	-0.567245	7.14466	7.19616	7.40059	7.23517	7.2	7.2588	7.34935	7.43647	SKP2				MEEBO	ILMN_209075	scl0027401.1_148	NM_013787.1	NA	7949134	NM_013787.1
Cox5a	ILMN_2682800	0.0921365	1.66659	0.115235	0.994982	-4.26646	3.49121	1.55399	4.37092	2.58522	13.5336	13.6032	13.5056	13.5437	13.6302	13.5754	13.4824	13.4623	COX5A				MEEBO	ILMN_217404	scl36904.3.10_19		NA	6680985	NM_007747
Ifnar2	ILMN_2598703	-0.132732	-1.66641	0.115271	0.994982	-4.26661	-1.80389	-2.10584	-0.777523	-3.05715	7.73632	7.63812	7.84388	7.61742	7.70848	7.5522	7.78401	7.68294	IFNAR2	16	Mus musculus interferon (alpha and beta) receptor 2 (Ifnar2), mRNA.	Ifnar-2; AI747302	RefSeq	ILMN_209735	NM_010509.1	NM_010509.1	15976	6754299	NM_010509.1
Slc35c1	ILMN_3134301	-0.162272	-1.66636	0.11528	0.994982	-4.26664	-1.43347	-0.905185	-0.815903	-0.264225	8.24869	8.17964	8.42834	8.27994	8.29689	8.40163	8.70768	8.42248	SLC35C1	2			MEEBO	ILMN_216776	scl18985.4_291	NM_145832.2	NA	46877099	NM_145832.2
Letmd1	ILMN_2616215	-0.116567	-1.66488	0.11558	0.994982	-4.26786	-1.25759	-1.64499	-2.25755	-0.00332684	10.1231	10.1369	10.2618	10.1019	10.0466	10.2501	10.2821	10.3349	LETMD1	15	Mus musculus LETM1 domain containing 1 (Letmd1), mRNA.	AI593524; MCC-32; HCCR-2; BB235638; 1110019O13Rik; BB130465; HCCR1; Mccr	RefSeq	ILMN_211469	NM_134093.1	NM_134093.1	68614	19527321	NM_134093.1
Spc24	ILMN_2948272	0.257934	1.66442	0.115673	0.994982	-4.26823	1.77092	1.77496	2.95092	-1.33824	8.54518	8.70622	8.49102	8.70703	8.94223	8.08437	8.25004	8.12187	SPC24	9	Mus musculus SPC24, NDC80 kinetochore complex component, homolog (S. cerevisiae) (Spc24), mRNA.	Spbc24; 2410030K01Rik; AV109292	RefSeq	ILMN_211419	NM_026282.2	NM_026282.2	67629	31560186	NM_026282.2
BC065120	ILMN_1224736	-0.153764	-1.66369	0.115819	0.994982	-4.26882	-4.78731	-4.32393	-8.23337	-0.249016	8.09986	7.9359	8.0576	7.9521	7.81543	8.09456	8.14132	8.11428	BC065120				MEEBO	ILMN_192125	scl46551.15_88		NA	41053863	NM_183208
Bcl2l1	ILMN_2698430	-0.133748	-1.66364	0.11583	0.994982	-4.26887	-3.73299	-3.27271	-5.07536	2.45026	8.91359	8.76238	8.9368	8.78795	8.68781	9.10586	8.99141	9.03719	BCL2L1				MEEBO	ILMN_214423	scl0003331.1_104	NM_009743.2	NA	31981886	NM_009743.2
Usp19	ILMN_2874414	-0.133652	-1.66362	0.115835	0.994982	-4.26889	-0.996572	-1.56774	-0.611941	-0.320123	8.88608	8.8125	8.78825	8.72517	8.87131	8.91593	9.10002	9.08516	USP19	9	Mus musculus ubiquitin specific peptidase 19 (Usp19), mRNA.	AI047774; 8430421I07Rik; Zmynd9	RefSeq	ILMN_242049	NM_027804.2	NM_027804.2	71472	47825365	NM_027804.2
Nvl	ILMN_2936954	-0.146275	-1.66358	0.115843	0.994982	-4.26892	-5.13739	-1.9117	-6.35917	0.478136	9.62604	9.44931	9.66554	9.59528	9.39403	9.70342	9.70828	9.72727	NVL	1	Mus musculus nuclear VCP-like (Nvl), mRNA.	1200009I24Rik	RefSeq	ILMN_256117	NM_026171.1	NM_026171.1	67459	33468980	NM_026171.1
Gja6	ILMN_2946541	0.128028	1.66333	0.115894	0.994982	-4.26912	1.54602	-0.0198466	0.681624	2.42755	7.42373	7.46113	7.26113	7.28814	7.36564	7.55852	7.31741	7.15905	GJA6	X	Mus musculus gap junction membrane channel protein alpha 6 (Gja6), mRNA.	Cnx33; Gja-6; A530015O12Rik	RefSeq	ILMN_248115	NM_001001496.1	NM_001001496.1	414089	47894400	NM_001001496.1
Rdh14	ILMN_2685478	0.144189	1.66316	0.115928	0.994982	-4.26926	1.50586	0.839742	1.42976	0.219182	10.0746	10.2011	10.0528	10.1049	10.1901	10.0153	9.7682	10.039	RDH14	12	Mus musculus retinol dehydrogenase 14 (all-trans and 9-cis) (Rdh14), mRNA.	PAN2; AW215439; 3110030G19Rik	RefSeq	ILMN_217614	NM_023697.1	NM_023697.1	105014	12963790	NM_023697.1
Slc30a7	ILMN_1233693	-0.127223	-1.66276	0.11601	0.994982	-4.26959	-0.251324	-1.89993	-1.99627	-0.465021	7.62142	7.72428	7.71859	7.54239	7.53176	7.7007	7.88351	7.78451	SLC30A7	3	Mus musculus solute carrier family 30 (zinc transporter), member 7 (Slc30a7), mRNA.	ZnT-7; ZnT7; Zntl2; 1810059J10Rik	RefSeq	ILMN_215293	NM_023214.3	NM_023214.3	66500	31560237	NM_023214.3
Tmem32	ILMN_2910221	0.252358	1.66211	0.11614	0.994982	-4.27012	0.997344	1.5398	1.85396	-0.165346	9.79531	9.82832	9.79085	9.9579	10.0329	9.55058	9.33082	9.44332	TMEM32	X	Mus musculus transmembrane protein 32 (Tmem32), mRNA.	MGC40705; 9630048L06Rik; BC032271	RefSeq	ILMN_193164	NM_146234.2	NM_146234.2	236792	31542203	NM_146234.2
B230380D07Rik	ILMN_1214163	-0.189732	-1.66203	0.116156	0.994982	-4.27018	-1.13981	-0.718654	-2.50886	0.382874	8.14473	8.19177	8.42576	8.27199	7.931	8.4818	8.59659	8.46841	B230380D07RIK				MEEBO	ILMN_222725	scl35647.8.7_6	NM_172772.1	NA	27370135	NM_172772.1
2310005E10Rik	ILMN_2616422	-0.117097	-1.66198	0.116167	0.994982	-4.27022	-1.24013	-2.42074	-1.92062	0.410342	8.30345	8.31262	8.43453	8.20568	8.25098	8.46212	8.52271	8.43911	2310005E10RIK				MEEBO	ILMN_211494	scl067861.1_19	NM_172398.2	NA	31982056	NM_172398.2
Mrpl51	ILMN_2653020	0.145072	1.66084	0.116399	0.994982	-4.27116	0.41547	0.649429	2.26526	0.203152	7.59435	7.44472	7.34083	7.48315	7.74852	7.40985	7.37366	7.19712	MRPL51	6	Mus musculus mitochondrial ribosomal protein L51 (Mrpl51), mRNA.	Mrp64; CDA09; 2610511M02Rik; HSPC241	RefSeq	ILMN_199367	NM_025595.1	NM_025595.1	66493	13385049	NM_025595.1
Krt15	ILMN_2858930	0.115557	1.66083	0.116401	0.994982	-4.27116	0.544246	0.748914	0.438087	2.29303	7.27405	7.46178	7.34387	7.48529	7.44958	7.66264	7.44203	7.53711	KRT15	11	Mus musculus keratin 15 (Krt15), mRNA.	K15; AI528832; Krt1-15	RefSeq	ILMN_212591	NM_008469.1	NM_008469.1	16665	6680601	NM_008469.1
Mtap2	ILMN_2709782	-0.184465	-1.6604	0.116489	0.994982	-4.27152	-2.95787	-1.10761	-7.79184	1.22812	8.83743	8.7288	8.95839	8.85725	8.39324	9.01939	8.9396	9.00111	MTAP2	1			MEEBO	ILMN_214246	scl000811.1_114	NM_008632.1	NA	6678943	NM_008632.1
1810060J02Rik	ILMN_1217225	0.210504	1.66017	0.116535	0.994982	-4.2717	1.46448	0.968626	1.77325	-0.232571	8.98857	9.04831	8.83879	8.94324	9.11374	8.68872	8.55923	8.5654	1810060J02RIK				MEEBO	ILMN_214965	scl29342.18_151	NM_025911.1	NA	13385403	NM_025911.1
Rpl12	ILMN_2874228	0.141266	1.66008	0.116553	0.994982	-4.27177	2.68197	0.0983265	4.05519	0.0983265	12.9454	13.092	12.9322	12.8814	13.2039	12.8814	12.8451	12.771	RPL12	2	Mus musculus ribosomal protein L12 (Rpl12), mRNA.	MGC102573; E430018F03; MGC102182	RefSeq	ILMN_232095	NM_009076.1	NM_009076.1	269261	6677768	NM_009076.1
A930010I20Rik	ILMN_2620799	-0.125125	-1.65986	0.116598	0.994982	-4.27195	-1.20601	-2.92687	-1.32848	0.159344	7.30923	7.12894	7.2	6.96649	7.11737	7.25782	7.33146	7.13043	A930010I20RIK				MEEBO	ILMN_211923	scl22790.20.1_134		NA	46849717	NM_177857
Znrd1	ILMN_2971481	0.155152	1.65985	0.1166	0.994982	-4.27196	1.63584	0.354246	1.0428	1.65445	9.63484	9.94464	9.59842	9.77495	9.86612	9.9471	9.80579	9.87315	ZNRD1	17	Mus musculus zinc ribbon domain containing, 1 (Znrd1), mRNA.	1110014N07Rik; Rpa12	RefSeq	ILMN_185442	NM_023162.3	NM_023162.3	66136	32129274	NM_023162.3
Timm13a	ILMN_1227235	0.268562	1.65966	0.116638	0.994982	-4.27211	1.37193	0.723335	2.64999	-0.395423	10.1791	10.3038	10.1103	10.1436	10.6194	9.8673	9.62493	9.94552	TIMM13A	2	Mus musculus translocase of inner mitochondrial membrane 10 homolog (yeast) (Timm10), mRNA.	Timm13a; Tim13	RefSeq	ILMN_216641	NM_013899.1	NM_013899.1	30059	7305574	NM_013899.1
Tra1	ILMN_2504433	0.295962	1.65916	0.116739	0.994982	-4.27252	0.923985	1.59434	1.25125	-0.252902	12.0753	12.3675	12.5089	12.5932	12.4777	11.9713	11.9303	11.7115	TRA1	10	Mus musculus heat shock protein 90kDa beta (Grp94), member 1 (Hsp90b1), mRNA.	GRP94; TA-3; Tra1; ERp99; Targ2; Tra-1; gp96	RefSeq	ILMN_194217	NM_011631.1	NM_011631.1	22027	6755862	NM_011631.1
Zfr	ILMN_2867927	0.0993798	1.65812	0.116952	0.994982	-4.27337	1.15512	1.19849	1.62055	0.325708	7.66992	7.63872	7.49406	7.64273	7.68175	7.56204	7.47306	7.49069	ZFR	15	Mus musculus zinc finger RNA binding protein (Zfr), mRNA.	C920030H05Rik	RefSeq	ILMN_242266	NM_011767.1	NM_011767.1	22763	7106452	NM_011767.1
Crbn	ILMN_3139771	0.159783	1.65769	0.11704	0.994982	-4.27372	0.231043	0.219922	2.91318	1.4707	10.0842	10.0222	9.96654	10.0207	10.3767	10.186	10.101	9.81478	CRBN	6			MEEBO	ILMN_222366	scl0001034.1_561	NM_021449.1	NA	10946825	NM_021449.1
Gad1	ILMN_1234988	0.308826	1.65748	0.117083	0.994982	-4.27389	0.97599	1.4058	1.26609	-0.5472	13.2039	13.0999	12.8624	13.2711	13.2155	12.4931	12.4269	12.3511	GAD1				MEEBO	ILMN_212011	scl0003045.1_120	NM_008077.2	NA	31982846	NM_008077.2
Herpud1	ILMN_2790241	-0.136529	-1.65696	0.117189	0.994982	-4.27432	-1.37973	-0.817124	-2.03106	-0.472776	12.3312	12.0037	12.1542	12.0691	11.9281	12.1091	12.0794	12.0914	HERPUD1	8	Mus musculus homocysteine-inducible, endoplasmic reticulum stress-inducible, ubiquitin-like domain member 1 (Herpud1), mRNA.	Herp; SUP	RefSeq	ILMN_210351	NM_022331.1	NM_022331.1	64209	11612514	NM_022331.1
Ebpl	ILMN_1250555	0.140449	1.65667	0.117249	0.994982	-4.27455	4.10088	0.369959	4.36037	0.774324	10.9791	11.2472	10.9576	11.029	11.2624	11.0527	11.002	11.0908	EBPL	14	Mus musculus emopamil binding protein-like (Ebpl), mRNA.	EBRP; 5730442K12Rik	RefSeq	ILMN_211415	NM_026598.1	NM_026598.1	68177	13386085	NM_026598.1
Timm44	ILMN_2589211	-0.137711	-1.65633	0.117319	0.994982	-4.27483	-1.09684	-0.40797	-1.30591	-0.289164	8.78999	8.78752	8.92524	8.90993	8.75037	8.93104	8.99936	9.21511	TIMM44	8	Mus musculus translocase of inner mitochondrial membrane 44 (Timm44), mRNA.	0710005E20Rik; Tim44; D8Ertd118e; MGC144743; Mimt44; MGC144744; MGC118030	RefSeq	ILMN_208757	NM_011592.1	NM_011592.1	21856	19705562	NM_011592.1
Dab2	ILMN_1243329	0.222733	1.65602	0.117381	0.994982	-4.27508	1.21722	0.699414	1.0567	2.03693	8.38542	8.52995	8.53155	8.43787	8.5014	8.67571	8.17566	8.16137	DAB2				MEEBO	ILMN_212545	scl013132.15_5	NM_023118.1	NA	12963488	NM_023118.1
Slc39a7	ILMN_3032560	-0.109457	-1.65529	0.117532	0.994982	-4.27568	-0.315847	-0.68709	-2.07097	-1.82279	7.46301	7.53794	7.52202	7.50475	7.38101	7.4032	7.62355	7.65616	SLC39A7	17			MEEBO	ILMN_210234	scl50031.6.1_11	NM_008202.1	NA	6680146	NM_008202.1
Zcchc14	ILMN_1235054	-0.15643	-1.65475	0.117642	0.994982	-4.27612	-0.692605	-0.39936	-3.69385	-1.4661	9.74504	9.78038	9.79531	9.80973	9.48	9.70297	9.88744	9.97101	ZCCHC14	8	Mus musculus zinc finger, CCHC domain containing 14 (Zcchc14), mRNA.	BDG29; KIAA0579; AA792890	RefSeq	ILMN_188723	NM_080855.1	NM_080855.1	142682	18252797	NM_080855.1
4930535B03Rik	ILMN_3081402	-0.129168	-1.65443	0.117707	0.994982	-4.27637	-4.1658	0.409986	-4.53714	0.0414082	7.51766	7.32275	7.61342	7.60926	7.29949	7.58618	7.65583	7.54744	4930535B03RIK	3	Mus musculus RIKEN cDNA 4930535B03 gene (4930535B03Rik), mRNA.	6720469I21Rik; 2810036A19Rik; AL022841; mKIAA0460; AU021304; BB077382; AL022940	RefSeq	ILMN_233238	NM_001081293.1	NM_001081293.1	75137	124486840	NM_001081293.1
Bin1	ILMN_2701365	-0.180428	-1.65393	0.117811	0.994982	-4.27679	-3.35156	-1.87078	-2.99666	0.710467	8.38124	8.15576	8.45639	8.29809	8.18987	8.5462	8.46308	8.61091	BIN1				MEEBO	ILMN_185588	scl52141.20_8		NA	6753049	NM_009668
2810022L20Rik	ILMN_1250924	-0.11313	-1.65384	0.117829	0.994982	-4.27686	-1.74745	-2.22697	-0.45293	-0.540455	7.46168	7.36426	7.60051	7.32058	7.48218	7.47421	7.60244	7.42911	2810022L20RIK				RefSeq	ILMN_196386	XM_148420.1	XM_148420.1	NA	20891582	XM_148420.1
Hspg2	ILMN_2685329	-0.206678	-1.65382	0.117832	0.994982	-4.27687	-2.56644	-5.00674	-3.36029	1.18808	8.21781	8.12557	8.37876	7.91856	8.05823	8.44407	8.40468	8.37187	HSPG2				MEEBO	ILMN_217600	scl0015530.1_184	NM_008305.2	NA	33636773	NM_008305.2
Ptp4a2	ILMN_2611331	-0.184899	-1.6535	0.117898	0.994982	-4.27713	-0.986631	-1.28324	-2.63286	0.55935	12.5221	12.5182	12.5982	12.4677	12.2378	12.7814	12.7107	12.9136	PTP4A2				MEEBO	ILMN_210989	scl019244.5_2	NM_008974.2	NA	31543525	NM_008974.2
Rhobtb3	ILMN_1221243	-0.16368	-1.65261	0.118081	0.994982	-4.27786	-1.90475	-0.901032	-2.03234	-0.386499	9.60416	9.38596	9.45648	9.51174	9.36997	9.57622	9.70143	9.73652	RHOBTB3	13	Mus musculus Rho-related BTB domain containing 3 (Rhobtb3), mRNA.	AW208826; 4930503C18Rik; 2610033K01Rik; mKIAA0878; AI317148; 1700040C17Rik	RefSeq	ILMN_214514	NM_028493.1	NM_028493.1	73296	31745134	NM_028493.1
BC038156	ILMN_2731424	-0.160876	-1.65163	0.118284	0.994982	-4.27866	-2.09147	-0.605856	-1.70415	0.32889	8.79788	8.5071	8.66566	8.74184	8.5683	8.88954	9.04678	8.83996	BC038156				MEEBO	ILMN_190580	scl37163.1_211		NA	31343068	NM_177768
Pigl	ILMN_2591056	-0.122974	-1.65114	0.118384	0.994982	-4.27905	-1.60136	-0.184603	-2.33172	-2.03702	8.10129	7.92803	7.94772	8.04126	7.86966	7.89321	8.12875	8.04631	PIGL				MEEBO	ILMN_208946	scl0327942.7_271	NM_199026.1	NA	39841050	NM_199026.1
Chdc1	ILMN_2473718	-0.124667	-1.65056	0.118503	0.994982	-4.27952	-2.39223	-2.07559	-1.88336	0.60912	8.23126	8.01185	8.1999	8.03935	8.05604	8.2725	8.32867	8.11857	CHDC1				MEEBO	ILMN_185027	scl45311.1.733_3		NA	51768525	XM_484393
Nsbp1	ILMN_2740445	0.166392	1.65037	0.118542	0.994982	-4.27968	0.089744	1.31546	1.44362	1.46883	9.35025	9.18225	9.10508	9.3712	9.39095	9.39484	9.22577	8.99256	NSBP1	X	Mus musculus nucleosome binding protein 1 (Nsbp1), mRNA.	GARP45; NBP-45; MGC103386	RefSeq	ILMN_221796	NM_016710.1	NM_016710.1	50887	7710073	NM_016710.1
Sfrs2	ILMN_2636335	-0.142469	-1.64974	0.118674	0.994982	-4.28019	-2.11104	-0.429641	-2.16377	0.343348	11.9574	11.7953	12.2198	12.015	11.7884	12.116	12.1419	11.9654	SFRS2	11	Mus musculus splicing factor, arginine/serine-rich 2 (SC-35) (Sfrs2), mRNA.	Pr264; D11Wsu175e; MRF-1; SC35; Sfrs10	RefSeq	ILMN_213364	NM_011358.1	NM_011358.1	20382	6755477	NM_011358.1
Pdcl3	ILMN_2964511	0.125164	1.64931	0.118762	0.994982	-4.28054	2.16785	0.196945	0.912348	1.18066	7.50686	7.6827	7.51115	7.46135	7.5417	7.57183	7.46527	7.27365	PDCL3	1	Mus musculus phosducin-like 3 (Pdcl3), mRNA.	1110061A19Rik; Viaf1; C80025	RefSeq	ILMN_212554	NM_026850.2	NM_026850.2	68833	31560119	NM_026850.2
Scrib	ILMN_2828731	-0.164445	-1.64883	0.118862	0.994982	-4.28093	-1.83484	-0.895767	-1.51947	0.411057	8.93887	8.80017	9.00278	8.96107	8.8542	9.18498	9.21699	9.29955	SCRIB	15	Mus musculus scribbled homolog (Drosophila) (Scrib), mRNA.	Scrb1; CRIB; mKIAA0147; vartul; Crc; SCRIB1; AI118201; KIAA0147	RefSeq	ILMN_220464	NM_134089.1	NM_134089.1	105782	20373162	NM_134089.1
2310079N02Rik	ILMN_2635801	0.0997613	1.64855	0.11892	0.994982	-4.28116	2.12934	1.93971	1.42932	1.83002	10.902	11.0051	10.9135	10.9948	10.967	10.9888	10.9316	10.8095	2310079N02RIK	8	Mus musculus RIKEN cDNA 2310079N02 gene (2310079N02Rik), mRNA.	AI449709	RefSeq	ILMN_213304	NM_025636.1	NM_025636.1	66566	13385097	NM_025636.1
2810428I15Rik	ILMN_2749143	0.131462	1.64836	0.118959	0.994982	-4.28131	3.09097	1.22402	1.67157	1.72226	10.7331	10.9187	10.6412	10.7914	10.8219	10.8253	10.7919	10.6653	2810428I15RIK				MEEBO	ILMN_222405	scl34701.2.1_7	XM_147329.1	NA	20864433	XM_147329.1
Thap7	ILMN_2702997	0.12387	1.64789	0.119057	0.994982	-4.2817	3.65332	0.637343	4.06168	-0.075241	10.0207	10.2576	10.0374	10.0771	10.2821	10.0344	10.1203	9.97731	THAP7				MEEBO	ILMN_219006	scl48706.4_308	NM_026909.1	NA	28076918	NM_026909.1
Arhgef1	ILMN_2920752	-0.11555	-1.64782	0.119071	0.994982	-4.28175	-7.80545	-3.20761	-2.92394	0.125167	8.10063	7.88939	8.17166	8.04326	8.05275	8.15478	8.16408	8.16601	ARHGEF1	7	Mus musculus Rho guanine nucleotide exchange factor (GEF) 1 (Arhgef1), mRNA.	Lsc; Lbcl2	RefSeq	ILMN_220724	NM_008488.1	NM_008488.1	16801	6678667	NM_008488.1
Klf15	ILMN_1235255	0.121376	1.64677	0.119288	0.994982	-4.2826	2.07376	-0.977499	4.22482	1.69031	7.46061	7.59404	7.4214	7.38275	7.74299	7.56749	7.5413	7.37845	KLF15				MEEBO	ILMN_218393	scl29751.3_94	NM_023184.2	NA	31560848	NM_023184.2
Tnks	ILMN_1250052	0.108828	1.64616	0.119415	0.994982	-4.2831	0.916315	0.4598	0.86549	1.74098	7.44127	7.53473	7.48129	7.48483	7.52918	7.62487	7.53473	7.281	TNKS				MEEBO	ILMN_190852	scl0021951.1_330	NM_175091.2	NA	31341267	NM_175091.2
AI450540	ILMN_2704690	-0.150699	-1.64499	0.119659	0.994982	-4.28405	-1.14555	-1.1411	-0.922247	-1.32286	10.4243	10.3747	10.4384	10.3753	10.4044	10.3511	10.5324	10.7131	AI450540	19	Mus musculus expressed sequence AI450540 (AI450540), mRNA.	mKIAA1600	RefSeq	ILMN_219134	NM_145505.2	NM_145505.2	226252	31542080	NM_145505.2
Acy1l2	ILMN_3160507	-0.0998599	-1.64467	0.119726	0.994982	-4.28431	-1.30076	-0.592117	-2.56918	-2.25825	7.2939	7.27636	7.36777	7.31848	7.20097	7.21945	7.32275	7.4303	ACY1L2	4	Mus musculus aminoacylase 1-like 2 (Acy1l2), mRNA.	Gm424	RefSeq	ILMN_262070	NM_001034867.1	NM_001034867.1	242377	77861890	NM_001034867.1
Vps33b	ILMN_2422410	-0.122753	-1.64463	0.119734	0.994982	-4.28434	-1.28526	-0.936332	-0.679613	-0.310274	8.23524	8.0209	8.04631	8.07425	8.1135	8.16997	8.17406	8.41402	VPS33B	7	Mus musculus vacuolar protein sorting 33B (yeast) (Vps33b), mRNA.	MGC36556	RefSeq	ILMN_184886	NM_178070.2	NM_178070.2	233405	31342598	NM_178070.2
Tardbp	ILMN_1244811	0.122413	1.64429	0.119805	0.994982	-4.28462	1.37717	0.144839	2.56913	1.00011	9.59923	9.86666	9.79036	9.74814	9.9813	9.8304	9.73321	9.81405	TARDBP	4			MEEBO	ILMN_211677	scl0230908.3_49	NM_145556.2	NA	31543841	NM_145556.2
Glp2r	ILMN_3008399	0.177887	1.64413	0.119837	0.994982	-4.28474	-0.337472	0.771972	0.733725	1.7485	8.05885	8.03961	8.06185	8.31027	8.30094	8.5485	8.46933	7.89774	GLP2R	11	Mus musculus glucagon-like peptide 2 receptor (Glp2r), mRNA.	GLP-2; 9530092J08Rik	RefSeq	ILMN_209752	NM_175681.2	NM_175681.2	93896	30023839	NM_175681.2
Actn4	ILMN_2672767	-0.143826	-1.64398	0.11987	0.994982	-4.28487	-1.20681	-0.902359	-2.27119	0.0902602	7.82792	7.77938	8.04368	7.8202	7.63664	7.95332	7.82302	8.07023	ACTN4	7	Mus musculus actinin alpha 4 (Actn4), mRNA.	C77391; MGC102374	RefSeq	ILMN_212299	NM_021895.2	NM_021895.2	60595	18702319	NM_021895.2
Clk4	ILMN_2851710	-0.144265	-1.64368	0.119931	0.994982	-4.28511	-0.650996	-1.21778	-3.43262	-0.946072	11.8248	11.7224	11.8928	11.67	11.4655	11.6951	11.7057	11.7068	CLK4	11	Mus musculus CDC like kinase 4 (Clk4), mRNA.	AI987988; C85119	RefSeq	ILMN_221587	NM_007714.2	NM_007714.2	12750	31982454	NM_007714.2
Timeless	ILMN_3097131	0.134685	1.6431	0.120053	0.994982	-4.28558	0.510585	1.6654	1.92152	1.44425	7.72814	7.78378	7.87083	7.89605	7.92095	7.87455	7.6454	7.69222	TIMELESS	10	Mus musculus timeless homolog (Drosophila) (Timeless), mRNA.	tim; C77407; Debt69	RefSeq	ILMN_246642	NM_011589.1	NM_011589.1	21853	6755788	NM_011589.1
Zc3hdc1	ILMN_1228913	0.120891	1.64248	0.120182	0.994982	-4.28608	0.594779	1.29757	1.44312	1.09023	7.49562	7.45715	7.47547	7.53394	7.54984	7.51128	7.31785	7.2797	ZC3HDC1	6	Mus musculus poly (ADP-ribose) polymerase family, member 12 (Parp12), mRNA.	Zc3hdc1; 9930021O16; AA536654; PARP-12; AA409132	RefSeq	ILMN_188937	NM_172893.1	NM_172893.1	243771	27370365	NM_172893.1
C430010P07Rik	ILMN_1255006	0.319308	1.64203	0.120276	0.994982	-4.28645	1.23175	0.0858731	1.20114	0.231037	7.34645	8.47501	8.00914	7.94277	8.46079	8.0102	8.46338	7.79256	C430010P07RIK				MEEBO	ILMN_216736	scl0227227.1_0	NM_177645.2	NA	31342235	NM_177645.2
D2Ertd391e	ILMN_2632230	-0.141394	-1.64199	0.120285	0.994982	-4.28648	-1.03488	-1.65872	-2.7123	-0.184261	10.0494	10.0853	10.2596	10.0222	9.91556	10.1713	10.1832	10.2678	D2ERTD391E				MEEBO	ILMN_212978	scl0051897.1_90	NM_145528.1	NA	21704039	NM_145528.1
B430214A04Rik	ILMN_1213483	-0.0980485	-1.64173	0.12034	0.994982	-4.2867	-2.7771	-3.0884	-4.57818	-0.734146	11.0929	10.9597	11.024	10.9488	10.8965	11.0314	11.0814	11.0302	B430214A04RIK	11	Mus musculus folliculin (Flcn), mRNA.	B430214A04Rik; MGC37841; FLCL; Bhd; AU014660	RefSeq	ILMN_210700	NM_146018.1	NM_146018.1	216805	22122492	NM_146018.1
Tram1	ILMN_2781938	-0.108877	-1.64159	0.120368	0.994982	-4.28681	-1.70297	-0.847536	-1.40184	-4.70931	10.7102	10.6457	10.6755	10.6887	10.6608	10.4945	10.7467	10.7929	TRAM1	1	Mus musculus translocating chain-associating membrane protein 1 (Tram1), mRNA.	1810049E02Rik; TRAMP; MGC1174	RefSeq	ILMN_192424	NM_028173.1	NM_028173.1	72265	30794385	NM_028173.1
2810410C14Rik	ILMN_2964728	-0.140116	-1.6413	0.120428	0.994982	-4.28704	-1.39231	-2.22343	-0.807673	-0.266054	7.63727	7.50434	7.53758	7.40501	7.57421	7.63895	7.68294	7.82518	2810410C14RIK	4	Mus musculus RIKEN cDNA 2810410C14 gene (2810410C14Rik), mRNA.	mFLJ00377; FLJ00377	RefSeq	ILMN_248387	NM_175471.2	NM_175471.2	230582	31341983	NM_175471.2
Notch4	ILMN_1220697	-0.100712	-1.64116	0.120457	0.994982	-4.28715	-1.10083	-6.07386	-3.09303	-0.0718156	8.94179	8.90993	8.90253	8.71617	8.83231	8.95002	8.98693	8.98002	NOTCH4				MEEBO	ILMN_216193	scl50817.30.1_11	NM_010929.1	NA	6754873	NM_010929.1
2310012P17Rik	ILMN_2659456	0.140607	1.64104	0.120482	0.994982	-4.28725	0.141955	1.7411	0.898286	4.68676	7.51692	7.42005	7.40342	7.54048	7.47701	7.76232	7.34743	7.36966	2310012P17RIK				MEEBO	ILMN_215435	scl069623.2_4	NM_027142.1	NA	13386201	NM_027142.1
Nell2	ILMN_1241551	-0.19798	-1.64083	0.120528	0.994982	-4.28743	-2.75769	-3.35347	0.106831	-2.08821	10.9948	10.8266	11.0458	10.7683	11.1069	10.8921	11.2185	11.1269	NELL2	15	Mus musculus NEL-like 2 (chicken) (Nell2), mRNA.	A330108N19Rik; mel91; R75516	RefSeq	ILMN_219122	NM_016743.1	NM_016743.1	54003	7949112	NM_016743.1
Hbb-b1	ILMN_1235372	0.687525	1.64039	0.120618	0.994982	-4.28777	0.846081	1.44412	2.11981	-0.123759	9.22365	9.41764	9.60243	9.80135	10.2349	8.79538	8.28973	8.38334	HBB-B1	7	Mus musculus hemoglobin, beta adult major chain (Hbb-b1), mRNA.	AA409645	RefSeq	ILMN_212995	NM_008220.2	NM_008220.2	15129	31982299	NM_008220.2
Dnm2	ILMN_1224114	-0.124468	-1.64029	0.12064	0.994982	-4.28786	-2.79398	-1.52489	-0.648331	-1.55678	7.88613	7.75659	7.92859	7.85344	7.92033	7.851	8.05431	8.0102	DNM2				MEEBO	ILMN_192442	scl37221.22.1_73		NA	6681206	NM_007871
2810410P22Rik	ILMN_1221102	-0.15886	-1.64009	0.120681	0.994982	-4.28802	-3.03792	-0.780545	-3.34281	0.663622	9.21619	9.03492	9.35735	9.25568	9.00511	9.39692	9.44986	9.30467	2810410P22RIK				MEEBO	ILMN_218211	scl0075423.2_59	NM_182994.1	NA	33695143	NM_182994.1
Rab6	ILMN_2825339	-0.148581	-1.63986	0.12073	0.994982	-4.2882	-0.782745	-0.862916	-0.694778	-0.814144	9.40338	9.50764	9.62763	9.49254	9.52421	9.50172	9.75362	9.83581	RAB6	7	Mus musculus RAB6, member RAS oncogene family (Rab6), mRNA.	AA419671; 2610028L11Rik	RefSeq	ILMN_216580	NM_024287.2	NM_024287.2	19346	31543570	NM_024287.2
F8a	ILMN_2622041	0.197237	1.63912	0.120885	0.994982	-4.2888	0.666731	0.690301	1.50517	0.460623	10.5508	10.4236	10.354	10.4292	10.6227	10.3747	10.148	10.0085	F8A				MEEBO	ILMN_194941	scl54854.1_304		NA	6679734	NM_007978
Fut10	ILMN_3011294	-0.138842	-1.63902	0.120907	0.994982	-4.28889	-1.29955	-1.19192	-0.9827	-0.0696696	8.03099	8.02212	8.26239	8.03899	8.07178	8.21486	8.20027	8.40947	FUT10	8	Mus musculus fucosyltransferase 10 (Fut10), transcript variant A, mRNA.	MGC40819	RefSeq	ILMN_244602	NM_001012517.2	NM_001012517.2	171167	83921582	NM_001012517.2
Pcmt1	ILMN_1243273	0.620166	1.63887	0.120938	0.994982	-4.28901	0.818687	1.43546	1.47287	-0.595053	9.4015	9.14987	8.88404	9.63839	9.66802	8.03013	8.08693	7.63328	PCMT1				MEEBO	ILMN_188452	scl38235.13_243		NA	6679216	NM_008786
Inppl1	ILMN_1215550	-0.165919	-1.6384	0.121037	0.994982	-4.28939	-1.25451	-0.98371	-1.92399	-0.710102	10.3403	10.3016	10.5141	10.3385	10.2104	10.3758	10.3906	10.645	INPPL1	7	Mus musculus inositol polyphosphate phosphatase-like 1 (Inppl1), mRNA.	SHIP2; 51C	RefSeq	ILMN_211936	NM_010567.1	NM_010567.1	16332	33859565	NM_010567.1
Hdgf	ILMN_2744435	-0.130674	-1.6382	0.121078	0.994982	-4.28955	-1.98441	-0.821377	-0.419573	-1.69253	7.61326	7.50334	7.66342	7.62696	7.66966	7.53437	7.85938	7.72096	HDGF	3	Mus musculus hepatoma-derived growth factor (Hdgf), mRNA.	AI118077; D3Ertd299e	RefSeq	ILMN_216001	NM_008231.2	NM_008231.2	15191	31560690	NM_008231.2
Rap2c	ILMN_3058391	-0.120393	-1.63766	0.121193	0.994982	-4.28999	-0.891252	-0.834463	-1.12301	-0.285593	9.6157	9.36642	9.42146	9.37515	9.33082	9.45948	9.64787	9.32841	RAP2C	X			MEEBO	ILMN_211579	scl54266.5_48	NM_172413.1	NA	27369538	NM_172413.1
Rnf182	ILMN_1223559	-0.276735	-1.63731	0.121266	0.994982	-4.29027	-2.06887	-0.817355	-1.95228	0.157487	8.17911	7.8728	8.15553	8.16875	7.90037	8.39927	8.46778	8.64571	RNF182	13	Mus musculus ring finger protein 182 (Rnf182), mRNA.	MGC107143; C630023L15Rik	RefSeq	ILMN_219744	NM_183204.1	NM_183204.1	328234	34147265	NM_183204.1
Cstf1	ILMN_1216029	-0.136802	-1.63682	0.121369	0.994982	-4.29067	-0.827455	-2.30613	-1.26454	-0.997425	10.3735	10.3061	10.2622	10.1561	10.2618	10.2889	10.4184	10.506	CSTF1	2	Mus musculus cleavage stimulation factor, 3' pre-RNA, subunit 1 (Cstf1), mRNA.	AI788832; 1700057K18Rik	RefSeq	ILMN_219855	NM_024199.1	NM_024199.1	67337	13195627	NM_024199.1
Arl2bp	ILMN_2700022	-0.12716	-1.63599	0.121545	0.994982	-4.29134	-2.19706	-1.61133	-1.48079	0.987959	8.14225	8.0046	8.19562	8.07386	8.0893	8.38124	8.31482	8.40496	ARL2BP	8	Mus musculus ADP-ribosylation factor-like 2 binding protein (Arl2bp), transcript variant 2, mRNA.	6330544B05Rik; Bart1; 1700027H16Rik; 1700010P10Rik; AI482273; AI849834	RefSeq	ILMN_218774	NM_024269.2	NM_024269.2	107566	30842832	NM_024269.2
2610019N13Rik	ILMN_1226169	-0.124052	-1.63581	0.121582	0.994982	-4.29148	-2.05592	-0.857318	-1.99243	-0.296495	9.5932	9.38766	9.45826	9.50198	9.39371	9.55548	9.69038	9.5932	2610019N13RIK	3	Mus musculus splicing factor, arginine/serine-rich 11 (Sfrs11), mRNA.	2610019N13Rik; 0610009J05Rik	RefSeq	ILMN_221595	NM_026989.1	NM_026989.1	69207	33469006	NM_026989.1
2310056P07Rik	ILMN_2987107	0.150054	1.63579	0.121587	0.994982	-4.2915	1.39079	1.30911	2.16077	-0.353594	11.2243	11.3117	11.2335	11.3008	11.4143	11.0794	11.0991	10.9491	2310056P07RIK	16	Mus musculus RIKEN cDNA 2310056P07 gene (2310056P07Rik), mRNA.		RefSeq	ILMN_248458	NM_027342.1	NM_027342.1	70186	21312545	NM_027342.1
Marcks	ILMN_1256142	0.108164	1.63551	0.121645	0.994982	-4.29173	0.301202	2.19826	1.15196	0.546021	11.9819	11.8908	11.865	12.0863	11.9785	11.916	11.7297	11.8623	MARCKS				MEEBO	ILMN_212473	scl017118.3_6		NA	6678767	NM_008538
Ulk1	ILMN_1228475	-0.137105	-1.63536	0.121678	0.994982	-4.29185	-6.30956	-5.0957	-4.53272	1.45952	10.1128	9.92782	10.1737	9.9738	9.99513	10.2221	10.2011	10.1796	ULK1	5	Mus musculus Unc-51 like kinase 1 (C. elegans) (Ulk1), mRNA.	mKIAA0722; Unc51.1; AU041434	RefSeq	ILMN_194402	NM_009469.3	NM_009469.3	22241	40254401	NM_009469.3
Btbd3	ILMN_1227043	-0.206385	-1.63532	0.121686	0.994982	-4.29188	-2.45728	-0.243977	-2.53742	0.592967	9.51836	9.24064	9.57247	9.63395	9.2264	9.78267	9.91803	9.70034	BTBD3				MEEBO	ILMN_209090	scl0003393.1_155	NM_145534.1	NA	21704051	NM_145534.1
4732435N03Rik	ILMN_2702444	-0.177517	-1.63511	0.121731	0.994982	-4.29205	-0.646626	-0.503857	-0.612515	-2.83568	8.33916	8.01792	8.10805	8.03996	8.02319	7.67991	8.01409	8.00975	4732435N03RIK				MEEBO	ILMN_218963	scl34734.15_112	NM_172753.2	NA	31559876	NM_172753.2
Tjap1	ILMN_2656465	-0.115893	-1.63497	0.12176	0.994982	-4.29217	-2.71504	0.0316059	-2.92439	-0.75672	8.51122	8.36824	8.53197	8.5683	8.353	8.51088	8.5479	8.67291	TJAP1	17	Mus musculus tight junction associated protein 1 (Tjap1), mRNA.	Pilt; AW121008; AI415281; Tjp4; 0610041D19Rik	RefSeq	ILMN_210120	NM_028751.2	NM_028751.2	74094	27229172	NM_028751.2
Cacng2	ILMN_2778812	-0.137948	-1.63493	0.121767	0.994982	-4.29219	-1.46398	-1.19617	-2.47757	-0.103771	7.58091	7.56854	7.72249	7.59673	7.46184	7.71174	7.8329	7.75435	CACNG2	15	Mus musculus calcium channel, voltage-dependent, gamma subunit 2 (Cacng2), mRNA.	stg; B930041E13Rik; B230105C07Rik; AW060990; stargazer; MGC123981; stargazin; wag; waggler	RefSeq	ILMN_235033	NM_007583.1	NM_007583.1	12300	6680825	NM_007583.1
Iqgap1	ILMN_2654495	-0.119204	-1.63414	0.121936	0.994982	-4.29284	-1.65298	-0.789425	-1.69124	-0.105503	8.15633	8.04204	8.12611	8.13917	8.03773	8.2161	8.37554	8.25387	IQGAP1				MEEBO	ILMN_192065	scl31120.39_351		NA	7710041	NM_016721
Pnkp	ILMN_2696270	0.108215	1.63381	0.122005	0.994982	-4.2931	1.54326	1.73486	2.84442	0.309506	8.8145	8.85087	8.69403	8.86377	8.93844	8.76784	8.79509	8.68445	PNKP				MEEBO	ILMN_218472	scl0009.1_32	NM_021549.1	NA	10946987	NM_021549.1
Cask	ILMN_1212894	-0.143277	-1.63311	0.122154	0.994982	-4.29367	-1.96323	-0.546969	-4.12567	0.249227	10.0813	10.0098	10.1426	10.1369	9.81575	10.2083	10.2733	10.2467	CASK	X	Mus musculus calcium/calmodulin-dependent serine protein kinase (MAGUK family) (Cask), transcript variant 1, mRNA.	mLin-2; DXPri1; MGC7449; LIN-2; DXRib1; Pals3	RefSeq	ILMN_220980	NM_009806.1	NM_009806.1	12361	6753275	NM_009806.1
BB049667	ILMN_1222147	0.124977	1.6324	0.122304	0.994982	-4.29424	5.06951	0.972851	1.00419	3.18367	7.21806	7.45965	7.24434	7.25946	7.26099	7.3675	7.14102	7.24428	BB049667	8	Mus musculus NIMA (never in mitosis gene a)-related expressed kinase 5 (Nek5), mRNA.	6530411J22; BB049667	RefSeq	ILMN_215668	NM_177898.3	NM_177898.3	330721	31581565	NM_177898.3
Frmpd4	ILMN_2928546	0.131039	1.63198	0.122392	0.994982	-4.29458	1.86085	2.72544	2.03688	-0.599049	10.0868	10.1419	9.92168	10.2171	10.1572	9.92782	10.0136	9.89768	FRMPD4	X	Mus musculus FERM and PDZ domain containing 4 (Frmpd4), mRNA.	Gm196; Pdzk10; Pdzd10	RefSeq	ILMN_226031	NM_001033330.2	NM_001033330.2	333605	118131064	NM_001033330.2
2310047D13Rik	ILMN_2909105	-0.146215	-1.63192	0.122406	0.994982	-4.29463	0.386033	-6.64227	-9.64171	-1.6258	9.12333	9.15945	9.11638	8.92488	8.82477	9.0923	9.18851	9.15804	2310047D13RIK		Mus musculus RIKEN cDNA 2310047D13 gene (2310047D13Rik), mRNA.	5430402E13Rik; Wdt3; RP23-147P4.4; 5430420K21Rik	RefSeq	ILMN_252633	NM_027773.1	NM_027773.1	116972	110625846	NM_027773.1
Mef2d	ILMN_2714918	0.111922	1.63168	0.122456	0.994982	-4.29482	1.14562	-0.026029	1.69376	1.65511	7.45957	7.60495	7.62403	7.48756	7.65987	7.65599	7.38411	7.49298	MEF2D				MEEBO	ILMN_219895	scl017261.12_173	NM_133665.1	NA	19526811	NM_133665.1
AI505034	ILMN_2756891	-0.108799	-1.63099	0.122604	0.994982	-4.29538	-0.61168	-2.44644	-2.48449	0.225037	7.93367	7.99902	8.08069	7.84886	7.84574	8.06749	8.05732	8.12463	AI505034	2	Mus musculus 1-acylglycerol-3-phosphate O-acyltransferase 7 (lysophosphatidic acid acyltransferase, eta) (Agpat7), mRNA.	AI505034; Aytl3	RefSeq	ILMN_222928	NM_207206.1	NM_207206.1	99010	46402174	NM_207206.1
6030443O07Rik	ILMN_2755981	-0.223342	-1.6303	0.122751	0.994982	-4.29594	-1.36806	-0.315345	-3.81699	0.0728379	9.62763	9.48583	9.6281	9.6591	9.08273	9.72299	9.9579	9.6304	6030443O07RIK				MEEBO	ILMN_222870	scl000513.1_2582	NM_172638.1	NA	27369913	NM_172638.1
G431001I09Rik	ILMN_1224222	0.319284	1.62967	0.122885	0.994982	-4.29645	1.66709	2.52662	2.64293	-0.876536	7.62795	7.82767	7.68175	8.01185	8.03677	7.28262	7.29768	7.27438	G431001I09RIK	2	Mus musculus cell division cycle 123 homolog (S. cerevisiae) (Cdc123), mRNA.	G431001I09Rik; AA959893	RefSeq	ILMN_213135	NM_133837.2	NM_133837.2	98828	31982583	NM_133837.2
Fa2h	ILMN_2746783	-0.113069	-1.62953	0.122914	0.994982	-4.29656	-0.584791	-0.129327	-1.57718	-0.835975	11.7929	11.5878	11.7252	11.6537	11.4443	11.5515	11.4624	11.7089	FA2H	8	Mus musculus fatty acid 2-hydroxylase (Fa2h), mRNA.	FAAH; Faxdc1; G630055L08Rik	RefSeq	ILMN_222241	NM_178086.2	NM_178086.2	338521	31342560	NM_178086.2
Actn4	ILMN_2673599	-0.195138	-1.62938	0.122945	0.994982	-4.29668	-3.48872	-0.980461	-6.56373	1.40951	9.59054	9.40559	9.65339	9.60903	9.15618	9.80288	9.75171	9.75859	ACTN4	7	Mus musculus actinin alpha 4 (Actn4), mRNA.	C77391; MGC102374	RefSeq	ILMN_212299	NM_021895.2	NM_021895.2	60595	18702319	NM_021895.2
Gm71	ILMN_2892215	-0.150426	-1.62846	0.123142	0.994982	-4.29742	-1.18428	-0.149116	-0.735908	-1.2451	7.931	7.76588	7.86675	7.9538	7.84728	7.75483	7.8759	8.24984	GM71	12	Mus musculus gene model 71, (NCBI) (Gm71), mRNA.		RefSeq	ILMN_259841	NM_001033236.2	NM_001033236.2	207965	98986328	NM_001033236.2
A230106M15Rik	ILMN_2668178	0.171521	1.62814	0.12321	0.994982	-4.29768	0.496849	0.492305	2.36076	0.0409951	9.18623	9.05668	8.73777	9.05576	9.4338	8.96444	8.84515	9.05546	A230106M15RIK				MEEBO	ILMN_193500	scl27269.5_229		NA	31341985	NM_175474
Chek2	ILMN_2856599	0.123325	1.62778	0.123288	0.994982	-4.29797	0.272419	0.522477	1.28023	3.41641	7.53743	7.52025	7.55437	7.54272	7.61078	7.80267	7.52938	7.36195	CHEK2	5	Mus musculus CHK2 checkpoint homolog (S. pombe) (Chek2), mRNA.	CHK2; Rad53; HUCDS1; Cds1	RefSeq	ILMN_213090	NM_016681.2	NM_016681.2	50883	31980652	NM_016681.2
Dip3b	ILMN_1219978	-0.166646	-1.62708	0.123436	0.994982	-4.29853	-1.67441	-2.40033	-1.81558	0.341418	11.1676	11.024	11.1481	10.9368	11.007	11.2662	11.4042	11.1806	DIP3B	10	Mus musculus adaptor protein, phosphotyrosine interaction, PH domain and leucine zipper containing 2 (Appl2), mRNA.	Dip3b	RefSeq	ILMN_220140	NM_145220.1	NM_145220.1	216190	21644586	NM_145220.1
Ubap2l	ILMN_2479024	-0.149394	-1.6264	0.123583	0.994982	-4.29909	-4.50575	0.179599	-4.25535	0.272715	8.73513	8.40522	8.63365	8.7422	8.42323	8.74889	8.80815	8.74019	UBAP2L	3	Mus musculus ubiquitin associated protein 2-like (Ubap2l), transcript variant 1, mRNA.	MGC25504; mKIAA0144; 3110083O19Rik; A430103N23Rik; Nice-4; 4932431F02Rik; C77168	RefSeq	ILMN_191435	NM_028475.1	NM_028475.1	74383	33239420	NM_028475.1
Chd4	ILMN_1236358	-0.156906	-1.62618	0.123628	0.994982	-4.29926	-0.924193	-0.869282	-1.46625	-0.25119	9.80751	9.87092	10.0494	9.88073	9.77402	9.99122	10.2444	10.0432	CHD4				MEEBO	ILMN_215039	scl29506.6.9_30	NM_145979.1	NA	39204552	NM_145979.1
Lgi2	ILMN_2635700	0.142548	1.62558	0.123757	0.994982	-4.29974	0.771354	-0.451113	2.9654	2.94634	8.42519	8.4735	8.2687	8.36166	8.67425	8.6725	8.44599	8.47184	LGI2				MEEBO	ILMN_188753	scl26588.10.546_100		NA	21450362	NM_144945
2010100O12Rik	ILMN_1228094	-0.187688	-1.62523	0.123832	0.994982	-4.30002	-0.23228	-1.86034	-1.72096	-0.772018	7.82824	7.76232	7.58566	7.49577	7.51859	7.67395	7.98346	7.80404	2010100O12RIK	2	Mus musculus RIKEN cDNA 2010100O12 gene (2010100O12Rik), mRNA.	Romo1; AI853864	RefSeq	ILMN_214419	NM_025946.2	NM_025946.2	67067	34328276	NM_025946.2
Gpr137b	ILMN_3116885	-0.126871	-1.62516	0.123847	0.994982	-4.30008	-1.44896	-1.8757	-1.06278	-0.487952	7.70483	7.6471	7.90559	7.60268	7.6873	7.74713	7.86855	7.71272	GPR137B	13	Mus musculus G protein-coupled receptor 137B (Gpr137b), mRNA.	C80741; D13Abb1e; C730041E01; AW546472; 2310041G17Rik; Tm7sf1; AU016435; C80550	RefSeq	ILMN_227353	NM_031999.1	NM_031999.1	83924	14269573	NM_031999.1
Sh3tc1	ILMN_2847906	-0.110725	-1.62509	0.123862	0.994982	-4.30014	-1.62514	-2.25644	-2.06427	-2.71619	7.49171	7.34617	7.38982	7.3139	7.32372	7.29039	7.38519	7.45036	SH3TC1	5	Mus musculus SH3 domain and tetratricopeptide repeats 1 (Sh3tc1), mRNA.	MGC67153; 4631428G15; BC024909	RefSeq	ILMN_223697	NM_194344.1	NM_194344.1	231147	34996510	NM_194344.1
Cyp4f14	ILMN_1231625	-0.121453	-1.625	0.123882	0.994982	-4.30021	-0.465819	-1.3202	-1.29258	-0.440193	8.68839	8.75454	8.71207	8.63658	8.64039	8.75807	8.95507	8.91987	CYP4F14	17	Mus musculus cytochrome P450, family 4, subfamily f, polypeptide 14 (Cyp4f14), mRNA.	AW108534; 1300014O15Rik	RefSeq	ILMN_223369	NM_022434.1	NM_022434.1	64385	11967964	NM_022434.1
4930467B06Rik	ILMN_2661786	-0.123882	-1.62436	0.124018	0.994982	-4.30072	-1.80702	-2.65558	-1.03902	0.805455	7.33219	7.29158	7.48948	7.20204	7.37262	7.56724	7.57141	7.53592	4930467B06RIK	4	Mus musculus protein O-linked mannose beta1,2-N-acetylglucosaminyltransferase (Pomgnt1), transcript variant 1, mRNA.	0610016I07Rik; 4930467B06Rik; RP23-319H15.3	RefSeq	ILMN_215629	NM_026651.1	NM_026651.1	68273	22267451	NM_026651.1
Polr3b	ILMN_2732627	-0.190607	-1.62426	0.124041	0.994982	-4.30081	-0.609974	-2.12255	-1.44789	-0.12652	9.15181	9.11019	9.00093	8.84243	8.96186	9.19577	9.32681	9.39313	POLR3B	10	Mus musculus polymerase (RNA) III (DNA directed) polypeptide B (Polr3b), mRNA.	A330032P03Rik; RPC2; C85372; 2700078H01Rik	RefSeq	ILMN_221218	NM_027423.1	NM_027423.1	70428	46195738	NM_027423.1
6230410P16Rik	ILMN_3102653	-0.0970373	-1.62391	0.124117	0.994982	-4.30109	-0.386968	-0.409616	-1.15449	-1.89673	7.40998	7.43365	7.50657	7.43137	7.35623	7.28136	7.59898	7.37523	6230410P16RIK	9	Mus musculus RIKEN cDNA 6230410P16 gene (6230410P16Rik), transcript variant 1, mRNA.	C430006L12	RefSeq	ILMN_209622	NM_174846.4	NM_174846.4	235582	88759353	NM_174846.4
Exosc10	ILMN_1242419	-0.131279	-1.62305	0.124301	0.994982	-4.30178	-1.5752	-0.458719	-1.79585	-0.00839368	9.05501	8.95839	9.1036	9.11115	8.92821	9.17276	9.36642	9.17059	EXOSC10	4	Mus musculus exosome component 10 (Exosc10), mRNA.	PM-Scl; Pmscl2; PM/Scl-100; RRP6; p4; p2; p3	RefSeq	ILMN_217421	NM_016699.1	NM_016699.1	50912	7710081	NM_016699.1
2016-03-01	ILMN_2918977	0.120298	1.62268	0.124379	0.994982	-4.30207	1.34323	0.568744	1.00922	0.980108	8.54108	8.75984	8.51862	8.66431	8.71864	8.71505	8.53839	8.77857	2016-03-01	8	Mus musculus membrane-associated ring finger (C3HC4) 1 (March1), mRNA.	BB085186; 2900024D24Rik	RefSeq	ILMN_213728	NM_175188.3	NM_175188.3	72925	42734482	NM_175188.3
Sri	ILMN_3120014	0.134802	1.62243	0.124435	0.994982	-4.30228	0.998118	1.56259	0.488306	2.98639	10.259	10.3258	10.249	10.3763	10.2803	10.5035	10.3258	10.1128	SRI	5	Mus musculus sorcin (Sri), transcript variant 1, mRNA.	Sor; 2210417O06Rik; 2900070H08Rik	RefSeq	ILMN_234074	NM_001080974.1	NM_001080974.1	109552	124430536	NM_001080974.1
Ednrb	ILMN_2589640	-0.209274	-1.6217	0.124591	0.994982	-4.30286	-0.293035	-0.796141	-1.37827	-2.68719	11.8497	11.7344	11.702	11.6527	11.5581	11.3456	11.6036	11.9725	EDNRB	14	Mus musculus endothelin receptor type B (Ednrb), mRNA.	ETb; s; ET-B; Sox10m1; ET>B<; AU022549	RefSeq	ILMN_208799	NM_007904.2	NM_007904.2	13618	31542595	NM_007904.2
Nenf	ILMN_2941728	0.139421	1.62159	0.124614	0.994982	-4.30295	2.00407	-0.675438	1.34738	2.49522	11.4426	11.814	11.607	11.525	11.7432	11.867	11.67	11.6719	NENF	1	Mus musculus neuron derived neurotrophic factor (Nenf), mRNA.	SCIRP10; 1110060M21Rik; Spuf	RefSeq	ILMN_218582	NM_025424.1	NM_025424.1	66208	13384817	NM_025424.1
Ecm1	ILMN_2947526	-0.130958	-1.62159	0.124615	0.994982	-4.30295	-3.28726	-5.02491	-2.00347	1.22099	8.15378	8.04463	8.27677	7.94454	8.11857	8.30429	8.2304	8.27493	ECM1	3	Mus musculus extracellular matrix protein 1 (Ecm1), mRNA.	p85; AI663821	RefSeq	ILMN_213475	NM_007899.1	NM_007899.1	13601	6681256	NM_007899.1
Usp53	ILMN_1252444	0.093664	1.62144	0.124648	0.994982	-4.30308	0.341497	2.89489	0.42943	3.31485	7.41777	7.45685	7.45698	7.5939	7.46157	7.61644	7.5024	7.37695	USP53	3	Mus musculus ubiquitin specific peptidase 53 (Usp53), mRNA.	mKIAA1350; Phxr3; Sp6; AA939927	RefSeq	ILMN_189104	NM_133857.1	NM_133857.1	99526	33469030	NM_133857.1
Mtap7	ILMN_1252545	-0.146192	-1.61979	0.125003	0.994982	-4.3044	-1.52157	-0.276186	-3.97703	-0.15146	9.47851	9.44613	9.58754	9.56901	9.20384	9.58132	9.71979	9.59923	MTAP7				MEEBO	ILMN_189701	scl39104.23_0		NA	6678947	NM_008635
Ccdc39	ILMN_3004786	-0.123327	-1.61892	0.125192	0.994982	-4.30511	-1.51255	-1.92674	-1.20033	0.0400202	7.47032	7.42225	7.61503	7.37783	7.45573	7.58876	7.71859	7.53394	CCDC39	3	Mus musculus coiled-coil domain containing 39 (Ccdc39), mRNA.	4921507O14Rik; AI447426; D3Ertd789e	RefSeq	ILMN_214238	NM_026222.2	NM_026222.2	51938	114687665	NM_026222.2
4833426J09Rik	ILMN_3134598	-0.177892	-1.61885	0.125206	0.994982	-4.30516	-1.14283	-2.13976	-2.52315	0.052012	9.19224	9.22098	9.35463	9.09768	9.05027	9.36874	9.47467	9.4277	4833426J09RIK	8	Mus musculus RIKEN cDNA 4833426J09 gene (4833426J09Rik), mRNA.	Pdp2; KIAA1348; Gm1705; mKIAA1348	RefSeq	ILMN_228342	NM_001024606.1	NM_001024606.1	382051	66841377	NM_001024606.1
Slc35e4	ILMN_1225229	-0.094747	-1.6183	0.125326	0.994982	-4.3056	0.565458	-2.13148	-2.19396	-1.74409	7.57064	7.64727	7.62696	7.46157	7.45727	7.48825	7.69622	7.53954	SLC35E4	11	Mus musculus solute carrier family 35, member E4 (Slc35e4), mRNA.	AI414849; AI536442; RP23-128G5.5; MGC28785; A330108F03Rik	RefSeq	ILMN_221924	NM_153142.2	NM_153142.2	103710	31559905	NM_153142.2
Stat2	ILMN_2657822	-0.138534	-1.61767	0.125463	0.994982	-4.30611	-23.8901	-5.80474	-10.8944	-8.19896	8.15893	7.90037	8.17223	8.10578	8.04797	8.07859	8.18645	8.16923	STAT2	10	Mus musculus signal transducer and activator of transcription 2 (Stat2), mRNA.	AW496480; 1600010G07Rik	RefSeq	ILMN_215301	NM_019963.1	NM_019963.1	20847	9910571	NM_019963.1
Entpd7	ILMN_2962031	-0.113292	-1.6174	0.12552	0.994982	-4.30632	-0.198634	-2.67227	-4.23178	-0.739561	7.69704	7.6654	7.6827	7.52246	7.43234	7.63414	7.59591	7.73185	ENTPD7	19	Mus musculus ectonucleoside triphosphate diphosphohydrolase 7 (Entpd7), mRNA.	1810020C02Rik; 2810003F23Rik; Lysal2; 1810012B13Rik; LALP1	RefSeq	ILMN_242429	NM_053103.3	NM_053103.3	93685	82617565	NM_053103.3
Aqp11	ILMN_1225901	-0.171593	-1.61734	0.125533	0.994982	-4.30637	-1.74268	-1.77843	-2.58169	0.396947	9.63614	9.52032	9.63839	9.51602	9.41939	9.7777	9.88989	9.7554	AQP11	7	Mus musculus aquaporin 11 (Aqp11), mRNA.	MGC144512; AI648923; MGC144511; 1700015P13Rik	RefSeq	ILMN_216379	NM_175105.2	NM_175105.2	66333	31341228	NM_175105.2
Rab6	ILMN_1242802	-0.179668	-1.6171	0.125585	0.994982	-4.30656	-5.74546	1.41271	-9.57289	1.19923	11.587	11.314	11.6266	11.7189	11.0975	11.7068	11.7195	11.6227	RAB6	7	Mus musculus RAB6, member RAS oncogene family (Rab6), mRNA.	AA419671; 2610028L11Rik	RefSeq	ILMN_216580	NM_024287.2	NM_024287.2	19346	31543570	NM_024287.2
Mrps25	ILMN_2680111	0.117738	1.61615	0.125793	0.994982	-4.30733	0.956025	0.773313	0.994959	1.98401	8.70538	8.90553	8.75126	8.88725	8.90942	9.00835	8.85725	8.92571	MRPS25				MEEBO	ILMN_210833	scl0001042.1_14	NM_025578.2	NA	31981256	NM_025578.2
Gm889	ILMN_2924715	-0.113155	-1.61568	0.125894	0.994982	-4.3077	-1.1544	-1.26129	-2.35222	-0.190862	7.38509	7.37605	7.42987	7.36629	7.26672	7.464	7.52277	7.58794	GM889	12	Mus musculus gene model 889, (NCBI) (Gm889), mRNA.		RefSeq	ILMN_244144	NM_001033437.1	NM_001033437.1	380755	85701952	NM_001033437.1
LOC329575	ILMN_3066673	0.272222	1.61521	0.125996	0.994982	-4.30808	1.11538	2.55416	1.75864	-0.377928	9.70471	9.77293	9.65504	10.0831	9.91162	9.45095	9.22487	9.54513	LOC329575	2	Mus musculus hypothetical LOC329575 (LOC329575), mRNA.		RefSeq	ILMN_233910	NM_001024849.1	NM_001024849.1	329575	85701571	NM_001024849.1
1110007A13Rik	ILMN_1258421	-0.135137	-1.61473	0.126101	0.994982	-4.30847	-0.818815	-1.43307	-1.1987	0.320226	9.85955	9.90189	9.93262	9.79582	9.83629	10.0986	10.1829	10.198	1110007A13RIK				MEEBO	ILMN_214325	scl30612.1.70_7	NM_145955.2	NA	31542194	NM_145955.2
Cdc37l1	ILMN_2749686	-0.145618	-1.61408	0.126243	0.994982	-4.30899	-0.238811	-2.89285	-1.20853	-0.250443	9.92201	9.95886	9.96378	9.6221	9.83581	9.95738	9.89601	10.1748	CDC37L1	19	Mus musculus cell division cycle 37 homolog (S. cerevisiae)-like 1 (Cdc37l1), mRNA.	Cdc37l; Harc; BB159850; 2700033A15Rik	RefSeq	ILMN_216676	NM_025950.1	NM_025950.1	67072	13385439	NM_025950.1
Scn3b	ILMN_1215136	-0.176899	-1.61287	0.126506	0.994982	-4.30996	-2.06037	-0.53913	-2.58182	0.692576	10.8272	10.6712	10.9167	10.911	10.589	11.1052	11.187	11.0532	SCN3B	9	Mus musculus sodium channel, voltage-gated, type III, beta (Scn3b), mRNA.	4833414B02Rik; Scnb3; 1110001K16Rik	RefSeq	ILMN_210043	NM_178227.2	NM_178227.2	235281	31341744	NM_178227.2
2410030J07Rik	ILMN_2759983	0.148587	1.61236	0.126617	0.994982	-4.31037	8.11303	1.89176	6.21011	5.37052	7.60001	7.80754	7.58106	7.63624	7.75514	7.73202	7.60884	7.54668	2410030J07RIK	4	Mus musculus coiled-coil domain containing 21 (Ccdc21), mRNA.	AI173504; 2410030J07Rik; AI173272	RefSeq	ILMN_223152	NM_144527.2	NM_144527.2	70012	31541891	NM_144527.2
Lsm6	ILMN_1251056	-0.112469	-1.61219	0.126655	0.994982	-4.31051	-1.54366	1.06115	-3.50323	-4.60014	8.60678	8.53294	8.58763	8.66943	8.43027	8.37279	8.68939	8.57151	LSM6				MEEBO	ILMN_188894	scl34613.5_103		NA	51763991	XM_134104
Papss1	ILMN_2594477	-0.144448	-1.61192	0.126714	0.994982	-4.31072	-0.552451	-1.10893	-3.40693	-0.139089	9.98065	10.0634	10.1025	10.0016	9.74664	10.1092	10.2386	10.1769	PAPSS1	3	Mus musculus 3'-phosphoadenosine 5'-phosphosulfate synthase 1 (Papss1), mRNA.	SK1; AI325286; Asapk	RefSeq	ILMN_209301	NM_011863.1	NM_011863.1	23971	6754981	NM_011863.1
AV312086	ILMN_1230790	-0.131368	-1.6119	0.126719	0.994982	-4.31074	-0.260687	-0.826069	-1.77999	-0.726483	8.94907	8.98126	8.85239	8.89857	8.75907	8.91314	9.09819	9.17786	AV312086	19	Mus musculus expressed sequence AV312086 (AV312086), mRNA.	D430024J04	RefSeq	ILMN_222250	NM_172635.1	NM_172635.1	225929	27369915	NM_172635.1
Mal	ILMN_1224029	-0.164093	-1.61185	0.12673	0.994982	-4.31078	-0.502604	-0.0712671	-3.11317	-0.206151	11.5321	11.2792	11.2463	11.352	10.8391	11.3292	11.1941	11.4834	MAL				MEEBO	ILMN_211935	scl0003126.1_97	NM_010762.2	NA	31981631	NM_010762.2
BC027061	ILMN_2770585	0.129077	1.61182	0.126736	0.994982	-4.3108	0.880978	1.10798	0.617592	1.21886	8.71582	8.67523	8.56974	8.70586	8.63968	8.72083	8.55377	8.38596	BC027061				MEEBO	ILMN_223861	scl29385.9.1_50		NA	34147196	NM_183165
Kif5a	ILMN_3143833	-0.163694	-1.61066	0.12699	0.994982	-4.31173	-2.75195	-0.633212	-1.81835	0.463676	9.12551	8.9425	9.32841	9.23519	9.07147	9.38671	9.42243	9.41429	KIF5A	10	Mus musculus kinesin family member 5A (Kif5a), transcript variant 2, mRNA.	Kns; D10Bwg0738e; mKIAA4086; KIAA4086; Kif5	RefSeq	ILMN_226537	NM_001039000.1	NM_001039000.1	16572	84781726	NM_001039000.1
Gnaq	ILMN_2658443	-0.213559	-1.60936	0.127274	0.994982	-4.31277	-0.954431	0.150736	-1.0639	-1.62392	11.071	10.7663	11.2809	11.0367	10.7395	10.6025	10.9528	10.6944	GNAQ				MEEBO	ILMN_190783	scl53314.1_457		NA	37059805	NM_008139
Polrmt	ILMN_2717777	-0.116477	-1.6088	0.127398	0.994982	-4.31323	-1.39649	-0.303908	-1.45008	-0.528041	10.7085	10.6745	10.7933	10.8129	10.6677	10.7845	10.9063	10.9974	POLRMT	10	Mus musculus polymerase (RNA) mitochondrial (DNA directed) (Polrmt), mRNA.	MGC118526; 4932416K13; 1110018N15Rik	RefSeq	ILMN_220114	NM_172551.1	NM_172551.1	216151	27369779	NM_172551.1
C130022K22Rik	ILMN_2803004	0.117301	1.60838	0.127489	0.994982	-4.31356	2.03732	0.0255811	1.54982	0.902132	10.5107	10.6808	10.316	10.4718	10.6302	10.5628	10.5025	10.5472	C130022K22RIK	6	Mus musculus RIKEN cDNA C130022K22 gene (C130022K22Rik), mRNA.		RefSeq	ILMN_211284	NM_172730.1	NM_172730.1	232236	27370063	NM_172730.1
Pkp2	ILMN_2637122	-0.123753	-1.60746	0.127692	0.994982	-4.31429	0.228269	-3.30037	-0.591296	-1.57156	8.89048	8.96321	8.8535	8.62954	8.88571	8.79302	9.06933	8.9532	PKP2	16	Mus musculus plakophilin 2 (Pkp2), mRNA.	1200008D14Rik; AA516617; 1200012P04Rik	RefSeq	ILMN_213446	NM_026163.1	NM_026163.1	67451	21312959	NM_026163.1
Gpt2	ILMN_1234702	-0.137144	-1.60744	0.127697	0.994982	-4.31431	-0.00662398	-2.06343	-0.848616	-1.01041	10.4395	10.5697	10.4956	10.2826	10.4522	10.4296	10.589	10.7585	GPT2	8	Mus musculus glutamic pyruvate transaminase (alanine aminotransferase) 2 (Gpt2), mRNA.	AU041193; AU014768; C87201; 4631422C05Rik; ALT2	RefSeq	ILMN_220846	NM_173866.1	NM_173866.1	108682	27805388	NM_173866.1
Slc7a5	ILMN_2711948	-0.142409	-1.60743	0.127698	0.994982	-4.31432	-0.468579	0.0348291	-2.64851	-0.789186	11.0193	10.9569	11.2359	11.031	10.6362	10.9097	10.9167	10.9316	SLC7A5	8	Mus musculus solute carrier family 7 (cationic amino acid transporter, y+ system), member 5 (Slc7a5), mRNA.	TA1; D0H16S474E	RefSeq	ILMN_219663	NM_011404.2	NM_011404.2	20539	31982763	NM_011404.2
Gabrb3	ILMN_3120335	-0.156365	-1.60735	0.127716	0.994982	-4.31438	-1.36504	-1.71469	-1.48108	0.463016	12.2651	12.2409	12.3826	12.1876	12.2232	12.52	12.5807	12.5687	GABRB3	7	Mus musculus gamma-aminobutyric acid (GABA-A) receptor, subunit beta 3 (Gabrb3), transcript variant 2, mRNA.	A230092K12Rik; Gabrb-3; AW049585; Cp1	RefSeq	ILMN_240761	NM_001038701.1	NM_001038701.1	14402	84662773	NM_001038701.1
BC017634	ILMN_1243596	0.137594	1.60683	0.12783	0.994982	-4.3148	0.761406	1.92152	1.30462	0.157353	12.52	12.7249	12.7865	12.8789	12.797	12.6447	12.6778	12.511	BC017634				MEEBO	ILMN_213379	scl36485.10_349	NM_145621.1	NA	21704241	NM_145621.1
2810403A07Rik	ILMN_1227212	-0.12523	-1.60618	0.127973	0.994982	-4.31532	-3.92015	-2.40894	-6.39487	1.19673	11.3367	11.1366	11.3298	11.2022	11.029	11.3589	11.2427	11.3184	2810403A07RIK	3	Mus musculus RIKEN cDNA 2810403A07 gene (2810403A07Rik), mRNA.	AI451678; AI256352; A430106P18Rik	RefSeq	ILMN_219071	NM_028814.1	NM_028814.1	74200	21362268	NM_028814.1
6330548G22Rik	ILMN_2935389	0.0920156	1.60611	0.127989	0.994982	-4.31538	1.64642	0.0378286	2.08348	1.82012	7.35543	7.43667	7.30704	7.33072	7.46546	7.44811	7.24837	7.40205	6330548G22RIK	5	Mus musculus RIKEN cDNA 6330548G22 gene (6330548G22Rik), mRNA.		RefSeq	ILMN_217491	NM_029532.2	NM_029532.2	76167	31981324	NM_029532.2
Rpl39	ILMN_2711551	0.182826	1.60609	0.127993	0.994982	-4.31539	0.932203	0.627316	1.86042	-0.133772	13.6171	13.6302	13.6081	13.5624	13.8368	13.393	13.2798	13.1861	RPL39	X	Mus musculus ribosomal protein L39 (Rpl39), mRNA.	2810465O16Rik	RefSeq	ILMN_219633	NM_026055.1	NM_026055.1	67248	13385551	NM_026055.1
Bbx	ILMN_2669461	-0.108368	-1.60598	0.128017	0.994982	-4.31548	-1.29794	-1.22841	-1.16147	0.212881	7.44019	7.41787	7.51514	7.42654	7.43489	7.60633	7.71481	7.64895	BBX				MEEBO	ILMN_190082	scl48409.23_594		NA	18378726	NM_027444
AA407659	ILMN_1214441	-0.121212	-1.60554	0.128114	0.994982	-4.31583	-4.04397	-3.65396	-4.99114	2.74312	7.99603	7.74734	7.91684	7.76635	7.70117	8.0782	7.89116	7.97389	AA407659	5	Mus musculus expressed sequence AA407659 (AA407659), mRNA.	AI414892	RefSeq	ILMN_208916	NM_175352.2	NM_175352.2	106840	31341686	NM_175352.2
Cdk2	ILMN_1233064	-0.13614	-1.60544	0.128138	0.994982	-4.31591	-3.75948	-3.50701	-11.5735	-2.06466	8.13995	8.05494	8.12241	8.06151	7.85138	8.09909	8.17443	8.17469	CDK2				MEEBO	ILMN_211375	scl37352.6_41	NM_016756.1	NA	7949019	NM_016756.1
2900002H16Rik	ILMN_2702628	-0.14182	-1.60481	0.128277	0.994982	-4.31642	-3.17975	-2.98562	-2.95881	0.372249	8.18645	7.99184	8.1108	8.00442	8.00616	8.22207	8.24984	8.24468	2900002H16RIK	5	Mus musculus RIKEN cDNA 2900002H16 gene (2900002H16Rik), mRNA.	FLJ39378; 6330559I19Rik	RefSeq	ILMN_218974	NM_021430.2	NM_021430.2	75695	31981150	NM_021430.2
1810073G14Rik	ILMN_1232976	-0.112296	-1.60468	0.128304	0.994982	-4.31652	-1.46204	-1.69776	-1.90981	0.271895	10.3274	10.2519	10.3065	10.2299	10.21	10.4143	10.5127	10.4088	1810073G14RIK	11	Mus musculus RIKEN cDNA 1810073G14 gene (1810073G14Rik), mRNA.	9030624B09Rik; RP23-206L21.2	RefSeq	ILMN_218067	NM_026342.1	NM_026342.1	67726	21312815	NM_026342.1
AA536749	ILMN_1219077	-0.112672	-1.60407	0.12844	0.994982	-4.31701	-3.37996	0.0649069	-2.32557	-0.320134	10.8722	10.7291	11.0334	10.9896	10.8088	10.9605	11.024	11.009	AA536749				MEEBO	ILMN_186130	scl41494.26_320		NA	27819595	NM_012027
2610528O22Rik	ILMN_2710773	-0.101621	-1.60391	0.128475	0.994982	-4.31713	-1.68255	-1.89294	-0.790032	-0.999794	10.6822	10.5972	10.7691	10.5812	10.6648	10.6489	10.6416	10.8056	2610528O22RIK				MEEBO	ILMN_184416	scl37411.36_206		NA	23510256	NM_153395
Stat3	ILMN_3096144	-0.162032	-1.60372	0.128517	0.994982	-4.31729	-1.52565	-1.18218	-2.1146	-0.248308	7.7556	7.715	7.85606	7.7589	7.63972	7.87827	8.03082	7.99754	STAT3	11			MEEBO	ILMN_208814	scl0020848.1_188	NM_011486.2	NA	24475592	NM_011486.2
1110012J17Rik	ILMN_1257630	-0.195905	-1.60285	0.128709	0.994982	-4.31798	-6.9867	-3.16404	-10.9996	3.38485	9.62563	9.3629	9.64903	9.53151	9.1859	9.82038	9.72727	9.68237	1110012J17RIK	17	Mus musculus RIKEN cDNA 1110012J17 gene (1110012J17Rik), mRNA.	t8219b25; mKIAA0802; MGC77963; D130071O13	RefSeq	ILMN_221253	NM_172963.3	NM_172963.3	68617	40217637	NM_172963.3
Usp39	ILMN_1244799	0.143496	1.6026	0.128766	0.994982	-4.31818	0.346053	1.17463	1.76325	0.47802	9.83548	9.72491	9.72627	9.85133	9.94114	9.74504	9.65432	9.47237	USP39	6	Mus musculus ubiquitin specific peptidase 39 (Usp39), mRNA.	SAD1; AA408960; D6Wsu157e; AI894154; CGI-21	RefSeq	ILMN_187744	NM_138592.1	NM_138592.1	28035	20070403	NM_138592.1
Armc8	ILMN_2735080	-0.123961	-1.60213	0.12887	0.994982	-4.31856	-6.76332	1.68376	-37.3329	-14.0564	9.24447	9.17423	9.22692	9.2484	8.9058	9.11019	9.23701	9.22606	ARMC8	9	Mus musculus armadillo repeat containing 8 (Armc8), mRNA.	HSPC056; 1200015K23Rik	RefSeq	ILMN_209228	NM_028768.1	NM_028768.1	74125	27229174	NM_028768.1
Mrpl30	ILMN_1260262	0.127676	1.60204	0.128889	0.994982	-4.31863	4.54359	2.00404	1.0033	1.68366	10.964	11.1668	10.9097	11.0264	10.971	11.0087	10.9485	10.84	MRPL30	1	Mus musculus mitochondrial ribosomal protein L30 (Mrpl30), mRNA.	2310001L22Rik; Rpml28; MRP-L28	RefSeq	ILMN_221928	NM_027098.1	NM_027098.1	107734	21312301	NM_027098.1
Rbm15	ILMN_2945275	-0.106094	-1.60167	0.128971	0.994982	-4.31892	-0.542697	-0.668612	-1.62474	-1.00951	7.51633	7.50016	7.52742	7.48627	7.38075	7.44865	7.47444	7.72201	RBM15	3	Mus musculus RNA binding motif protein 15 (Rbm15), mRNA.	KIAA1438; C230088J01Rik; mKIAA1438	RefSeq	ILMN_225317	NM_001045807.1	NM_001045807.1	229700	124249065	NM_001045807.1
Zfp282	ILMN_1256121	-0.125555	-1.60136	0.12904	0.994982	-4.31917	-3.11053	0.956214	-2.04146	-5.77286	9.89768	9.75454	9.97506	9.95943	9.8084	9.62042	9.85376	9.91851	ZFP282				MEEBO	ILMN_186211	scl0101095.9_35	NM_146175.2	NA	31981903	NM_146175.2
2810422B04Rik	ILMN_1228040	0.23367	1.60134	0.129044	0.994982	-4.31919	0.799157	1.54082	3.16733	-0.189863	8.58699	8.61009	8.65307	8.74045	9.02635	8.43624	8.31749	8.3209	2810422B04RIK				MEEBO	ILMN_223328	scl28877.24.1_49	NM_027275.2	NA	33469979	NM_027275.2
Rrbp1	ILMN_2597686	-0.176481	-1.60098	0.129124	0.994982	-4.31948	-1.56127	-1.05118	-0.752432	-0.548934	8.70945	8.6368	8.86742	8.7288	8.78269	8.81939	8.9547	9.14205	RRBP1				MEEBO	ILMN_209632	scl18579.23.1_24	XM_130532.1	NA	20912070	XM_130532.1
Cycs	ILMN_3155380	0.473379	1.60008	0.129325	0.994982	-4.3202	1.42705	2.0916	1.35711	-0.909986	8.41958	8.61532	8.26833	8.93262	8.58193	7.49947	7.53025	7.51766	CYCS	6	Mus musculus cytochrome c, somatic (Cycs), mRNA.		RefSeq	ILMN_223048	NM_007808.3	NM_007808.3	13063	84794559	NM_007808.3
Zfp532	ILMN_2901029	-0.0939572	-1.59974	0.129401	0.994982	-4.32047	-6.11586	-0.395985	-6.97226	-0.168499	10.4961	10.2893	10.4361	10.4467	10.2657	10.453	10.4395	10.4589	ZFP532	18	Mus musculus zinc finger protein 532 (Zfp532), mRNA.	mKIAA1629; C530030I18Rik	RefSeq	ILMN_186830	NM_207255.1	NM_207255.1	328977	46402262	NM_207255.1
Parp1	ILMN_2621385	-0.147019	-1.59941	0.129474	0.994982	-4.32073	-1.08001	-1.47644	-1.7131	-0.36901	10.7862	10.7944	10.8642	10.7442	10.7142	10.8846	11.0441	11.031	PARP1	1	Mus musculus poly (ADP-ribose) polymerase family, member 1 (Parp1), mRNA.	C80510; Adprp; sPARP-1; PARP; AI893648; Adprt1; 5830444G22Rik; PPOL; parp-1	RefSeq	ILMN_211978	NM_007415.2	NM_007415.2	11545	20806108	NM_007415.2
2810003C17Rik	ILMN_2741063	-0.113754	-1.59923	0.129515	0.994982	-4.32088	-2.50841	-2.74941	-0.508811	0.520431	8.8927	8.78206	8.98427	8.76116	8.95549	9.04476	9.01939	9.10214	2810003C17RIK	2	Mus musculus RIKEN cDNA 2810003C17 gene (2810003C17Rik), mRNA.	C87647; AI043124; MGC30545; Iba2	RefSeq	ILMN_221837	NM_145144.1	NM_145144.1	108897	21553104	NM_145144.1
Kcnq2	ILMN_3162639	-0.132873	-1.59898	0.129569	0.994982	-4.32107	-0.667809	-2.42822	-1.56521	-0.196353	7.65433	7.6664	7.73125	7.47379	7.56821	7.71799	7.89624	7.67606	KCNQ2	2	Mus musculus potassium voltage-gated channel, subfamily Q, member 2 (Kcnq2), transcript variant 1, mRNA.	HNSPC; KQT2	RefSeq	ILMN_236302	NM_010611.2	NM_010611.2	16536	54873638	NM_010611.2
2700062C07Rik	ILMN_1245380	0.156051	1.59783	0.129826	0.994982	-4.32199	2.43648	3.77234	1.46674	1.00476	9.23923	9.32475	9.12256	9.42082	9.25502	9.2218	9.16708	9.06933	2700062C07RIK				MEEBO	ILMN_186465	scl52181.5_527		NA	31980906	NM_026529
Statip1	ILMN_1216985	0.165121	1.59763	0.129871	0.994982	-4.32215	1.1739	1.92037	2.77814	-0.603711	10.8883	10.9723	10.8564	11.0659	11.1734	10.7495	10.9154	10.6406	STATIP1	18	Mus musculus signal transducer and activator of transcription interacting protein 1 (Statip1), mRNA.	Elp2; StIP1; AU023723	RefSeq	ILMN_209232	NM_021448.1	NM_021448.1	58523	10946827	NM_021448.1
2610007K22Rik	ILMN_1234672	-0.132944	-1.59756	0.129887	0.994982	-4.32221	-1.56314	-0.343029	-3.45429	0.523814	13.0658	13.0074	13.1201	13.1415	12.7994	13.2368	13.2155	13.3156	2610007K22RIK				MEEBO	ILMN_222131	scl46959.14_72	NM_199080.1	NA	40068492	NM_199080.1
Ifngr2	ILMN_2784272	-0.156992	-1.59715	0.129978	0.994982	-4.32253	-0.258649	-1.12224	-1.35905	-1.51576	9.24239	9.42305	9.50284	9.29562	9.26068	9.23755	9.54869	9.55095	IFNGR2	16	Mus musculus interferon gamma receptor 2 (Ifngr2), mRNA.	Ifgr2; Ifgt	RefSeq	ILMN_209117	NM_008338.2	NM_008338.2	15980	34328133	NM_008338.2
Prkrir	ILMN_1237939	-0.117802	-1.59706	0.129998	0.994982	-4.3226	-0.573705	-1.84928	-0.984151	-0.278974	9.85538	9.91477	9.93763	9.75171	9.86231	9.95245	10.002	10.1574	PRKRIR	7	Mus musculus protein-kinase, interferon-inducible double stranded RNA dependent inhibitor, repressor of (P58 repressor) (Prkrir), mRNA.	Dap4; MGC31389; 2900052B10Rik; Rpkrir	RefSeq	ILMN_214240	NM_028410.1	NM_028410.1	72981	33469018	NM_028410.1
Ubadc1	ILMN_2431046	-0.134167	-1.59651	0.13012	0.994982	-4.32304	-0.651937	-0.540823	-1.13173	-0.835383	9.40026	9.48	9.50764	9.49888	9.39852	9.44885	9.782	9.673	UBADC1	2	Mus musculus ubiquitin associated domain containing 1 (Ubac1), mRNA.	Ubadc1; GBDR1; AA407978; Gdbr1; 1110033G07Rik	RefSeq	ILMN_185910	NM_133835.1	NM_133835.1	98766	19527049	NM_133835.1
Aig1	ILMN_1227386	-0.101796	-1.59595	0.130246	0.994982	-4.32349	-0.644286	-0.583307	-0.773988	-1.15999	7.8718	7.7723	7.67071	7.78015	7.7556	7.70588	7.96482	7.91378	AIG1				MEEBO	ILMN_192757	scl38181.9.1_28		NA	13384847	NM_025446
A830036E02Rik	ILMN_2865527	-0.145349	-1.5956	0.130324	0.994982	-4.32377	-0.775051	-4.14842	-2.51573	0.65088	8.42323	8.47564	8.59044	8.18672	8.32656	8.59777	8.53801	8.61641	A830036E02RIK	11	Mus musculus RIKEN cDNA A830036E02 gene (A830036E02Rik), mRNA.	A830036E02; AI835216; K12; Krt12; Krt1-12; E130011P14	RefSeq	ILMN_217740	NM_010661.2	NM_010661.2	268482	118130980	NM_010661.2
D13Bwg1146e	ILMN_2733314	-0.293131	-1.59549	0.130348	0.994982	-4.32385	-2.0132	-1.07021	-3.07709	0.428831	11.5952	11.3598	11.7811	11.5527	11.1421	11.8593	12.0556	11.6546	D13BWG1146E				MEEBO	ILMN_189903	scl43542.9_234		NA	30387612	NM_029879
Acin1	ILMN_2755195	-0.148799	-1.59525	0.130402	0.994982	-4.32404	-1.71661	-1.24917	-1.13587	-0.616685	7.5249	7.48166	7.6864	7.54063	7.55492	7.62041	7.80548	7.77604	ACIN1	14	Mus musculus apoptotic chromatin condensation inducer 1 (Acin1), transcript variant 1, mRNA.	2610036I19Rik; acinusL; 2610510L13Rik; mKIAA0670; acinusS; ACN; C79325; Acinus	RefSeq	ILMN_222814	NM_019567.1	NM_019567.1	56215	9625005	NM_019567.1
Fbxo34	ILMN_2747553	-0.179286	-1.59505	0.130447	0.994982	-4.3242	-1.52192	-1.9532	-4.59079	-0.232773	11.3487	11.2851	11.3353	11.2478	11.0199	11.3965	11.4929	11.4897	FBXO34	14	Mus musculus F-box protein 34 (Fbxo34), mRNA.	2900057B08Rik; 5830426G16Rik	RefSeq	ILMN_211603	NM_030236.1	NM_030236.1	78938	21624632	NM_030236.1
Lst1	ILMN_2609323	0.169855	1.59499	0.130461	0.994982	-4.32425	1.41658	0.116868	1.67724	0.988178	8.22775	8.54686	8.25098	8.33655	8.58904	8.47754	8.55988	8.23196	LST1				MEEBO	ILMN_210801	scl016988.2_22	XM_359281.1	NA	38083088	XM_359281.1
Trpm2	ILMN_2437986	0.117115	1.59451	0.130569	0.994982	-4.32464	0.937473	0.580871	0.499203	0.801883	7.37543	7.63698	7.31259	7.57773	7.56416	7.61445	7.56576	7.67109	TRPM2	10	Mus musculus transient receptor potential cation channel, subfamily M, member 2 (Trpm2), mRNA.	LTRPC2; 9830168K16Rik; Trrp7; C79133; Trp7; TRPC7	RefSeq	ILMN_186727	NM_138301.1	NM_138301.1	28240	31083375	NM_138301.1
Zranb2	ILMN_2803716	-0.0931636	-1.59408	0.130665	0.994982	-4.32498	-16.0985	-7.00232	-3.19379	-15.0477	12.7514	12.6047	12.7514	12.6867	12.721	12.6142	12.759	12.7374	ZRANB2	3	Mus musculus zinc finger, RAN-binding domain containing 2 (Zranb2), mRNA.	AI227013; Zfp265; Zis; Znf265	RefSeq	ILMN_248749	NM_017381.1	NM_017381.1	53861	74315980	NM_017381.1
1810003N24Rik	ILMN_1233889	0.156689	1.5932	0.130864	0.994982	-4.32568	0.953943	1.54334	2.22775	-0.756801	10.6325	10.6249	10.5046	10.718	10.8261	10.3547	10.5046	10.2553	1810003N24RIK				MEEBO	ILMN_213498	scl40498.6_62	NM_025443.1	NA	13384845	NM_025443.1
Csnk1e	ILMN_2689333	-0.251094	-1.59293	0.130924	0.994982	-4.3259	-1.14683	-1.78144	-2.0457	0.80033	9.24869	9.21419	9.33904	9.06147	8.99788	9.68277	9.59842	9.77453	CSNK1E	15	Mus musculus casein kinase 1, epsilon (Csnk1e), mRNA.	tau; CKIe; AI426939; AW457082; KC1epsilon; AI551861	RefSeq	ILMN_212404	NM_013767.3	NM_013767.3	27373	31542424	NM_013767.3
Ftl1	ILMN_2816707	0.0905849	1.59292	0.130926	0.994982	-4.3259	1.90937	0.453947	0.88996	6.86583	7.36537	7.42537	7.31456	7.37325	7.38886	7.60285	7.40044	7.34762	FTL1	7	Mus musculus ferritin light chain 1 (Ftl1), mRNA.	Ftl; MGC118080; MGC118079; MGC102130; Ftl-1; MGC102131	RefSeq	ILMN_215440	NM_010240.2	NM_010240.2	14325	114326465	NM_010240.2
Golga2	ILMN_1231420	-0.20622	-1.59275	0.130965	0.994982	-4.32604	-1.89141	-0.421971	-1.86562	0.241379	8.09746	7.87203	8.11036	8.17985	7.87743	8.31882	8.54108	8.3241	GOLGA2	2			MEEBO	ILMN_219918	scl21063.24_624	NM_133852.1	NA	19527071	NM_133852.1
Nfib	ILMN_2726585	-0.251297	-1.59262	0.130993	0.994982	-4.32614	-1.67032	-0.480449	-1.4879	0.113941	11.3536	10.9491	11.5176	11.2885	11.0012	11.458	11.7546	11.0762	NFIB	4	Mus musculus nuclear factor I/B (Nfib), mRNA.	6720429L07Rik; E030026I10Rik	RefSeq	ILMN_220767	NM_008687.2	NM_008687.2	18028	31982160	NM_008687.2
2410005O16Rik	ILMN_2987015	0.100003	1.59261	0.130997	0.994982	-4.32615	0.822352	1.69124	1.05143	2.72639	7.38309	7.39586	7.37946	7.4511	7.41042	7.51692	7.36259	7.24914	2410005O16RIK	4	Mus musculus RIKEN cDNA 2410005O16 gene (2410005O16Rik), mRNA.	6430576D04Rik; 5730501K14Rik; 5033415E11Rik; AI449062	RefSeq	ILMN_259299	NM_025476.3	NM_025476.3	66302	31560254	NM_025476.3
2410005O16Rik	ILMN_2482896	-0.128747	-1.59243	0.131036	0.994982	-4.32629	-1.03674	0.238785	-2.55653	-0.63729	7.58416	7.58331	7.73789	7.74787	7.38724	7.63484	7.88613	7.66006	2410005O16RIK				MEEBO	ILMN_191865	scl25642.1.1_182		NA	31560254	NM_025476
ORF61	ILMN_2683363	-0.115463	-1.59225	0.131076	0.994982	-4.32643	-1.8758	-0.692056	-0.832906	-2.76332	10.6347	10.4558	10.6784	10.5444	10.5339	10.3893	10.5098	10.5623	ORF61				MEEBO	ILMN_217452	scl37744.8.1_11	XM_109575.3	NA	38090563	XM_109575.3
Nfix	ILMN_2742599	-0.225318	-1.59221	0.131086	0.994982	-4.32647	-0.37487	-1.93061	-2.57294	-0.819933	11.7166	11.8727	12.019	11.6266	11.525	11.8023	12.0764	11.916	NFIX				MEEBO	ILMN_221956	scl018032.3_14	NM_010906.1	NA	6754837	NM_010906.1
Centa1	ILMN_2632832	-0.22163	-1.59196	0.131142	0.994982	-4.32667	-1.2337	-2.55413	-1.81076	0.698647	8.78843	8.81284	9.0242	8.57395	8.70844	9.16245	9.20505	9.12652	CENTA1	5	Mus musculus centaurin, alpha 1 (Centa1), mRNA.	4930431P11Rik; GC1L; p42IP4	RefSeq	ILMN_213032	NM_172723.1	NM_172723.1	231821	27370051	NM_172723.1
Clmn	ILMN_1241142	-0.116322	-1.5913	0.131291	0.994982	-4.32719	-0.666976	-1.74692	-0.668805	-0.694121	8.1653	8.13271	8.07335	7.99967	8.13249	8.12937	8.26155	8.35933	CLMN				MEEBO	ILMN_208976	scl0002361.1_25	NM_053155.1	NA	16716442	NM_053155.1
Camkk2	ILMN_2846803	-0.158342	-1.59105	0.131346	0.994982	-4.32739	-2.48684	-0.496798	-1.49015	-0.834873	9.63729	9.39165	9.54661	9.62908	9.51057	9.58875	9.75814	9.81138	CAMKK2	5	Mus musculus calcium/calmodulin-dependent protein kinase kinase 2, beta (Camkk2), mRNA.	6330570N16Rik; mKIAA0787; AW061083	RefSeq	ILMN_217391	NM_145358.1	NM_145358.1	207565	21703721	NM_145358.1
2610016F04Rik	ILMN_2667709	0.28419	1.59101	0.131355	0.994982	-4.32742	1.11183	1.21784	1.16715	0.00139861	7.90713	7.97041	7.8677	8.00486	7.98838	7.60957	7.38654	7.27509	2610016F04RIK				MEEBO	ILMN_216134	scl066923.1_197	NM_025847.1	NA	21313235	NM_025847.1
Nos3	ILMN_2713835	-0.138989	-1.59076	0.131412	0.994982	-4.32762	-9.81955	-15.0453	-19.3289	3.34735	7.99773	7.8493	7.96698	7.77817	7.71987	8.02851	7.97716	7.98993	NOS3	5	Mus musculus nitric oxide synthase 3, endothelial cell (Nos3), mRNA.	eNOS; Nos-3; ecNOS; 2310065A03Rik	RefSeq	ILMN_219811	NM_008713.2	NM_008713.2	18127	31982149	NM_008713.2
D930028F11Rik	ILMN_3004949	-0.173865	-1.59043	0.131487	0.994982	-4.32789	-2.01603	-1.42398	-3.20734	0.555134	8.51737	8.37123	8.51216	8.43882	8.23524	8.66474	8.75535	8.6206	D930028F11RIK	9	Mus musculus RIKEN cDNA D930028F11 gene (D930028F11Rik), mRNA.	C130036J11	RefSeq	ILMN_252125	NM_172921.2	NM_172921.2	244853	70778977	NM_172921.2
Mrps25	ILMN_1246044	0.348517	1.5904	0.131493	0.994982	-4.32791	1.06277	0.942578	1.74731	-0.301608	8.3543	8.38986	8.25883	8.34131	8.66638	7.83871	7.55941	7.66966	MRPS25				MEEBO	ILMN_210833	scl0001042.1_14	NM_025578.2	NA	31981256	NM_025578.2
Prkra	ILMN_3161021	0.160793	1.58883	0.131848	0.994982	-4.32916	1.83024	0.856808	0.601197	0.427669	10.2159	10.2898	9.97687	10.1213	10.0771	10.047	9.86454	9.83476	PRKRA				MEEBO	ILMN_210278	scl19107.8.1_10	NM_011871.1	NA	6755161	NM_011871.1
Crybb1	ILMN_2702122	-0.164782	-1.58855	0.131911	0.994982	-4.32938	-1.32541	-2.01998	-0.67434	-0.51744	7.89321	7.77458	7.80584	7.67367	7.86916	7.89195	8.03899	8.13044	CRYBB1				MEEBO	ILMN_218933	scl27413.2.1_8	NM_023695.1	NA	12963788	NM_023695.1
Paox	ILMN_2633942	-0.119622	-1.58836	0.131954	0.994982	-4.32953	-0.630449	-0.842227	-1.03286	-0.205156	7.46828	7.50824	7.4771	7.47086	7.4372	7.58331	7.70639	7.82633	PAOX	7	Mus musculus polyamine oxidase (exo-N4-amino) (Paox), mRNA.	AI118225; 2410012F02Rik; Pao	RefSeq	ILMN_212962	NM_153783.2	NM_153783.2	212503	28173565	NM_153783.2
Pbp	ILMN_1214488	0.241892	1.58828	0.131972	0.994982	-4.32959	1.28966	0.457818	2.53423	-0.0593227	10.645	10.7757	10.7096	10.5851	11.0609	10.4666	10.2876	10.2786	PBP				MEEBO	ILMN_214306	scl023980.1_2	NM_018858.1	NA	9256571	NM_018858.1
Prkar1a	ILMN_1235481	-0.107633	-1.58798	0.13204	0.994982	-4.32983	-2.56275	-2.40257	0.245291	-1.00885	14.0133	13.8863	14.1822	13.8983	14.0973	14.003	14.0349	14.085	PRKAR1A	11	Mus musculus protein kinase, cAMP dependent regulatory, type I, alpha (Prkar1a), mRNA.	1300018C22Rik; RIalpha; Tse-1; Tse1	RefSeq	ILMN_212836	NM_021880.1	NM_021880.1	19084	30794475	NM_021880.1
Pts	ILMN_2848548	0.118055	1.58757	0.132133	0.994982	-4.33016	3.23892	1.26	2.40446	-0.206007	10.6866	10.8492	10.5264	10.7096	10.7903	10.6063	10.6603	10.61	PTS	9	Mus musculus 6-pyruvoyl-tetrahydropterin synthase (Pts), mRNA.	PTPS	RefSeq	ILMN_209277	NM_011220.2	NM_011220.2	19286	31982767	NM_011220.2
5031400M07Rik	ILMN_2751158	-0.124379	-1.58752	0.132144	0.994982	-4.3302	-1.20056	-0.608121	-2.3863	-0.944124	8.09101	8.03056	8.16206	8.08791	7.91577	8.05538	8.0576	8.27647	5031400M07RIK	9	Mus musculus HERPUD family member 2 (Herpud2), mRNA.	5031400M07Rik; AB041580	RefSeq	ILMN_219643	NM_020586.1	NM_020586.1	80517	10181159	NM_020586.1
Mrps7	ILMN_2981818	0.115929	1.58746	0.132159	0.994982	-4.33025	2.7839	3.56936	1.9219	-1.48009	11.2695	11.4186	11.2519	11.4722	11.3598	11.1276	11.1269	11.2662	MRPS7	11	Mus musculus mitchondrial ribosomal protein S7 (Mrps7), mRNA.	Rpms7; MRP-S7	RefSeq	ILMN_217714	NM_025305.1	NM_025305.1	50529	30794473	NM_025305.1
Nipbl	ILMN_3048503	-0.166179	-1.5866	0.132353	0.994982	-4.33093	-2.25894	-1.4324	-2.51154	1.23636	9.02275	8.91052	9.23081	9.02114	8.87671	9.37833	9.26387	9.33399	NIPBL	15	Mus musculus Nipped-B homolog (Drosophila) (Nipbl), transcript variant A, mRNA.	C79399; Idn3; 4933421G18Rik; 4921518A06Rik	RefSeq	ILMN_257580	NM_027707.2	NM_027707.2	71175	49169844	NM_027707.2
Cox8b	ILMN_2727520	-0.157588	-1.58591	0.132509	0.994982	-4.33147	-0.39386	-0.920478	-0.563349	-0.539084	7.81611	7.59591	7.30815	7.45856	7.55171	7.55804	7.85148	7.81883	COX8B				MEEBO	ILMN_220835	scl30508.2.1_18	NM_007751.1	NA	6680994	NM_007751.1
Kctd4	ILMN_2710665	-0.256513	-1.58569	0.13256	0.994982	-4.33165	-1.48705	-0.556015	-2.17313	0.64891	8.99174	8.75767	8.97105	9.02546	8.56033	9.37203	9.59128	9.18748	KCTD4				MEEBO	ILMN_219572	scl46086.2_122	NM_026214.2	NA	31541864	NM_026214.2
Tinagl	ILMN_2976129	-0.113584	-1.58483	0.132754	0.994982	-4.33233	-0.959136	-5.17132	-3.08974	-0.195944	7.52345	7.47141	7.57981	7.26817	7.36861	7.50824	7.4639	7.50361	TINAGL	4	Mus musculus tubulointerstitial nephritis antigen-like (Tinagl), mRNA.	1110021J17Rik; Lcn7; Arg1	RefSeq	ILMN_223197	NM_023476.1	NM_023476.1	94242	12963690	NM_023476.1
Prps2	ILMN_1234614	0.287115	1.58454	0.132821	0.994982	-4.33256	2.42037	1.68582	3.41453	-1.26386	8.21426	8.54146	8.29304	8.40663	8.72394	7.86522	7.93489	7.94662	PRPS2	X	Mus musculus phosphoribosyl pyrophosphate synthetase 2 (Prps2), mRNA.	AI464149; Prps-2; 2610101M19Rik; AA589463; MGC28388	RefSeq	ILMN_213601	NM_026662.2	NM_026662.2	110639	29244573	NM_026662.2
6720456H20Rik	ILMN_2786509	-0.103477	-1.58431	0.132873	0.994982	-4.33275	-3.55097	-2.16018	0.21022	-1.30107	7.56914	7.3094	7.43551	7.39403	7.53827	7.44631	7.54449	7.55278	6720456H20RIK	14	Mus musculus RIKEN cDNA 6720456H20 gene (6720456H20Rik), mRNA.	5930435P15	RefSeq	ILMN_216241	NM_172600.2	NM_172600.2	218989	40254232	NM_172600.2
Giyd2	ILMN_2966991	0.0857281	1.58344	0.133072	0.994982	-4.33344	1.16243	0.347526	2.18642	2.10524	7.32867	7.42606	7.29545	7.3779	7.48659	7.48179	7.432	7.3733	GIYD2	7	Mus musculus GIY-YIG domain containing 2 (Giyd2), mRNA.	2410170E21Rik; 4833422P03Rik	RefSeq	ILMN_221203	NM_029420.2	NM_029420.2	75764	62543492	NM_029420.2
Trpc3	ILMN_3001313	-0.126467	-1.58342	0.133076	0.994982	-4.33345	-1.55584	-1.20598	-1.62708	-0.114302	7.94662	7.80166	8.11223	7.84096	7.79365	7.96359	8.0038	7.84309	TRPC3	3	Mus musculus transient receptor potential cation channel, subfamily C, member 3 (Trpc3), mRNA.	Trp3; MGC124333; Trrp3	RefSeq	ILMN_234218	NM_019510.1	NM_019510.1	22065	9507206	NM_019510.1
Pik4ca	ILMN_2998870	0.124367	1.58332	0.1331	0.994982	-4.33353	1.93585	0.628087	1.81837	0.0144847	10.6533	10.9142	10.7725	10.7663	10.9009	10.6968	10.8	10.5549	PIK4CA	16	Mus musculus phosphatidylinositol 4-kinase, catalytic, alpha polypeptide (Pi4ka), mRNA.	Pik4ca	RefSeq	ILMN_245418	NM_001001983.1	NM_001001983.1	224020	50233837	NM_001001983.1
Hnrpf	ILMN_2829171	-0.151554	-1.583	0.133171	0.994982	-4.33378	-1.10421	-1.54408	-1.22658	0.13841	8.08418	8.10704	8.31882	8.03568	8.08719	8.30865	8.26424	8.47754	HNRPF	6	Mus musculus heterogeneous nuclear ribonucleoprotein F (Hnrpf), mRNA.	MGC101981; 4833420I20Rik; AA407306; MGC36971	RefSeq	ILMN_230963	NM_133834.1	NM_133834.1	98758	19527047	NM_133834.1
Clpx	ILMN_2613869	0.308635	1.58187	0.133431	0.994982	-4.33468	1.67375	1.84351	1.91465	-0.787721	9.42582	9.59166	9.30846	9.63678	9.65569	8.93734	8.99974	8.8529	CLPX	9			MEEBO	ILMN_211234	scl36809.14.1_41	NM_011802.1	NA	6753453	NM_011802.1
Mrc1	ILMN_1239430	0.192206	1.58183	0.13344	0.994982	-4.33472	2.60403	-1.02901	1.20425	3.26531	7.94311	8.30715	8.16408	7.84506	8.12911	8.39126	7.89774	7.89884	MRC1	2	Mus musculus mannose receptor, C type 1 (Mrc1), mRNA.	CD206; AW259686	RefSeq	ILMN_210803	NM_008625.1	NM_008625.1	17533	6678931	NM_008625.1
Kcnv1	ILMN_2796420	-0.120612	-1.58152	0.133509	0.994982	-4.33496	-1.04832	-1.09978	-1.35197	-0.563023	8.72756	8.68093	8.68279	8.67482	8.64487	8.73855	8.88207	8.9292	KCNV1	15	Mus musculus potassium channel, subfamily V, member 1 (Kcnv1), mRNA.	vibe; 2700023A03Rik	RefSeq	ILMN_223399	NM_026200.1	NM_026200.1	67498	28460684	NM_026200.1
1200015N20Rik	ILMN_2991574	-0.103805	-1.58141	0.133534	0.994982	-4.33504	-0.86307	-1.89972	-0.774251	-0.382456	9.62122	9.65379	9.7352	9.54397	9.6632	9.70471	9.88009	9.7444	1200015N20RIK	10	Mus musculus RIKEN cDNA 1200015N20 gene (1200015N20Rik), mRNA.	C030038O19Rik; KIAA1796; mKIAA1796	RefSeq	ILMN_251621	NM_024244.3	NM_024244.3	71721	31343632	NM_024244.3
Eno3	ILMN_2757569	-0.120656	-1.58137	0.133543	0.994982	-4.33507	-0.384134	-1.84555	-1.31146	-0.349437	7.77657	7.86198	7.87484	7.68069	7.74694	7.86628	8.07468	7.91242	ENO3	11	Mus musculus enolase 3, beta muscle (Eno3), mRNA.	Eno-3	RefSeq	ILMN_222979	NM_007933.2	NM_007933.2	13808	31982848	NM_007933.2
Rbm3	ILMN_1234453	-0.222565	-1.58089	0.133654	0.994982	-4.33546	0.716911	-0.979676	-1.91918	-1.17123	10.6968	10.8502	10.3717	10.3997	10.1503	10.3489	11.004	10.5668	RBM3	X	Mus musculus RNA binding motif protein 3 (Rbm3), mRNA.	2600016C11Rik; MGC118410	RefSeq	ILMN_215552	NM_016809.2	NM_016809.2	19652	37497111	NM_016809.2
Smarcd2	ILMN_1216116	-0.101521	-1.58058	0.133725	0.994982	-4.33571	-0.775258	-3.65966	-3.59992	0.314642	9.81282	9.81828	9.84746	9.66656	9.6697	9.87561	9.8413	9.93464	SMARCD2	11	Mus musculus SWI/SNF related, matrix associated, actin dependent regulator of chromatin, subfamily d, member 2 (Smarcd2), mRNA.	Baf60b; AW322457	RefSeq	ILMN_216881	NM_031878.1	NM_031878.1	83796	13994210	NM_031878.1
Igfbpl1	ILMN_2828112	-0.161328	-1.58054	0.133733	0.994982	-4.33573	-2.2395	-0.678853	-1.70708	-1.55211	8.14132	7.84796	7.94944	8.01098	7.90357	7.91976	8.05135	8.18547	IGFBPL1	4	Mus musculus insulin-like growth factor binding protein-like 1 (Igfbpl1), mRNA.	2810011G06Rik; 2810453O06Rik; IGFBPL	RefSeq	ILMN_259511	NM_018741.1	NM_018741.1	75426	9055245	NM_018741.1
LOC241525	ILMN_1254473	-0.150823	-1.58022	0.133807	0.994982	-4.33599	-4.6261	0.292214	-5.94317	1.15506	8.42659	8.19696	8.58791	8.52224	8.10986	8.57931	8.50275	8.49442	LOC241525				RefSeq	ILMN_197275	XM_141028.1	XM_141028.1	NA	20840808	XM_141028.1
Ncoa6ip	ILMN_1255836	-0.169809	-1.58002	0.133852	0.994982	-4.33615	-1.80461	-0.66122	-2.79678	0.311677	8.05135	7.73938	8.00486	7.89624	7.60326	8.02972	8.10172	7.78991	NCOA6IP				RefSeq	ILMN_199365	NM_054089.2	NM_054089.2	NA	24475749	NM_054089.2
Sparc	ILMN_3059326	-0.207316	-1.57908	0.134069	0.994982	-4.33689	-2.22631	-0.410568	-5.57238	-0.0319499	9.54707	9.39817	9.62458	9.58088	9.06147	9.61897	9.76363	9.55348	SPARC	11	Mus musculus secreted acidic cysteine rich glycoprotein (Sparc), mRNA.	BM-40; AA517111	RefSeq	ILMN_257785	NM_009242.1	NM_009242.1	20692	6678076	NM_009242.1
Ccr5	ILMN_2888191	-0.100869	-1.57908	0.134069	0.994982	-4.33689	-1.473	-0.391484	-1.19161	-0.988828	7.714	7.67832	7.79199	7.7862	7.70639	7.72662	7.84309	7.95193	CCR5	9	Mus musculus chemokine (C-C motif) receptor 5 (Ccr5), mRNA.	Cmkbr5; AM4-7; CD195	RefSeq	ILMN_217604	NM_009917.2	NM_009917.2	12774	31542355	NM_009917.2
C78212	ILMN_2716247	-0.146991	-1.57868	0.134161	0.994982	-4.33721	-0.680689	-0.973229	-2.24856	-1.16344	10.1354	10.1645	10.3178	10.1305	9.9825	10.1084	10.1539	10.3667	C78212	2	Mus musculus FAST kinase domains 5 (Fastkd5), mRNA.	mKIAA1792; FLJ13149; KIAA1792; C78212; MGC60835	RefSeq	ILMN_219999	NM_198176.1	NM_198176.1	380601	38016134	NM_198176.1
Sdcbp2	ILMN_2825446	0.0928948	1.57852	0.134198	0.994982	-4.33734	3.07491	0.506567	1.74402	3.461	7.59245	7.71818	7.59404	7.60957	7.6619	7.73451	7.53176	7.63433	SDCBP2	2	Mus musculus syndecan binding protein (syntenin) 2 (Sdcbp2), mRNA.	MGC11704	RefSeq	ILMN_217512	NM_145535.1	NM_145535.1	228765	21704053	NM_145535.1
3110001N18Rik	ILMN_2678755	0.336242	1.57786	0.134348	0.994982	-4.33786	0.983376	2.23921	2.19543	-0.593635	7.82142	7.7573	7.58057	8.10741	8.09521	7.31766	7.34998	7.18064	3110001N18RIK	3	Mus musculus ribosomal protein L22 like 1 (Rpl22l1), mRNA.	3110001N18Rik; AU041196	RefSeq	ILMN_217068	NM_026517.1	NM_026517.1	68028	13386009	NM_026517.1
Lsm7	ILMN_1233901	0.154727	1.57741	0.134451	0.994982	-4.33821	1.18192	1.59275	0.743554	0.605941	11.6052	11.67	11.5313	11.7317	11.6043	11.5836	11.562	11.2722	LSM7				MEEBO	ILMN_215255	scl066094.3_4	NM_025349.1	NA	13384713	NM_025349.1
Rgs14	ILMN_2604548	0.18591	1.57739	0.134456	0.994982	-4.33823	1.23927	2.67638	1.90118	-1.36795	8.27116	8.28973	8.10063	8.52995	8.40037	7.85393	7.86398	8.09456	RGS14	13	Mus musculus regulator of G-protein signaling 14 (Rgs14), mRNA.		RefSeq	ILMN_210336	NM_016758.2	NM_016758.2	51791	31980625	NM_016758.2
BC031353	ILMN_2757807	-0.121435	-1.57453	0.135115	0.994982	-4.34049	-1.51255	-2.42553	-2.11964	0.26333	10.7773	10.6132	10.6185	10.5367	10.5623	10.7621	10.7561	10.8083	BC031353	9	Mus musculus cDNA sequence BC031353 (BC031353), mRNA.	mKIAA1370; MGC41344; C130047D21Rik; AI553555; MGC38960; 6330415I01Rik	RefSeq	ILMN_222992	NM_153584.1	NM_153584.1	235493	23956381	NM_153584.1
Evi2a	ILMN_1251669	-0.133059	-1.57362	0.135325	0.994982	-4.34121	-0.404402	-3.62006	-0.253862	-1.45048	10.7148	10.5571	10.4886	10.2583	10.5711	10.4599	10.5799	10.5953	EVI2A	11			MEEBO	ILMN_220172	scl0014017.1_112	NM_010161.1	NA	6753785	NM_010161.1
3110070M22Rik	ILMN_2696066	-0.127565	-1.57293	0.135486	0.994982	-4.34176	-2.33683	-2.04852	1.06673	-2.14885	8.11946	7.84373	8.10704	7.87063	8.16137	7.86127	7.92243	8.09832	3110070M22RIK	13	Mus musculus RIKEN cDNA 3110070M22 gene (3110070M22Rik), mRNA.		RefSeq	ILMN_218458	NM_026084.1	NM_026084.1	67304	13385581	NM_026084.1
AU020772	ILMN_2627713	-0.127375	-1.57286	0.135501	0.994982	-4.34181	-16.6276	-1.48763	-5.97989	-6.36573	8.72561	8.45761	8.71746	8.71084	8.6357	8.62925	8.75057	8.74926	AU020772				MEEBO	ILMN_212550	scl0277939.12_79	XM_204259.3	NA	38087041	XM_204259.3
Fdps	ILMN_1225730	-0.150148	-1.5727	0.135538	0.994982	-4.34194	-0.810999	-0.338689	-1.87487	-0.901915	11.8977	11.7571	11.8257	11.8293	11.5944	11.7432	11.7189	12.0824	FDPS				MEEBO	ILMN_189898	scl21952.1_54		NA	31982573	NM_134469
Nes	ILMN_2904590	-0.130268	-1.57231	0.135628	0.994982	-4.34225	-1.56729	-0.187469	-1.36387	-0.453012	7.32793	7.21981	7.33195	7.42111	7.24948	7.38237	7.62886	7.5051	NES	3	Mus musculus nestin (Nes), mRNA.	C78523; ESTM46; AA166324	RefSeq	ILMN_214744	NM_016701.3	NM_016701.3	18008	50363231	NM_016701.3
Myst4	ILMN_1224783	0.133046	1.57207	0.135684	0.994982	-4.34244	0.565214	0.614253	2.29342	0.973154	7.39757	7.45988	7.24341	7.46575	7.66674	7.50871	7.39144	7.53647	MYST4				MEEBO	ILMN_211963	scl000310.1_168		NA	8567375	NM_017479
Rab24	ILMN_2946440	0.125999	1.57201	0.135697	0.994982	-4.34248	2.03908	-0.233137	2.3208	0.614157	10.9505	11.0794	10.8965	10.8379	11.1094	10.9279	10.8957	10.7079	RAB24	13	Mus musculus RAB24, member RAS oncogene family (Rab24), mRNA.	6530406O07Rik	RefSeq	ILMN_212274	NM_009000.2	NM_009000.2	19336	31560646	NM_009000.2
Gdi1	ILMN_1228316	-0.217594	-1.57159	0.135797	0.994982	-4.34282	-1.70349	0.355627	-1.98621	-1.05967	10.7786	10.3941	10.9923	10.802	10.3381	10.5216	10.5851	10.5701	GDI1	X	Mus musculus guanosine diphosphate (GDP) dissociation inhibitor 1 (Gdi1), mRNA.	GDIA; GDIalpha; MGC21593	RefSeq	ILMN_209821	NM_010273.1	NM_010273.1	14567	33859559	NM_010273.1
Blmh	ILMN_2646878	0.123826	1.57155	0.135805	0.994982	-4.34285	1.7471	-0.250411	1.28814	1.06854	9.49309	9.80135	9.7063	9.54459	9.74235	9.71413	9.66507	9.44265	BLMH	11	Mus musculus bleomycin hydrolase (Blmh), mRNA.	AI035728; MGC37104; MGC39026; MGC36899; BMH; BH	RefSeq	ILMN_214326	NM_178645.1	NM_178645.1	104184	30519996	NM_178645.1
BC017647	ILMN_1233664	-0.181444	-1.57098	0.135937	0.994982	-4.3433	-2.50696	-1.15794	-4.57704	0.395864	9.59363	9.46841	9.66229	9.5932	9.27693	9.73693	9.7382	9.80712	BC017647				MEEBO	ILMN_190670	scl39894.1.2841_30		NA	21703857	NM_145430
Slc25a11	ILMN_3010109	0.192748	1.57085	0.135968	0.994982	-4.3434	2.17493	1.45374	3.77499	-1.34304	10.2477	10.5043	10.3997	10.4126	10.7079	10.0568	10.125	10.1382	SLC25A11	11	Mus musculus solute carrier family 25 (mitochondrial carrier oxoglutarate carrier), member 11 (Slc25a11), mRNA.	2oxoc; 2310022P18Rik	RefSeq	ILMN_209876	NM_024211.2	NM_024211.2	67863	31980956	NM_024211.2
Trpc4ap	ILMN_1225522	-0.158519	-1.57077	0.135986	0.994982	-4.34346	-1.67631	0.3738	-3.20941	-0.241654	9.53353	9.42034	9.79901	9.6938	9.21584	9.6117	9.71145	9.53177	TRPC4AP	2	Mus musculus transient receptor potential cation channel, subfamily C, member 4 associated protein (Trpc4ap), mRNA.	truss; Trrp4ap; D2Ertd113e; 4833429F06Rik; mFLJ00177; FLJ00177	RefSeq	ILMN_186317	NM_019828.1	NM_019828.1	56407	9790044	NM_019828.1
C230052I12Rik	ILMN_1216046	-0.12049	-1.56982	0.136206	0.994982	-4.34421	-0.0937675	-1.67914	-3.39303	-2.28071	7.43115	7.44213	7.43857	7.33952	7.2286	7.30059	7.38464	7.53844	C230052I12RIK	7	Mus musculus RIKEN cDNA C230052I12 gene (C230052I12Rik), mRNA.	AW538696; AW124591	RefSeq	ILMN_222494	NM_178643.3	NM_178643.3	101831	32129237	NM_178643.3
Mtap1b	ILMN_2737867	-0.213832	-1.56958	0.136261	0.994982	-4.3444	-3.20281	-1.44394	-2.58207	0.728777	10.3309	9.84502	10.2074	10.0765	9.92671	10.3624	10.4126	10.115	MTAP1B	13	Mus musculus microtubule-associated protein 1 B (Mtap1b), mRNA.	MAP1B; Mtap-5; MAP5; Mtap5; LC1; A230055D22; AI843217	RefSeq	ILMN_220448	NM_008634.1	NM_008634.1	17755	6678945	NM_008634.1
Snx2	ILMN_2783010	-0.101987	-1.56878	0.136449	0.994982	-4.34504	-1.48332	-1.21277	-2.64037	-0.0400058	11.9111	11.875	11.9752	11.8955	11.7872	11.9845	11.9713	12.0925	SNX2	18	Mus musculus sorting nexin 2 (Snx2), mRNA.	0610030A03Rik	RefSeq	ILMN_234678	NM_026386.1	NM_026386.1	67804	13385877	NM_026386.1
BC030867	ILMN_1231587	-0.147981	-1.56841	0.136535	0.994982	-4.34533	-1.7194	-0.82318	-1.35341	0.0872984	7.4748	7.32007	7.47849	7.45936	7.37695	7.60086	7.58959	7.8063	BC030867				MEEBO	ILMN_208933	scl40863.8.1_1	NM_153544.2	NA	31981991	NM_153544.2
Gstp1	ILMN_2677046	0.125536	1.56837	0.136545	0.994982	-4.34536	1.17278	1.44475	-0.0291866	1.55913	12.0985	12.2763	11.986	12.3092	12.1308	12.3231	12.1831	12.2696	GSTP1	19	Mus musculus glutathione S-transferase, pi 1 (Gstp1), mRNA.	GstpiB	RefSeq	ILMN_214590	NM_013541.1	NM_013541.1	14870	10092607	NM_013541.1
Ugp2	ILMN_1244631	-0.151722	-1.56797	0.136637	0.994982	-4.34567	-1.16976	-2.05887	-4.39946	-0.475482	9.58349	9.57876	9.62334	9.51218	9.33689	9.63076	9.73885	9.71979	UGP2	11	Mus musculus UDP-glucose pyrophosphorylase 2 (Ugp2), mRNA.	MGC38262	RefSeq	ILMN_193899	NM_139297.2	NM_139297.2	216558	31559973	NM_139297.2
Mapk1	ILMN_2601071	-0.121762	-1.56717	0.136823	0.994982	-4.3463	-2.50258	-0.0142547	-3.53462	0.22733	12.9338	12.797	12.9368	13.0051	12.7107	13.0253	13.0572	13.0974	MAPK1				MEEBO	ILMN_209983	scl0001776.1_145	NM_011949.2	NA	27370563	NM_011949.2
Zhx2	ILMN_2516833	-0.160312	-1.5671	0.13684	0.994982	-4.34636	-2.52103	-2.10076	-0.657704	-2.12801	8.36926	8.18182	8.36641	8.2182	8.34312	8.21584	8.528	8.33655	ZHX2				MEEBO	ILMN_195577	scl0387609.5_9	NM_199449.1	NA	40789093	NM_199449.1
LOC237408	ILMN_2533840	0.118731	1.56621	0.137047	0.994982	-4.34706	0.823167	1.82868	1.13475	1.0144	7.51545	7.45589	7.31438	7.55535	7.48671	7.4748	7.29798	7.37003	LOC237408				RefSeq	ILMN_199042	XM_137196.3	XM_137196.3	NA	38090579	XM_137196.3
Mark3	ILMN_3134078	-0.136001	-1.56613	0.137067	0.994982	-4.34712	0.63317	-2.7737	-2.75612	-1.9288	8.69917	8.86424	8.86449	8.5927	8.5941	8.66004	8.82011	8.87131	MARK3	12	Mus musculus MAP/microtubule affinity-regulating kinase 3 (Mark3), transcript variant 1, mRNA.	1600015G02Rik; KIAA4230; mKIAA4230; mKIAA1860; A430080F22Rik; ETK-1; Emk2	RefSeq	ILMN_245400	NM_021516.1	NM_021516.1	17169	12313870	NM_021516.1
6430548M08Rik	ILMN_2599214	-0.256836	-1.56601	0.137095	0.994982	-4.34722	-1.04377	-0.948583	-1.11748	0.278706	9.10002	9.14257	9.39852	9.17712	9.11583	9.62247	9.62845	9.95834	6430548M08RIK				MEEBO	ILMN_188148	scl33247.15_555		NA	31982037	NM_172286
Lta4h	ILMN_2739486	0.167789	1.56566	0.137176	0.994982	-4.34749	2.96861	3.0507	2.97313	-1.38819	7.43505	7.56885	7.29498	7.5761	7.56925	7.18432	7.24535	7.25198	LTA4H				MEEBO	ILMN_221483	scl38548.13.242_0	NM_008517.1	NA	6678725	NM_008517.1
Timp1	ILMN_3103896	0.1112	1.56559	0.137194	0.994982	-4.34755	1.34281	2.74674	2.68665	1.25773	7.17591	7.22466	7.20493	7.30239	7.29907	7.21995	7.14445	7.07599	TIMP1	X	Mus musculus tissue inhibitor of metalloproteinase 1 (Timp1), transcript variant 2, mRNA.	MGC7143; Clgi; TIMP-1; Timp	RefSeq	ILMN_242087	NM_011593.2	NM_011593.2	21857	113205064	NM_011593.2
Heatr3	ILMN_3007728	-0.132716	-1.56517	0.137292	0.994982	-4.34788	-0.594164	-3.98601	0.178124	-2.74015	8.86124	8.89896	8.91359	8.64685	8.95636	8.73945	8.96148	9.03618	HEATR3	8	Mus musculus HEAT repeat containing 3 (Heatr3), mRNA.	C030036P15Rik	RefSeq	ILMN_208905	NM_172757.3	NM_172757.3	234549	40789300	NM_172757.3
Calb2	ILMN_2597412	0.181244	1.56448	0.137452	0.994982	-4.34842	0.565898	2.17743	-0.252889	1.88207	8.91697	9.0668	9.2201	9.33399	8.93104	9.28502	8.87741	8.87741	CALB2	8	Mus musculus calbindin 2 (Calb2), mRNA.	CR	RefSeq	ILMN_209607	NM_007586.1	NM_007586.1	12308	34098930	NM_007586.1
6330409N04Rik	ILMN_2704715	0.381426	1.56415	0.137529	0.994982	-4.34868	1.28623	1.8002	1.36279	-0.725585	9.2592	9.35504	9.07669	9.56563	9.38641	8.53073	8.59949	8.37672	6330409N04RIK	14	Mus musculus RIKEN cDNA 6330409N04 gene (6330409N04Rik), mRNA.		RefSeq	ILMN_219136	NM_025697.1	NM_025697.1	66674	27228992	NM_025697.1
Cebpa	ILMN_1247147	-0.112106	-1.56304	0.13779	0.994982	-4.34955	0.286094	-1.53744	-1.11869	-1.34134	7.42082	7.57223	7.49788	7.35191	7.4025	7.3756	7.52573	7.70624	CEBPA				MEEBO	ILMN_193405	scl012606.3_81		NA	6680915	NM_007678
Irf1	ILMN_2599782	-0.0935557	-1.56287	0.13783	0.994982	-4.34969	-1.22472	-1.73338	-1.11636	0.0940957	7.7834	7.80441	7.93922	7.75659	7.8146	7.9284	7.99791	7.95768	IRF1	11	Mus musculus interferon regulatory factor 1 (Irf1), mRNA.	AU020929; Irf-1	RefSeq	ILMN_209850	NM_008390.1	NM_008390.1	16362	6680466	NM_008390.1
Gstm6	ILMN_2633096	0.164036	1.56269	0.137873	0.994982	-4.34983	-0.27541	0.389808	1.2006	2.36029	7.8441	7.93506	7.83924	8.05382	8.19857	8.40561	8.04221	8.21138	GSTM6				RefSeq	ILMN_196594	NM_008184.1	NM_008184.1	NA	7110612	NM_008184.1
6030441F14Rik	ILMN_1239882	-0.111022	-1.56164	0.138118	0.994982	-4.35066	-3.24897	-6.38211	0.0394628	-3.75651	7.6255	7.50253	7.57141	7.39829	7.61194	7.48565	7.64794	7.59764	6030441F14RIK	19	Mus musculus pellino 3 (Peli3), mRNA.	A930011L17; MGC30417; 6030441F14Rik; BC028931	RefSeq	ILMN_211803	NM_172835.2	NM_172835.2	240518	31982118	NM_172835.2
Vapb	ILMN_2436489	-0.247153	-1.56127	0.138207	0.994982	-4.35095	-1.46896	-1.11468	-0.604936	-0.763046	9.53603	9.39643	9.80579	9.48506	9.61259	9.57303	9.61532	10.0986	VAPB				MEEBO	ILMN_186551	scl0056491.1_59	NM_019806.3	NA	34328447	NM_019806.3
Pak4	ILMN_2640570	-0.162448	-1.56117	0.138231	0.994982	-4.35103	-0.949945	-0.308259	-1.44167	-0.910234	8.82931	8.85487	9.03974	8.97037	8.76636	8.86202	8.97281	9.26156	PAK4				MEEBO	ILMN_213768	scl31575.11_160	NM_027470.2	NA	31980655	NM_027470.2
Mif4gd	ILMN_2730410	-0.116236	-1.56096	0.138278	0.994982	-4.35119	-2.69982	-3.09437	-4.59237	1.55606	7.71799	7.62403	7.79947	7.60326	7.52439	7.84811	7.72478	7.82249	MIF4GD	11	Mus musculus MIF4G domain containing (Mif4gd), mRNA.	2310075G12Rik; 1110014L05Rik	RefSeq	ILMN_221050	NM_027162.3	NM_027162.3	69674	34328401	NM_027162.3
3110057O12Rik	ILMN_2635871	-0.139686	-1.56056	0.138373	0.994982	-4.35151	-1.4517	-1.40117	-2.06476	0.879115	7.77202	7.67238	7.73828	7.67937	7.58756	7.99485	8.01461	7.968	3110057O12RIK	3	Mus musculus RIKEN cDNA 3110057O12 gene (3110057O12Rik), mRNA.	2310068E01Rik; AI645591; 4732404H23	RefSeq	ILMN_213311	NM_026622.1	NM_026622.1	269423	29789180	NM_026622.1
Top1mt	ILMN_3024238	0.105393	1.56017	0.138464	0.994982	-4.35181	1.3211	-0.245836	0.799725	1.89964	7.37235	7.56257	7.30711	7.38757	7.50434	7.62719	7.4109	7.56974	TOP1MT	15	Mus musculus DNA topoisomerase 1, mitochondrial (Top1mt), mRNA.	2900052H09Rik	RefSeq	ILMN_233422	NM_028404.1	NM_028404.1	72960	50657344	NM_028404.1
Dcn	ILMN_2596346	0.439794	1.56007	0.138488	0.994982	-4.35189	0.772426	0.748779	0.9242	0.0682727	9.81167	9.82318	9.95977	9.80663	9.9294	9.33038	8.72052	8.63845	DCN				MEEBO	ILMN_209495	scl38511.3.1_54	NM_007833.1	NA	6681142	NM_007833.1
Nuak1	ILMN_2928720	-0.129727	-1.5599	0.13853	0.994982	-4.35203	-0.849989	-2.46473	-3.48594	-0.0402841	8.68211	8.70027	8.85087	8.57779	8.50032	8.76169	8.72422	8.80178	NUAK1	10	Mus musculus NUAK family, SNF1-like kinase, 1 (Nuak1), mRNA.	B230104P22Rik; MGC90816; AW494241; AU014801	RefSeq	ILMN_234029	NM_001004363.1	NM_001004363.1	77976	52138543	NM_001004363.1
2810055E05Rik	ILMN_2658153	0.193516	1.55934	0.138661	0.994982	-4.35247	1.89008	0.650164	2.08783	-0.787089	9.46943	9.58349	9.24704	9.33362	9.62334	9.04397	9.03684	9.05704	2810055E05RIK	4	Mus musculus zinc finger, CCHC domain containing 17 (Zcchc17), mRNA.	pS1D; pNO40; 2810055E05Rik; HSPC251; LDC4	RefSeq	ILMN_215124	NM_153160.2	NM_153160.2	619605	31981968	NM_153160.2
Mpp3	ILMN_2698034	-0.12925	-1.55913	0.138711	0.994982	-4.35263	-0.773918	0.180008	-1.26275	-0.934544	7.96459	7.86754	7.76806	8.04423	7.77699	7.83779	8.15827	8.15264	MPP3				MEEBO	ILMN_215702	scl0013384.1_233	NM_007863.1	NA	6681192	NM_007863.1
Dusp3	ILMN_2684693	-0.106924	-1.55871	0.138809	0.994982	-4.35296	-0.29011	-2.26069	-1.30425	-0.144566	7.42561	7.53218	7.5855	7.32145	7.42373	7.54774	7.68499	7.5567	DUSP3	11	Mus musculus dual specificity phosphatase 3 (vaccinia virus phosphatase VH1-related) (Dusp3), mRNA.	VHR; 2210015O03Rik; T-DSP11; 5031436O03Rik	RefSeq	ILMN_213488	NM_028207.1	NM_028207.1	72349	21312313	NM_028207.1
Cdc2l5	ILMN_3118569	-0.105081	-1.5578	0.139024	0.994982	-4.35367	-2.24846	-3.12853	-0.871652	0.487634	9.02088	8.93065	9.05889	8.86644	9.0311	9.13028	9.10932	9.1897	CDC2L5	13	Mus musculus cell division cycle 2-like 5 (cholinesterase-related cell division controller) (Cdc2l5), mRNA.	2310015O17Rik; CDK13	RefSeq	ILMN_232171	NM_001081058.1	NM_001081058.1	69562	124486697	NM_001081058.1
D5Ertd579e	ILMN_2696299	-0.155184	-1.55764	0.139063	0.994982	-4.3538	0.096265	-1.30242	-0.802834	-0.851478	10.1338	9.87281	9.90564	9.56929	9.6777	9.66714	9.72038	9.64787	D5ERTD579E				MEEBO	ILMN_218475	scl26679.9_306		NA	51710946	XM_485595
BC025575	ILMN_2625725	-0.0858324	-1.55665	0.139297	0.994982	-4.35458	-0.734524	-0.569645	-1.64694	-0.932211	7.31251	7.2772	7.47054	7.29178	7.19653	7.25972	7.31735	7.26817	BC025575				MEEBO	ILMN_212375	scl0217219.1_53	NM_199200.1	NA	40353221	NM_199200.1
Pvrl3	ILMN_3082864	-0.129526	-1.55625	0.139391	0.994982	-4.35489	-7.01719	-1.12208	-3.45503	-3.17955	8.68967	8.46778	8.70027	8.67451	8.5927	8.60236	8.69956	8.76597	PVRL3	16	Mus musculus poliovirus receptor-related 3 (Pvrl3), transcript variant beta, mRNA.	AA407785; AW538082; AU016832; 2610301B19Rik; 4921513D19Rik; 3000002N23Rik	RefSeq	ILMN_230414	NM_021496.1	NM_021496.1	58998	12957493	NM_021496.1
Rasa1	ILMN_1237573	-0.24647	-1.55604	0.139441	0.994982	-4.35506	-1.86624	-0.489187	-1.98531	0.218044	10.7751	10.523	10.8423	10.8523	10.4945	11.0214	11.3117	10.9481	RASA1				MEEBO	ILMN_192012	scl43722.2.1_27		NA	21703899	NM_145452
Alox5ap	ILMN_2863837	0.130821	1.55538	0.139599	0.994982	-4.35558	10.5854	-3.19336	2.94508	12.8353	8.70133	8.97194	8.73197	8.66079	8.79941	9.02275	8.74774	8.75057	ALOX5AP	5	Mus musculus arachidonate 5-lipoxygenase activating protein (Alox5ap), mRNA.	Flap	RefSeq	ILMN_258184	NM_009663.1	NM_009663.1	11690	33563241	NM_009663.1
Mknk2	ILMN_2733887	-0.162596	-1.55513	0.139657	0.994982	-4.35577	-3.51936	-0.747871	-4.82589	-0.660362	9.66402	9.48819	9.73567	9.673	9.40107	9.67884	9.81167	9.68012	MKNK2				MEEBO	ILMN_221306	scl0003766.1_1206		NA	31560311	NM_021462
Rbks	ILMN_2806720	-0.117358	-1.55504	0.139679	0.994982	-4.35584	-1.90167	-1.75803	-2.53529	-0.442894	7.69987	7.58852	7.65858	7.59868	7.54371	7.69169	7.70987	7.82373	RBKS	5	Mus musculus ribokinase (Rbks), mRNA.	RBSK; 5230400M11Rik; AI326806	RefSeq	ILMN_221374	NM_153196.1	NM_153196.1	71336	23397418	NM_153196.1
Trappc2	ILMN_1235440	0.332843	1.55317	0.140123	0.994982	-4.35731	1.07459	1.66219	0.951499	-0.237836	9.92782	10.0252	9.95346	10.2519	9.97772	9.51881	9.3532	9.20784	TRAPPC2				MEEBO	ILMN_186732	scl066226.5_53		NA	13384831	NM_025432
Brd8	ILMN_1216763	0.251689	1.5528	0.140212	0.994982	-4.3576	1.26566	1.96528	1.53571	-0.653998	7.55597	7.55455	7.32343	7.72581	7.62065	7.08463	7.03144	7.06804	BRD8				MEEBO	ILMN_211176	scl0002168.1_7	NM_144864.1	NA	21536259	NM_144864.1
Phr1	ILMN_1240830	-0.212106	-1.55256	0.140269	0.994982	-4.35779	-0.876244	-0.467165	-1.37312	-0.153722	7.76767	7.88903	8.07637	8.00995	7.74216	8.1026	8.44525	8.30286	PHR1				MEEBO	ILMN_216306	scl000312.1_51	NM_207215.1	NA	46402230	NM_207215.1
Sec61b	ILMN_2609809	0.131466	1.55256	0.140269	0.994982	-4.35779	2.22436	2.7816	1.0783	-0.116051	9.29562	9.37435	9.11299	9.42344	9.27337	9.16813	9.10814	9.19668	SEC61B	4	Mus musculus Sec61 beta subunit (Sec61b), mRNA.	AI326121; AW122942; 1190006C12Rik; MGC102034	RefSeq	ILMN_210845	NM_024171.1	NM_024171.1	66212	13324683	NM_024171.1
[truncated: 11,931 more rows]

## Sheet: metadata
Array_ID	Sample_ID	Ratio_260.280	Ration_260.230	Region	Age	Condition	RIN	CHIP
9253005088_F	Sample_62906	2.01	1.77	Hippo	30	WT	9.1	1
[truncated: 7 more rows]
